# Supplementary material for: The amniotic fluid proteome changes across gestation in humans and rhesus macaques
Source: Sci Rep. 2023 Oct 9;13:17039. doi: 10.1038/s41598-023-44125-3 (PMC10562452; doi:10.1038/s41598-023-44125-3)
Supplement: Supplementary file 6 — Supplementary Table 2. [file 41598_2023_44125_MOESM6_ESM.xlsx]

## Sheet: Sheet1
Ortholog proteins in amniotic fluid and association with gestational age in days.
UniProt. GeneName	rhesus mean log intensity	human mean log intensity	rhesus rank intensity	human rank intensity
TF	15.3944	17.5425	2	1
IGFBP1	19.1502	15.6803	1	2
APOA1	11.426	14.9239	14	3
C3	13.2119	14.4364	5	4
FN1	14.6001	14.3909	4	5
AHSG	10.6549	14.2768	27	6
HPX	10.6263	14.0763	28	7
ORM1	9.95619	13.8723	49	8
LUM	11.1378	13.8485	22	9
CP	11.5235	13.6134	11	10
KNG1	9.81711	13.5703	54	11
SERPINA3	11.2972	13.4791	20	12
AMBP	9.18014	13.4788	72	13
SERPINC1	10.8861	12.7977	23	14
GSN	11.7074	12.6533	9	15
PLG	11.859	12.5495	8	16
CFB	11.334	12.5238	16	17
SERPING1	11.3074	12.3171	17	18
AGT	8.76911	12.2644	89	19
A1BG	10.0684	12.2265	43	20
COL1A1	11.4378	12.0772	13	21
AZGP1	9.61335	12.0408	57	22
ITIH4	9.11479	11.8563	75	23
AFP	9.33286	11.7922	66	24
SPRR3	8.96424	11.5719	79	25
AFM	10.5967	11.5438	30	26
FGA	9.83188	11.4282	53	28
B2M	9.93499	11.315	50	29
APOH	9.59662	11.2958	59	30
RBP4	8.59932	11.2036	98	33
HSPG2	9.13233	11.1977	74	34
COL5A1	10.2887	11.1921	33	35
SERPINA7	8.9664	11.1768	78	36
COL3A1	11.4888	11.1754	12	37
TGFBI	9.06576	11.149	76	38
C5	8.94867	11.1162	81	39
C9	9.18057	11.0957	71	40
COL6A3	9.71995	11.0847	55	41
PTGDS	9.00999	11.075	77	42
SERPINF1	9.90097	11.0666	51	43
FLT1	9.31447	10.978	67	46
SERPINF2	8.90594	10.885	85	48
MSLN	9.71898	10.852	56	50
SERPIND1	8.91927	10.7675	84	51
THBS1	8.78884	10.7503	88	52
SPARC	10.4043	10.7033	32	53
FGG	9.59801	10.6305	58	54
CST3	11.3802	10.5824	15	55
CLU	9.96712	10.5095	48	58
SERPINE2	14.8845	10.5023	3	59
FBLN1	9.54686	10.4434	60	60
EFEMP1	10.7908	10.3397	25	62
TTR	10.1541	10.2791	39	63
C7	8.60646	10.2746	97	64
HRG	11.1871	10.252	21	65
IGFBP4	10.0676	10.1919	44	66
FGB	9.52555	10.1047	63	69
ECM1	9.88249	10.0972	52	70
AHNAK	8.93933	10.0314	83	72
AOC1	10.0216	10.0245	46	73
CALR	8.73533	9.99302	92	74
IGFBP3	10.1304	9.81327	40	79
IGFBP2	10.4121	9.78988	31	80
POSTN	10.8169	9.73847	24	81
CST6	9.52573	9.64664	62	85
C8B	8.67615	9.6456	94	86
IGFBP7	8.62198	9.59168	96	89
QSOX1	11.299	9.57416	19	91
COL1A2	8.96187	9.56641	80	92
MMP2	9.18469	9.45378	70	100
