# Supplementary material for: The amniotic fluid proteome changes across gestation in humans and rhesus macaques
Source: Sci Rep. 2023 Oct 9;13:17039. doi: 10.1038/s41598-023-44125-3 (PMC10562452; doi:10.1038/s41598-023-44125-3)
Supplement: Supplementary file 7 — Supplementary Table 3. [file 41598_2023_44125_MOESM7_ESM.xlsx]

## Sheet: original
Rhesus quantifiable proteins in amniotic fluid and association with gestational age in days.
query_acc	match_status	OrthologMatch	UniProt.Gene.Name	AveExpr	diffexpressed	logFC	P.Value	adj.P.Val
tr|F7BJV7|F7BJV7_MACMU	OK	yes	COL1A1	11.4378	DOWN	-0.0447979	1.176e-14	1.49234e-11
sp|Q1PBC5|SFTPD_MACMU	OK	yes	SFTPD	5.09826	UP	0.0576592	2.2109e-13	1.05352e-10
tr|A0A5F7ZLR3|A0A5F7ZLR3_MACMU	OK	yes	PIP	4.3093	UP	0.0736961	2.49059e-13	1.05352e-10
sp|P33619|KLK3_MACMU	OK	yes	KLK3	9.97476	UP	0.0569056	8.84449e-13	2.80592e-10
tr|F7BAC5|F7BAC5_MACMU	OK	yes	LPO	6.18135	UP	0.0614153	1.11474e-12	2.82921e-10
tr|A0A5F7Z9H8|A0A5F7Z9H8_MACMU	OK	yes	A2M	7.83198	DOWN	-0.0672334	2.07012e-12	3.53085e-10
tr|F6RSK7|F6RSK7_MACMU	OK	yes	PI16	8.44216	DOWN	-0.0433192	2.4706e-12	3.53085e-10
tr|A0A5F8ALF6|A0A5F8ALF6_MACMU	OK	yes	STC1	5.58254	DOWN	-0.0332106	2.53539e-12	3.53085e-10
tr|F7GGG0|F7GGG0_MACMU	OK	no	CA6	2.54551	UP	0.062365	2.96349e-12	3.53085e-10
tr|A0A1D5QF45|A0A1D5QF45_MACMU	OK	yes	PZP	8.86755	DOWN	-0.0586275	3.01837e-12	3.53085e-10
tr|F6TLI5|F6TLI5_MACMU	OK	yes	OVOS2	10.1887	UP	0.0629646	3.06063e-12	3.53085e-10
tr|A0A5F8A8F6|A0A5F8A8F6_MACMU	OK	yes	CHI3L1	7.2377	UP	0.0452155	3.99946e-12	4.22943e-10
tr|Q2Q5T4|Q2Q5T4_MACMU	Partial_match	yes	DCD	5.76288	UP	0.111567	4.6852e-12	4.57348e-10
tr|F6WCM6|F6WCM6_MACMU	OK	yes	CCN3	5.26461	DOWN	-0.042837	7.16948e-12	6.49863e-10
tr|A0A1D5QCT7|A0A1D5QCT7_MACMU	OK	yes	COL5A1	10.2887	DOWN	-0.0396275	7.71322e-12	6.52539e-10
tr|H9H4D4|H9H4D4_MACMU	OK	yes	LCN2	9.54065	UP	0.0652765	1.48549e-11	1.17818e-09
tr|F7EWI5|F7EWI5_MACMU	OK	yes	LCN1	8.53271	UP	0.0870181	1.83736e-11	1.37153e-09
sp|P30201|LYSC_MACMU	OK	yes	LYZ	9.13693	UP	0.0436308	3.11454e-11	2.16309e-09
tr|A0A5F7ZQG5|A0A5F7ZQG5_MACMU	OK	yes	CTSB	10.2317	UP	0.0334379	3.23867e-11	2.16309e-09
tr|F7AJ20|F7AJ20_MACMU	OK	yes	ADA	8.38412	UP	0.0553318	5.342e-11	3.3895e-09
tr|F7DLR1|F7DLR1_MACMU	OK	yes	CSTB	8.10942	UP	0.0400454	7.03458e-11	4.2509e-09
tr|G7NCU8|G7NCU8_MACMU	OK	yes	SCGB2A1	4.43984	UP	0.107625	7.57124e-11	4.36723e-09
tr|A0A1D5R5K5|A0A1D5R5K5_MACMU	OK	yes	COL1A2	8.96187	DOWN	-0.0427258	1.15181e-10	6.355e-09
tr|F6TR70|F6TR70_MACMU	OK	yes	GBP6	6.36145	UP	0.0428605	1.61833e-10	8.55691e-09
tr|A0A5F8AFR4|A0A5F8AFR4_MACMU	OK	yes	ADAM10	3.63575	UP	0.0475232	2.02409e-10	1.02743e-08
tr|F6U941|F6U941_MACMU	OK	yes	MRC2	3.4579	DOWN	-0.0272514	2.45966e-10	1.2005e-08
tr|F6SV88|F6SV88_MACMU	OK	yes	CTHRC1	5.29528	DOWN	-0.0290122	2.95112e-10	1.38703e-08
tr|F6PRP0|F6PRP0_MACMU	OK	yes	LUM	11.1378	DOWN	-0.0321475	3.68562e-10	1.64956e-08
tr|A0A5F8AI07|A0A5F8AI07_MACMU	OK	yes	LEG1	4.20788	UP	0.0607103	3.79769e-10	1.64956e-08
tr|A0A5F8A0Z6|A0A5F8A0Z6_MACMU	Poor_match	no	SCGB1A1	3.73431	UP	0.103794	3.89968e-10	1.64956e-08
tr|F7CPM4|F7CPM4_MACMU	OK	no	GH1	7.00508	UP	0.0354192	4.5768e-10	1.87354e-08
tr|H9YUF2|H9YUF2_MACMU	OK	yes	COL3A1	11.4888	DOWN	-0.0445472	5.22258e-10	2.07108e-08
tr|F7G9W1|F7G9W1_MACMU	OK	yes	NRP2	4.78071	DOWN	-0.0241003	5.88513e-10	2.20591e-08
tr|A0A5F8AVB2|A0A5F8AVB2_MACMU	OK	yes	SERPINB1	7.71267	UP	0.0263046	5.95575e-10	2.20591e-08
tr|A0A5F7ZAH4|A0A5F7ZAH4_MACMU	OK	yes	ADH7	1.89664	UP	0.0616614	6.08408e-10	2.20591e-08
tr|A0A5F7ZSH4|A0A5F7ZSH4_MACMU	OK	yes	LTF	6.501	UP	0.0389831	6.84451e-10	2.41269e-08
tr|F7AVS7|F7AVS7_MACMU	OK	yes	LYVE1	5.66823	DOWN	-0.022593	7.23233e-10	2.48049e-08
tr|A0A5F8A4A6|A0A5F8A4A6_MACMU	OK	yes	SULF2	7.14497	UP	0.0481834	9.3094e-10	3.10885e-08
tr|A0A5F8AMW0|A0A5F8AMW0_MACMU	OK	yes	TGFBI	9.06576	DOWN	-0.0280485	1.06064e-09	3.45115e-08
tr|F7HR39|F7HR39_MACMU	OK	yes	MASP1	5.91364	DOWN	-0.0448455	1.1378e-09	3.49489e-08
tr|F6ZXR6|F6ZXR6_MACMU	OK	yes	COL6A1	7.73097	DOWN	-0.0321386	1.143e-09	3.49489e-08
tr|F6UHI1|F6UHI1_MACMU	OK	yes	FBLN2	7.72111	DOWN	-0.038569	1.1567e-09	3.49489e-08
tr|F6S2Y4|F6S2Y4_MACMU	OK	yes	SCGB1A1	7.66828	UP	0.0473261	1.25625e-09	3.70739e-08
tr|A0A1D5QJP4|A0A1D5QJP4_MACMU	OK	yes	F5	7.97806	DOWN	-0.0530102	1.39997e-09	3.95021e-08
tr|F6X2E0|F6X2E0_MACMU	OK	yes	COLEC10	4.90676	DOWN	-0.0303435	1.40078e-09	3.95021e-08
tr|A0A5F7Z812|A0A5F7Z812_MACMU	OK	yes	BPIFB2	6.60706	UP	0.0648418	1.71323e-09	4.72629e-08
tr|F7GVA6|F7GVA6_MACMU	OK	yes	IL1R1	3.56809	UP	0.0291878	1.93276e-09	5.21846e-08
tr|A0A1D5RHP0|A0A1D5RHP0_MACMU	OK	yes	SDCBP	3.76177	DOWN	-0.0263562	1.98824e-09	5.25641e-08
tr|H9EU02|H9EU02_MACMU	OK	yes	SPON1	6.9374	DOWN	-0.0273076	2.04187e-09	5.28803e-08
tr|A0A5F7ZI43|A0A5F7ZI43_MACMU	OK	yes	OMD	7.59416	UP	0.0429071	2.08867e-09	5.30105e-08
tr|F7HII1|F7HII1_MACMU	OK	yes	WFDC2	12.2872	UP	0.0330192	2.16368e-09	5.38373e-08
tr|F7DAU3|F7DAU3_MACMU	OK	yes	CD163	7.82656	DOWN	-0.0283294	2.53501e-09	6.1864e-08
tr|A0A5F8AE86|A0A5F8AE86_MACMU	OK	yes	ARG1	5.31772	UP	0.0463809	2.98611e-09	7.14976e-08
tr|F7ASZ9|F7ASZ9_MACMU	OK	yes	SERPINB5	4.72186	UP	0.0298641	3.3421e-09	7.85394e-08
tr|F6YEA0|F6YEA0_MACMU	OK	yes	PODN	7.53068	UP	0.0453965	3.45373e-09	7.96869e-08
tr|F6PLV7|F6PLV7_MACMU	OK	yes	FBLN1	9.54686	DOWN	-0.0331281	3.91494e-09	8.87153e-08
tr|A0A5F8ABW8|A0A5F8ABW8_MACMU	OK	yes	MUCL1	4.77164	UP	0.0946425	6.3058e-09	1.40387e-07
tr|F6PRM5|F6PRM5_MACMU	OK	yes	DCN	8.01085	DOWN	-0.0623699	9.0836e-09	1.98743e-07
tr|F6RAY8|F6RAY8_MACMU	OK	yes	PLTP	6.78143	DOWN	-0.0260153	9.25974e-09	1.99163e-07
tr|F7B9R3|F7B9R3_MACMU	OK	yes	LAMC3	2.75903	DOWN	-0.0420806	1.09296e-08	2.31162e-07
tr|F7GZU6|F7GZU6_MACMU	OK	yes	PI15	7.90959	UP	0.0573415	1.17904e-08	2.45278e-07
tr|A0A5F8A3R2|A0A5F8A3R2_MACMU	OK	yes	BPIFB1	10.6002	UP	0.0650059	1.25339e-08	2.56541e-07
tr|F6W9K4|F6W9K4_MACMU	OK	yes	CPXM2	10.0986	UP	0.0359382	1.28204e-08	2.58239e-07
tr|A0A5F8A8G7|A0A5F8A8G7_MACMU	OK	yes	COL8A1	10.211	UP	0.0491768	1.43052e-08	2.83645e-07
tr|I2CVY8|I2CVY8_MACMU	OK	yes	SELENBP1	4.25916	UP	0.0266158	1.53997e-08	3.00649e-07
sp|P55151|PRL_MACMU (+1)	OK	yes	PRL	8.04317	UP	0.0313696	1.61633e-08	3.10776e-07
tr|F7GLX3|F7GLX3_MACMU	OK	yes	TGFBR3	7.26158	DOWN	-0.019039	1.6518e-08	3.12855e-07
tr|F7F5M6|F7F5M6_MACMU	OK	yes	SPP1	7.88832	UP	0.0421727	1.88136e-08	3.51095e-07
tr|F6WVB2|F6WVB2_MACMU	OK	yes	LAMC1	7.65986	DOWN	-0.0623878	2.39749e-08	4.4093e-07
tr|F6YGP1|F6YGP1_MACMU	OK	yes	ENPP2	7.04455	DOWN	-0.0224377	2.47059e-08	4.47883e-07
tr|F7HPY4|F7HPY4_MACMU	OK	yes	LAMB1	8.34868	DOWN	-0.0505138	2.52685e-08	4.51631e-07
tr|A0A5F7ZNC4|A0A5F7ZNC4_MACMU	OK	yes	MXRA8	5.83795	UP	0.0224144	2.57147e-08	4.53221e-07
tr|A0A1D5Q9C0|A0A1D5Q9C0_MACMU	OK	yes	ANGPTL2	5.15345	DOWN	-0.0218598	3.04959e-08	5.30127e-07
tr|F6TTV4|F6TTV4_MACMU	OK	yes	THBS3	3.97655	DOWN	-0.0439835	3.49546e-08	5.99424e-07
sp|Q8HXQ0|SODC_MACMU	OK	yes	SOD1	8.56061	UP	0.0277773	3.57698e-08	6.01858e-07
tr|F7H310|F7H310_MACMU	OK	yes	CSTA	8.45032	UP	0.0350457	3.60451e-08	6.01858e-07
tr|A0A5F7ZHA2|A0A5F7ZHA2_MACMU	OK	yes	GSTA1	5.03782	UP	0.0339701	3.78901e-08	6.24449e-07
tr|A0A5F7ZXY4|A0A5F7ZXY4_MACMU	Partial_match	yes	ABI3BP	7.03428	DOWN	-0.0228688	3.98086e-08	6.47655e-07
tr|A0A1D5QKX9|A0A1D5QKX9_MACMU	OK	yes	AFP	9.33286	DOWN	-0.060869	4.44498e-08	7.1401e-07
tr|A0A5F7ZVD5|A0A5F7ZVD5_MACMU	OK	yes	SLIT3	2.48204	UP	0.0293919	4.57259e-08	7.25327e-07
tr|F7H3A8|F7H3A8_MACMU	OK	yes	LAMA2	8.52015	DOWN	-0.057651	5.11797e-08	7.98748e-07
tr|F6RPA3|F6RPA3_MACMU	OK	yes	CDH3	1.70945	DOWN	-0.0307097	5.16303e-08	7.98748e-07
tr|Q5SEJ5|Q5SEJ5_MACMU	OK	yes	INHA	4.3603	UP	0.0253196	5.22428e-08	7.98748e-07
tr|A0A1D5QKP2|A0A1D5QKP2_MACMU	OK	yes	GALNT1	5.7592	UP	0.0261313	5.33416e-08	8.05839e-07
tr|F7HDX3|F7HDX3_MACMU	OK	yes	MXRA5	4.1754	DOWN	-0.0249941	5.53641e-08	8.26554e-07
sp|P29451|THIO_MACMU (+2)	OK	yes	TXN	8.0517	UP	0.018277	5.7578e-08	8.405e-07
tr|F7FY55|F7FY55_MACMU	OK	yes	CRISP3	8.94588	UP	0.0218666	5.76229e-08	8.405e-07
tr|A0A5F7ZL85|A0A5F7ZL85_MACMU	OK	yes	ADM	3.53158	UP	0.037076	6.25294e-08	9.01702e-07
tr|F6V0F2|F6V0F2_MACMU	OK	yes	COL5A2	6.69083	DOWN	-0.0258097	6.70136e-08	9.55508e-07
tr|A0A1D5QCT0|A0A1D5QCT0_MACMU	OK	yes	C1R	6.41405	DOWN	-0.0505048	7.119e-08	1.00378e-06
tr|A0A5F8ARK5|A0A5F8ARK5_MACMU	OK	yes	CKAP4	0.822051	UP	0.0456761	7.59301e-08	1.05885e-06
tr|F6QQQ8|F6QQQ8_MACMU	OK	yes	LCN15	6.87141	UP	0.0383176	8.35493e-08	1.15243e-06
sp|Q28864|TFPI1_MACMU (+1)	OK	yes	TFPI	5.65627	UP	0.0200122	8.82655e-08	1.2044e-06
tr|F7H3G0|F7H3G0_MACMU	OK	yes	CRYAB	3.81355	UP	0.0309386	1.16795e-07	1.56664e-06
tr|A0A5F7ZP77|A0A5F7ZP77_MACMU	OK	yes	GDF15	6.08241	UP	0.0323113	1.17327e-07	1.56664e-06
tr|A0A5F7ZF69|A0A5F7ZF69_MACMU	OK	yes	NFASC	1.92977	UP	0.0351806	1.18516e-07	1.56664e-06
tr|A0A5F7Z7C8|A0A5F7Z7C8_MACMU	OK	yes	LGALS7	3.42946	UP	0.0341978	1.32585e-07	1.73454e-06
tr|H9FTK4|H9FTK4_MACMU	OK	yes	GUSB	1.02284	UP	0.040942	1.3709e-07	1.77518e-06
tr|F6RKI4|F6RKI4_MACMU	OK	yes	TAGLN2	4.72828	UP	0.0209679	1.38731e-07	1.77828e-06
tr|A0A5F8AMM9|A0A5F8AMM9_MACMU	OK	yes	EXTL2	4.00659	DOWN	-0.0197129	1.50753e-07	1.91306e-06
tr|F7ESZ3|F7ESZ3_MACMU	OK	yes	BGN	3.70125	DOWN	-0.0464933	1.88321e-07	2.36613e-06
tr|F7HSW0|F7HSW0_MACMU	OK	yes	SERPINE2	14.8845	UP	0.0333499	1.93089e-07	2.38046e-06
tr|I0FRM8|I0FRM8_MACMU	OK	yes	LAMB2	6.093	DOWN	-0.0446154	1.93213e-07	2.38046e-06
tr|F6ZZL9|F6ZZL9_MACMU	OK	yes	HRG	11.1871	DOWN	-0.0232924	1.98361e-07	2.42038e-06
tr|A0A5F8A822|A0A5F8A822_MACMU	OK	yes	AMBP	9.18014	DOWN	-0.0349425	2.20764e-07	2.66809e-06
tr|A0A5F7ZG21|A0A5F7ZG21_MACMU	OK	yes	MRC1	5.41468	DOWN	-0.0263271	2.31764e-07	2.77461e-06
tr|A0A1D5R904|A0A1D5R904_MACMU	OK	yes	COLEC12	6.80803	DOWN	-0.020391	2.73973e-07	3.24927e-06
tr|A0A5F8A1U9|A0A5F8A1U9_MACMU	OK	yes	C1QTNF5	3.0946	DOWN	-0.0235924	3.05786e-07	3.59299e-06
tr|A0A5F8A465|A0A5F8A465_MACMU	OK	yes	FLG2	2.30213	UP	0.0652166	3.09305e-07	3.60099e-06
tr|F6SSW9|F6SSW9_MACMU	OK	yes	VTN	6.95856	DOWN	-0.020002	3.52457e-07	4.06607e-06
tr|F6VJH6|F6VJH6_MACMU	OK	yes	HNRNPK	3.02403	UP	0.0269784	4.10592e-07	4.64548e-06
tr|F6QSK2|F6QSK2_MACMU	OK	no	ITGAV	0.167498	DOWN	-0.0513697	4.12611e-07	4.64548e-06
tr|F7EI47|F7EI47_MACMU	OK	yes	C1S	8.01276	DOWN	-0.0400155	4.13663e-07	4.64548e-06
tr|F7FVP6|F7FVP6_MACMU	OK	yes	ACP3	3.28453	UP	0.0312878	4.39528e-07	4.89265e-06
tr|A0A1D5QHS8|A0A1D5QHS8_MACMU	OK	yes	TGOLN2	5.22925	UP	0.0244026	4.84965e-07	5.35148e-06
tr|F6YVP3|F6YVP3_MACMU	OK	yes	FBN1	8.75788	DOWN	-0.0206395	4.94323e-07	5.40772e-06
tr|A0A5F8AFZ4|A0A5F8AFZ4_MACMU	OK	yes	JAM2	4.54475	UP	0.0240755	5.02783e-07	5.42569e-06
tr|A0A1D5RG52|A0A1D5RG52_MACMU	OK	yes	SSC5D	3.06735	DOWN	-0.0309169	5.05606e-07	5.42569e-06
tr|A0A1D5RI97|A0A1D5RI97_MACMU	Poor_match	no	BPIFA1	3.03317	UP	0.0806101	5.08792e-07	5.42569e-06
tr|F7HE28|F7HE28_MACMU	OK	yes	SCGB3A2	2.32453	UP	0.0821952	5.49543e-07	5.76642e-06
tr|F7D241|F7D241_MACMU	OK	yes	SCGB1C2	4.98715	UP	0.0429988	5.49832e-07	5.76642e-06
tr|G7N269|G7N269_MACMU	OK	yes	P4HA1	1.41792	DOWN	-0.0242355	5.87549e-07	6.11147e-06
tr|F6QC94|F6QC94_MACMU	OK	yes	CHRD	5.0458	UP	0.0273855	6.09933e-07	6.29272e-06
tr|A0A5F8AQY0|A0A5F8AQY0_MACMU	OK	yes	EXT2	3.39023	DOWN	-0.0182757	6.27787e-07	6.42469e-06
tr|A0A1D5QQN6|A0A1D5QQN6_MACMU	OK	yes	ADAMTSL3	1.85217	DOWN	-0.0311752	6.63813e-07	6.73903e-06
tr|F7F8Y3|F7F8Y3_MACMU	OK	yes	EXT1	4.25985	DOWN	-0.0162779	7.90399e-07	7.94184e-06
tr|F6XET9|F6XET9_MACMU	OK	yes	CD63	2.5419	DOWN	-0.0330784	7.98507e-07	7.94184e-06
tr|A0A5F7ZAS3|A0A5F7ZAS3_MACMU	OK	yes	PLOD2	4.78308	DOWN	-0.0273426	8.01068e-07	7.94184e-06
tr|F7GJV9|F7GJV9_MACMU	OK	yes	GLRX	5.02113	UP	0.0206464	8.07494e-07	7.94348e-06
tr|A0A1D5RII3|A0A1D5RII3_MACMU	OK	yes	PEPD	4.8847	DOWN	-0.0210471	8.23761e-07	8.04118e-06
tr|I0FNJ1|I0FNJ1_MACMU	OK	yes	NPC2	8.58442	UP	0.0164266	8.58243e-07	8.29187e-06
tr|A0A1D5RCZ3|A0A1D5RCZ3_MACMU	OK	yes	TXNDC17	3.67839	UP	0.0172941	8.62512e-07	8.29187e-06
tr|A0A5F7ZVV0|A0A5F7ZVV0_MACMU	OK	no	CST4	4.81204	UP	0.0255895	8.78829e-07	8.37464e-06
tr|F6WY82|F6WY82_MACMU	OK		PIGR	8.08002	UP	0.0273584	8.84769e-07	8.37464e-06
tr|A0A5F8A3I6|A0A5F8A3I6_MACMU	OK	yes	TGM3	4.1349	UP	0.0324886	8.90919e-07	8.37464e-06
tr|A0A5F7ZS71|A0A5F7ZS71_MACMU	OK	yes	VCAN	5.83536	DOWN	-0.0210427	9.17125e-07	8.55758e-06
tr|A0A5F7ZNQ6|A0A5F7ZNQ6_MACMU	OK	yes	FGL2	4.07345	DOWN	-0.0240933	1.03109e-06	9.55074e-06
tr|A0A5F8APG9|A0A5F8APG9_MACMU	OK	yes	TPPP3	5.13391	UP	0.0296071	1.10194e-06	1.0068e-05
tr|A0A5F8ACT8|A0A5F8ACT8_MACMU	OK	yes	GPRC5C	1.14157	DOWN	-0.0308883	1.1028e-06	1.0068e-05
tr|F6YIY5|F6YIY5_MACMU	OK	yes	FABP5	7.73218	UP	0.0213221	1.13872e-06	1.03217e-05
tr|A0A5F7ZGX4|A0A5F7ZGX4_MACMU	OK	yes	HEXB	7.23738	UP	0.0184221	1.16282e-06	1.04654e-05
tr|A0A1D5R8W7|A0A1D5R8W7_MACMU	OK	yes	SELENOF	3.90138	UP	0.0217325	1.28214e-06	1.1458e-05
tr|A0A1D5QHV8|A0A1D5QHV8_MACMU	OK	yes	LAMB3	4.33878	DOWN	-0.0309737	1.29755e-06	1.15146e-05
tr|F7GZ13|F7GZ13_MACMU	OK	yes	FLNC	4.20432	DOWN	-0.0232751	1.47425e-06	1.29918e-05
tr|A0A5F7Z7T4|A0A5F7Z7T4_MACMU	Partial_match	yes	C16orf89	1.95184	UP	0.034399	1.53075e-06	1.33967e-05
tr|A0A1D5QWS5|A0A1D5QWS5_MACMU	OK	yes	CDH13	6.71502	DOWN	-0.0155647	1.55093e-06	1.34804e-05
tr|F6RUD7|F6RUD7_MACMU	OK	yes	SELENOM	4.41659	UP	0.0205985	1.77666e-06	1.52447e-05
tr|A0A5F8AN71|A0A5F8AN71_MACMU	OK	yes	LAMA4	6.38278	UP	0.0316381	1.77795e-06	1.52447e-05
tr|A0A1D5Q1T4|A0A1D5Q1T4_MACMU	OK	yes	HLA-A	1.31538	UP	0.0392864	1.88202e-06	1.60288e-05
tr|A0A5F8ACF7|A0A5F8ACF7_MACMU	OK	yes	VSIG4	4.64114	DOWN	-0.0172155	2.16413e-06	1.83085e-05
tr|A0A5F7ZW96|A0A5F7ZW96_MACMU	Poor_match	no	BPIFA1	3.04999	UP	0.0428923	2.58124e-06	2.16927e-05
tr|F7DIN9|F7DIN9_MACMU	OK	yes	SERPINA7	8.9664	DOWN	-0.0173128	2.71943e-06	2.27037e-05
tr|G7MHG1|G7MHG1_MACMU	OK	yes	C1QB	5.88265	DOWN	-0.0377786	2.8337e-06	2.33938e-05
tr|A0A5F8ABV0|A0A5F8ABV0_MACMU	OK	yes	CDHR2	3.78212	DOWN	-0.0436447	2.83896e-06	2.33938e-05
tr|A0A5F8A8E3|A0A5F8A8E3_MACMU	OK	yes	VNN1	5.73417	DOWN	-0.0327869	2.88044e-06	2.35824e-05
tr|F6WDI3|F6WDI3_MACMU	OK	yes	STC2	4.97118	UP	0.0220856	3.13086e-06	2.54683e-05
tr|F7H3F1|F7H3F1_MACMU	OK	yes	CTSC	6.01498	UP	0.0207028	3.29134e-06	2.66032e-05
tr|F7BPI7|F7BPI7_MACMU	OK	yes	TP53I3	1.19101	UP	0.0292878	3.44164e-06	2.7642e-05
tr|F7HHG1|F7HHG1_MACMU	OK	yes	EFNB2	3.7717	DOWN	-0.0204601	3.49151e-06	2.78662e-05
tr|F7GPK4|F7GPK4_MACMU	Poor_match	no	SCGB1A1	3.11101	UP	0.1008	3.52135e-06	2.79287e-05
tr|F7D9P8|F7D9P8_MACMU	OK	yes	SVEP1	5.9614	DOWN	-0.0387257	3.98021e-06	3.13719e-05
tr|H9H3P6|H9H3P6_MACMU	OK	yes	CFH	10.3541	DOWN	-0.018964	4.00689e-06	3.13873e-05
tr|F7GDB8|F7GDB8_MACMU	OK	yes	S100A4	5.12448	UP	0.0314543	4.13411e-06	3.20718e-05
tr|F7FG35|F7FG35_MACMU	OK	yes	SLC38A10	1.36303	UP	0.0230289	4.14482e-06	3.20718e-05
sp|P62940|PPIA_MACMU (+1)	OK	yes	PPIA	6.98301	UP	0.0143264	4.24556e-06	3.26522e-05
tr|F7ELA0|F7ELA0_MACMU	OK	yes	EPHB3	2.93439	DOWN	-0.0118868	4.41486e-06	3.37497e-05
tr|F7ASY4|F7ASY4_MACMU	OK	yes	MUC13	2.5967	DOWN	-0.0694232	4.77069e-06	3.60613e-05
tr|F6QSF0|F6QSF0_MACMU	OK	yes	EFEMP2	4.07355	DOWN	-0.0142065	4.77408e-06	3.60613e-05
tr|F6UZ60|F6UZ60_MACMU	OK	yes	FGA	9.83188	UP	0.0199423	4.97717e-06	3.73729e-05
tr|F6QJD8|F6QJD8_MACMU	OK	yes	S100A8	6.37183	UP	0.0342434	5.5594e-06	4.14993e-05
tr|F6ZZW1|F6ZZW1_MACMU	OK	yes	FETUB	8.20249	DOWN	-0.0230058	6.27028e-06	4.65321e-05
tr|F7G3Z5|F7G3Z5_MACMU	OK	yes	PTK7	3.57535	DOWN	-0.0175548	7.20372e-06	5.31484e-05
tr|F7DH19|F7DH19_MACMU	OK	yes	HGFAC	6.50885	DOWN	-0.0170494	7.29563e-06	5.35154e-05
tr|F7GDZ7|F7GDZ7_MACMU	Partial_match	yes	TIMP2	8.27302	UP	0.0154396	7.41652e-06	5.40895e-05
tr|A0A1D5REG4|A0A1D5REG4_MACMU	OK	yes	SCUBE2	3.56706	DOWN	-0.0331287	7.49762e-06	5.43237e-05
tr|A0A5F8A8Y5|A0A5F8A8Y5_MACMU	OK	yes	GAS1	4.13295	DOWN	-0.0153486	7.53425e-06	5.43237e-05
tr|H9ER37|H9ER37_MACMU	OK	yes	BLMH	4.6404	UP	0.0143008	7.74362e-06	5.55178e-05
tr|F6PLQ5|F6PLQ5_MACMU	OK	yes	BPIFB4	5.48934	UP	0.0284486	8.04515e-06	5.73556e-05
tr|F7EW76|F7EW76_MACMU	OK	yes	THY1	3.13962	DOWN	-0.0171374	8.79201e-06	6.22068e-05
tr|F7F8G8|F7F8G8_MACMU	OK	yes	S100A9	6.39243	UP	0.0237919	8.82367e-06	6.22068e-05
tr|F7E0W5|F7E0W5_MACMU	OK	yes	CD109	7.97172	DOWN	-0.0152457	9.063e-06	6.35411e-05
tr|F7CA88|F7CA88_MACMU	OK	yes	RNH1	4.91542	UP	0.015962	9.17386e-06	6.3965e-05
tr|F6U0C8|F6U0C8_MACMU_family	OK	yes	SERPINA1	14.6395	DOWN	-0.0168935	9.33927e-06	6.47625e-05
tr|F7GKZ6|F7GKZ6_MACMU	OK	yes	CD9	3.71469	DOWN	-0.0318537	9.79723e-06	6.74253e-05
tr|H9ER03|H9ER03_MACMU	OK	yes	PHPT1	3.70202	UP	0.0211058	9.82953e-06	6.74253e-05
tr|F7HEL0|F7HEL0_MACMU	OK	yes	C1QC	5.12456	DOWN	-0.0362943	1.00897e-05	6.85711e-05
tr|A0A5F8A9Z8|A0A5F8A9Z8_MACMU	OK	yes	HSPG2	9.13233	DOWN	-0.0205395	1.01046e-05	6.85711e-05
tr|F7FCK7|F7FCK7_MACMU	OK	yes	CRNN	7.04715	UP	0.022152	1.0369e-05	6.9991e-05
tr|F7GL19|F7GL19_MACMU	OK	yes	CSPG4	6.35605	DOWN	-0.0158189	1.11348e-05	7.47622e-05
tr|F7FHQ4|F7FHQ4_MACMU	OK	yes	LIPF	5.64267	UP	0.0429923	1.18975e-05	7.9463e-05
tr|F6SL92|F6SL92_MACMU	OK	yes	SERPINA3	11.2972	DOWN	-0.0242738	1.25999e-05	8.37136e-05
tr|F7C9A4|F7C9A4_MACMU	OK	yes	HPX	10.6263	UP	0.026557	1.26829e-05	8.38262e-05
tr|G7MLF8|G7MLF8_MACMU	OK	yes	INHBA	5.16446	UP	0.0217736	1.28803e-05	8.40051e-05
tr|F7B0D0|F7B0D0_MACMU	OK	yes	ITM2B	3.77048	UP	0.0259199	1.28842e-05	8.40051e-05
tr|F7DHR8|F7DHR8_MACMU	OK	yes	TF	15.3944	DOWN	-0.0171751	1.29685e-05	8.40051e-05
tr|A0A1D5QCQ7|A0A1D5QCQ7_MACMU	OK	yes	MCFD2	2.33323	UP	0.0378644	1.29748e-05	8.40051e-05
tr|F7ECN9|F7ECN9_MACMU	OK	yes	TNC	7.13106	DOWN	-0.0208631	1.31148e-05	8.44807e-05
tr|F6TID4|F6TID4_MACMU	OK	yes	MEP1A	5.46819	DOWN	-0.0293726	1.38383e-05	8.86907e-05
tr|H9Z3W8|H9Z3W8_MACMU	OK	yes	PDCD6IP	5.85918	DOWN	-0.0121845	1.39178e-05	8.87521e-05
tr|G7N6Q4|G7N6Q4_MACMU	OK	yes	CNTN1	3.75556	DOWN	-0.0248884	1.4085e-05	8.93691e-05
tr|F6YVJ0|F6YVJ0_MACMU	Partial_match	yes	PDLIM5	3.51235	UP	0.0137878	1.4763e-05	9.32053e-05
tr|H9EU04|H9EU04_MACMU	OK	yes	ANGPTL1	2.5168	DOWN	-0.0174279	1.61349e-05	0.000101055
tr|G7ME67|G7ME67_MACMU	OK	yes	PEA15	3.63064	UP	0.0210534	1.622e-05	0.000101055
tr|F6T171|F6T171_MACMU	OK	yes	SEMA3A	2.86403	UP	0.0261985	1.62453e-05	0.000101055
tr|A0A1D5QKF7|A0A1D5QKF7_MACMU	OK	yes	PRDX5	3.6382	UP	0.0178747	1.65812e-05	0.000102642
tr|F6Y7Q4|F6Y7Q4_MACMU	OK	yes	IGFALS	6.55484	DOWN	-0.0158137	1.72724e-05	0.000106402
tr|A0A5F7ZHB7|A0A5F7ZHB7_MACMU (+1)	Partial_match	yes	S100A7	4.75648	UP	0.0261084	1.75354e-05	0.0001075
tr|A0A1D5Q1N7|A0A1D5Q1N7_MACMU	OK	yes	NPNT	0.43894	DOWN	-0.0266339	1.81203e-05	0.000110551
tr|G7MGP9|G7MGP9_MACMU	OK	yes	AKR1A1	4.32543	UP	0.0123916	1.82558e-05	0.000110845
tr|F7E821|F7E821_MACMU	OK	yes	GGCT	4.63166	UP	0.0219355	1.84134e-05	0.00011127
tr|F7GWF7|F7GWF7_MACMU	OK	yes	DSG3	5.03458	UP	0.0165447	1.86425e-05	0.00011212
tr|F6YAS0|F6YAS0_MACMU	OK	yes	IST1	3.77422	DOWN	-0.0186331	1.89356e-05	0.000113346
tr|A0A5F7ZMS4|A0A5F7ZMS4_MACMU	OK	yes	VWA1	2.70869	DOWN	-0.0221427	1.92602e-05	0.000114747
tr|A0A1D5QZE0|A0A1D5QZE0_MACMU	OK	yes	CSF1R	4.05432	DOWN	-0.0136079	1.93662e-05	0.00011484
tr|A0N066|A0N066_MACMU	OK	yes	SERPINC1	10.8861	DOWN	-0.0150388	2.06699e-05	0.000121538
tr|F6S5E6|F6S5E6_MACMU	OK	yes	ASAH1	4.08054	UP	0.017313	2.06873e-05	0.000121538
tr|F7CGG5|F7CGG5_MACMU	OK	yes	CFP	3.60423	DOWN	-0.0243425	2.10827e-05	0.00012329
tr|F6WIY2|F6WIY2_MACMU	OK	yes	THBS1	8.78884	UP	0.0148307	2.22161e-05	0.000129322
tr|F7A9P0|F7A9P0_MACMU	OK	yes	ITIH5	9.30636	UP	0.0231283	2.27093e-05	0.000131589
tr|F6XTF7|F6XTF7_MACMU	OK	yes	HSPB1	6.71597	UP	0.0224152	2.39429e-05	0.000138107
tr|F7DN71|F7DN71_MACMU	OK	no	PNLIPRP2	1.26351	DOWN	-0.0456911	2.40858e-05	0.000138303
tr|F7FE30|F7FE30_MACMU	OK	yes	CPE	5.57275	DOWN	-0.0236455	2.433e-05	0.000139075
tr|F7C6C6|F7C6C6_MACMU	OK	yes	PRKCSH	5.11904	UP	0.0184909	2.56087e-05	0.000145729
tr|F6PU01|F6PU01_MACMU	OK	yes	OS9	-0.310992	UP	0.0433538	2.6042e-05	0.000147121
tr|A0A5F8AR69|A0A5F8AR69_MACMU	OK	yes	CASP14	2.82852	UP	0.0467905	2.60852e-05	0.000147121
tr|F7H3Y6|F7H3Y6_MACMU	OK	yes	MME	4.7129	DOWN	-0.0246143	2.81145e-05	0.000157864
tr|F7HR94|F7HR94_MACMU	OK	yes	VMO1	4.48937	UP	0.0170621	2.83915e-05	0.000158717
tr|F6W7X9|F6W7X9_MACMU	OK	yes	VCAM1	12.0851	UP	0.021795	2.86224e-05	0.000159306
tr|F7FX41|F7FX41_MACMU	OK	yes	GOLM1	5.8834	UP	0.0107711	2.95212e-05	0.000163591
tr|A0A1D5QYN2|A0A1D5QYN2_MACMU	OK	yes	GSR	3.50577	DOWN	-0.0128141	2.97817e-05	0.000164317
tr|A0A1D5QDN7|A0A1D5QDN7_MACMU	OK	yes	RCN3	2.99411	DOWN	-0.0240582	2.99278e-05	0.000164408
tr|H9FV03|H9FV03_MACMU	OK	yes	RBMX	1.43553	UP	0.0171044	3.01925e-05	0.000165148
sp|Q9MYL0|LEPR_MACMU (+1)	OK	yes	LEPR	6.0165	UP	0.0128302	3.07522e-05	0.000167487
tr|A0A1D5R8R9|A0A1D5R8R9_MACMU	OK	yes	GNPDA1	1.61696	DOWN	-0.013432	3.14212e-05	0.000170399
tr|A0A5F8A6E2|A0A5F8A6E2_MACMU_family	OK	no	HLA-A	2.19917	UP	0.0306417	3.22058e-05	0.000173794
tr|A0A1D5QDB9|A0A1D5QDB9_MACMU	OK	yes	MANBA	3.56213	DOWN	-0.0183727	3.2321e-05	0.000173794
tr|A0A1D5Q5S1|A0A1D5Q5S1_MACMU	OK	yes	MEGF8	3.56666	DOWN	-0.0162405	3.30896e-05	0.000177176
tr|Q6J512|Q6J512_MACMU	OK	yes	CD36	2.35846	DOWN	-0.0376235	3.65008e-05	0.000193968
tr|A0A1D5QL11|A0A1D5QL11_MACMU	OK	yes	EPHA4	1.73103	DOWN	-0.0196576	3.65315e-05	0.000193968
tr|A0A1D5R1Y8|A0A1D5R1Y8_MACMU	OK	yes	SLC2A1	1.58608	DOWN	-0.0277948	3.68605e-05	0.0001949
tr|A0A5F8ABT4|A0A5F8ABT4_MACMU	OK	yes	AGA	7.01026	DOWN	-0.0139944	3.73356e-05	0.000196593
tr|A0A1D5QP34|A0A1D5QP34_MACMU	OK	yes	EPHB2	3.74892	DOWN	-0.00947832	3.94555e-05	0.000206428
tr|H9G0X2|H9G0X2_MACMU	OK	yes	SEMA7A	7.85348	UP	0.0151823	3.95287e-05	0.000206428
tr|F6WR51|F6WR51_MACMU_family	OK	yes	GC	14.1041	DOWN	-0.0177416	3.99744e-05	0.0002079
tr|A0A5F7ZQ54|A0A5F7ZQ54_MACMU	OK	yes	SLPI	5.09116	UP	0.0329886	4.08669e-05	0.000211674
tr|F6VKN1|F6VKN1_MACMU	OK	yes	ANPEP	6.75691	DOWN	-0.0222579	4.16087e-05	0.00021464
tr|F6ZGR2|F6ZGR2_MACMU	OK	yes	SERPINF1	9.90097	DOWN	-0.0142508	4.34141e-05	0.00022227
tr|F7A4U3|F7A4U3_MACMU	OK	yes	FGFR1	5.26717	DOWN	-0.0103916	4.34381e-05	0.00022227
tr|F7EUQ4|F7EUQ4_MACMU	OK	yes	ITGB1	3.9424	DOWN	-0.0184625	4.64695e-05	0.000236826
tr|A0A5F8AI05|A0A5F8AI05_MACMU	OK	yes	CLEC14A	2.98908	DOWN	-0.0168359	4.76054e-05	0.000241645
tr|G7MGP8|G7MGP8_MACMU	OK	yes	PRDX1	7.17858	UP	0.0180765	4.80702e-05	0.000243032
tr|A0A5F7ZVE3|A0A5F7ZVE3_MACMU	OK	yes	SDF4	4.66957	UP	0.020114	4.92938e-05	0.00024823
tr|A0A1D5QLJ5|A0A1D5QLJ5_MACMU	OK	yes	MFGE8	5.48202	DOWN	-0.0278221	5.09146e-05	0.000255378
tr|A0A1D5QPW5|A0A1D5QPW5_MACMU	Poor_match	yes	CD55	8.50959	UP	0.015541	5.14297e-05	0.000256409
tr|F7CEZ9|F7CEZ9_MACMU	OK	yes	LAMA3	7.35613	DOWN	-0.0224979	5.15242e-05	0.000256409
sp|F7FQM7|APOA1_MACMU	OK	yes	APOA1	11.426	DOWN	-0.0208826	5.30905e-05	0.000263171
tr|F6RFA8|F6RFA8_MACMU	OK	yes	CDH5	6.05647	DOWN	-0.0118588	5.76986e-05	0.000284901
tr|F6ZDZ8|F6ZDZ8_MACMU	OK	yes	CD44	6.6226	UP	0.0131281	5.79344e-05	0.000284956
sp|Q8WN63|ANGI_MACMU (+1)	OK	yes	ANG	8.80064	UP	0.0239246	5.82878e-05	0.000285588
tr|F7HSL6|F7HSL6_MACMU	OK	yes	VCL	8.21204	DOWN	-0.00970591	6.00343e-05	0.000292246
tr|I0FI24|I0FI24_MACMU	OK	yes	NECTIN2	4.83913	DOWN	-0.0133442	6.01073e-05	0.000292246
tr|A0A1D5Q9Y5|A0A1D5Q9Y5_MACMU	OK	yes	BTD	6.90085	DOWN	-0.0127232	6.09895e-05	0.000295403
tr|F6S8R2|F6S8R2_MACMU	OK	yes	PDCD5	1.46105	UP	0.0163438	6.25691e-05	0.000301772
tr|H9Z1R6|H9Z1R6_MACMU	OK	yes	MMP2	9.18469	DOWN	-0.0174674	6.278e-05	0.000301772
tr|H9FX91|H9FX91_MACMU	OK	yes	HTRA1	5.91353	UP	0.0151868	7.32371e-05	0.000349492
tr|H9Z7W5|H9Z7W5_MACMU_family	OK	yes	GNB2	2.05836	DOWN	-0.0258128	7.32583e-05	0.000349492
tr|A0A1D5QFC1|A0A1D5QFC1_MACMU	OK	yes	PEBP1	5.81258	UP	0.0117899	7.51284e-05	0.000357071
tr|F7AG99|F7AG99_MACMU	OK	yes	COL6A3	9.71995	DOWN	-0.0118505	7.79401e-05	0.000368323
tr|F6R7P5|F6R7P5_MACMU	OK	yes	CTSH	4.46993	UP	0.0229199	7.80762e-05	0.000368323
tr|H9ERL9|H9ERL9_MACMU	OK	yes	BASP1	5.22176	UP	0.0209148	7.87508e-05	0.000370129
tr|F6YNM0|F6YNM0_MACMU	OK	yes	BOC	0.833503	DOWN	-0.0186735	7.94994e-05	0.000372268
tr|F6X6K5|F6X6K5_MACMU	OK	yes	COL6A2	7.45601	DOWN	-0.010406	8.00716e-05	0.000373569
tr|F7GIV7|F7GIV7_MACMU	OK	yes	PGD	5.54262	UP	0.0136627	8.2005e-05	0.000381188
tr|F7EZR6|F7EZR6_MACMU	OK	yes	SLC44A4	1.99623	DOWN	-0.0171491	8.46461e-05	0.000392029
tr|F6QI33|F6QI33_MACMU	OK	yes	IGFBP7	8.62198	UP	0.0194399	8.83428e-05	0.000407662
tr|A0A5F8ACC7|A0A5F8ACC7_MACMU	OK	yes	CANT1	5.47652	UP	0.0126749	9.04189e-05	0.00041573
tr|F7GPZ7|F7GPZ7_MACMU	OK	yes	NT5E	2.32799	DOWN	-0.0268261	9.16679e-05	0.000419951
tr|A0A5F8ARF6|A0A5F8ARF6_MACMU	OK	yes	LGALS3BP	5.57212	DOWN	-0.0274459	9.33688e-05	0.000426205
tr|F6RK27|F6RK27_MACMU	OK	yes	TNXB	7.49939	DOWN	-0.0110713	9.70786e-05	0.000441551
tr|G7N1I5|G7N1I5_MACMU	OK	yes	CALML3	1.33266	UP	0.0271001	9.76811e-05	0.000442705
tr|A0A5F8AU90|A0A5F8AU90_MACMU	OK	yes	TTR	10.1541	DOWN	-0.0171751	9.90483e-05	0.000447304
tr|A0A5F8A2H1|A0A5F8A2H1_MACMU	OK	yes	CEL	2.03796	DOWN	-0.0440481	0.00010446	0.00047007
tr|F7GGM3|F7GGM3_MACMU	OK	yes	PGAM1	6.69742	UP	0.0105455	0.000105701	0.000473974
tr|A0A1D5Q102|A0A1D5Q102_MACMU	OK	yes	MARCKS	4.47669	UP	0.0182025	0.000106715	0.000476836
tr|H9YWW7|H9YWW7_MACMU	OK	yes	HDGF	4.04301	UP	0.0188469	0.000108971	0.000485208
tr|F7FED6|F7FED6_MACMU	OK	yes	LSAMP	1.56872	DOWN	-0.0155316	0.000109379	0.000485323
tr|F7FYP1|F7FYP1_MACMU	OK	yes	RNASE4	7.02936	UP	0.019181	0.000111386	0.000492504
tr|G7MNC1|G7MNC1_MACMU	OK	yes	CHODL	1.51283	DOWN	-0.0172857	0.000114482	0.000504434
tr|G7MF99|G7MF99_MACMU	OK	yes	DPT	5.08524	DOWN	-0.0180811	0.000115296	0.000506266
tr|F7CWJ1|F7CWJ1_MACMU	OK	yes	SERPINA12	3.94731	UP	0.0366463	0.00011621	0.000508519
tr|F7FVX9|F7FVX9_MACMU	OK	yes	CDC42	3.4272	DOWN	-0.0106743	0.000118618	0.000517274
tr|A0A1D5QFJ9|A0A1D5QFJ9_MACMU (+3)	OK	yes	UBB	7.75596	UP	0.0129938	0.000125374	0.00054486
tr|A0A5F7ZC53|A0A5F7ZC53_MACMU	Partial_match	yes	TFF3	4.68587	DOWN	-0.0379366	0.000130769	0.000566366
tr|A0A1D5R9B8|A0A1D5R9B8_MACMU	OK	yes	ACE	5.3138	DOWN	-0.0202075	0.000133846	0.000577722
tr|A0A5F8AKJ2|A0A5F8AKJ2_MACMU	OK	no	PTX3	0.701577	DOWN	-0.0253772	0.000153546	0.000660507
tr|A0A5F7ZAS1|A0A5F7ZAS1_MACMU	OK	yes	PLIN3	2.49183	UP	0.0224882	0.000154628	0.000662917
tr|F7GQ07|F7GQ07_MACMU	OK	yes	HEXA	5.89284	UP	0.0133019	0.000155777	0.000665594
tr|A0A5F7ZRF2|A0A5F7ZRF2_MACMU	OK	yes	CAPG	6.29955	UP	0.010643	0.000157518	0.000670772
tr|A0A5F8ARX2|A0A5F8ARX2_MACMU	OK	yes	LAMC2	5.05282	DOWN	-0.0172296	0.000162554	0.000689904
tr|A0A1D5RFF9|A0A1D5RFF9_MACMU	OK	yes	XPNPEP2	2.29413	DOWN	-0.0253257	0.000163412	0.000691234
tr|F7AGQ0|F7AGQ0_MACMU	Partial_match	no	LAMB1	2.77949	DOWN	-0.0131575	0.000166069	0.000700139
tr|F7AH40|F7AH40_MACMU	OK	yes	ACE2	2.34477	DOWN	-0.0416853	0.000169681	0.000712995
tr|G7NRT3|G7NRT3_MACMU	OK	yes	EFNB1	4.72046	DOWN	-0.012168	0.00018297	0.0007663
tr|A0A1D5QLN8|A0A1D5QLN8_MACMU	OK	yes	AGRN	5.44262	DOWN	-0.0160405	0.00018645	0.000778304
tr|A0A5F7ZHW4|A0A5F7ZHW4_MACMU	OK	yes	AFM	10.5967	DOWN	-0.017512	0.000194693	0.000810052
tr|F7AXC1|F7AXC1_MACMU	OK	yes	COL21A1	0.946983	DOWN	-0.0215416	0.000195728	0.000811694
tr|A0A1D5QSN2|A0A1D5QSN2_MACMU	Partial_match	yes	FKBP2	1.74393	UP	0.0148995	0.000200516	0.000828843
tr|F6R2E7|F6R2E7_MACMU	OK	yes	SPARCL1	6.86896	UP	0.0203418	0.000201516	0.000830271
tr|A0A5F7ZU92|A0A5F7ZU92_MACMU	OK	yes	TPD52	2.68938	UP	0.0206355	0.000208546	0.000853687
tr|A0A1D5QE93|A0A1D5QE93_MACMU	Partial_match	yes	MUC5AC	6.28399	DOWN	-0.0376632	0.000208637	0.000853687
tr|F6Z3S6|F6Z3S6_MACMU	OK	yes	ADAMTS5	5.79588	UP	0.0159177	0.000209217	0.000853687
tr|F7A121|F7A121_MACMU	OK	yes	CHRDL2	2.501	DOWN	-0.0344099	0.000211478	0.000860146
tr|G7MI71|G7MI71_MACMU	OK	yes	FABP3	3.19105	UP	0.0173664	0.000220984	0.000895938
tr|F7F8T7|F7F8T7_MACMU	OK	yes	GALNT5	3.38977	UP	0.0161292	0.000224149	0.000905876
tr|A0A5F7ZVY0|A0A5F7ZVY0_MACMU	OK	yes	FABP1	2.94107	DOWN	-0.0407898	0.000227715	0.000917366
tr|A0A5F8ARB9|A0A5F8ARB9_MACMU	OK	yes	UFM1	0.963064	UP	0.0149781	0.000239382	0.000961317
tr|F6VSF4|F6VSF4_MACMU	OK	yes	CTSL	3.00415	UP	0.0292496	0.000242849	0.000972163
tr|A0A1D5QIC4|A0A1D5QIC4_MACMU	OK	yes	ERO1A	3.60851	UP	0.0157088	0.000246336	0.000983019
tr|F7GB92|F7GB92_MACMU	OK	yes	HAVCR2	2.37702	DOWN	-0.0215152	0.00025785	0.00102319
tr|F7GAT4|F7GAT4_MACMU	OK	yes	ITIH3	6.59997	DOWN	-0.0134502	0.000258014	0.00102319
sp|Q8SPN5|RNAS1_MACMU	OK	yes	RNASE1	3.88252	UP	0.0149119	0.000260839	0.00103117
tr|A0A5F8AN73|A0A5F8AN73_MACMU (+1)	OK	yes	HNRNPC	4.11586	UP	0.0153022	0.000262554	0.00103472
tr|F7CEU1|F7CEU1_MACMU	OK	yes	APOB	6.07211	DOWN	-0.0301765	0.000264919	0.00104081
tr|F7C9U4|F7C9U4_MACMU	OK	yes	CD93	3.99985	DOWN	-0.0142511	0.000269701	0.00105378
tr|A0A5F7ZBV5|A0A5F7ZBV5_MACMU	OK	yes	PLG	11.859	DOWN	-0.0127393	0.000269882	0.00105378
tr|A0A1D5QCN2|A0A1D5QCN2_MACMU (+1)	OK	yes	RHOC	2.33247	DOWN	-0.0120911	0.000274579	0.00106884
tr|F7AT08|F7AT08_MACMU	OK	yes	B3GNT2	3.45209	DOWN	-0.0096976	0.000278827	0.00108205
tr|F6W166|F6W166_MACMU	OK	yes	LOXL2	3.79115	DOWN	-0.0181988	0.000280102	0.00108369
tr|F6ZVE3|F6ZVE3_MACMU	OK	yes	NUCB1	8.71016	UP	0.0126572	0.000281818	0.00108394
tr|F6PLZ7|F6PLZ7_MACMU	OK	yes	AEBP1	5.93367	DOWN	-0.015138	0.000281877	0.00108394
tr|F7HF07|F7HF07_MACMU	OK	yes	IGFBP4	10.0676	UP	0.0148206	0.000288145	0.0011047
tr|F6V9Q5|F6V9Q5_MACMU	OK	yes	SAA4	4.57616	DOWN	-0.0243219	0.000295481	0.00112941
tr|H9Z3B8|H9Z3B8_MACMU	OK	yes	ATOX1	6.97042	UP	0.0112586	0.000301754	0.00114993
tr|F7HL06|F7HL06_MACMU	OK		IGHG2	13.0721	DOWN	-0.0160689	0.000316792	0.00120094
tr|F7D3L5|F7D3L5_MACMU	OK	yes	F13A1	5.7931	DOWN	-0.0169754	0.000317032	0.00120094
tr|A0A5F8A0A6|A0A5F8A0A6_MACMU	OK	yes	LDHB	6.79587	DOWN	-0.00914892	0.000326501	0.00123156
tr|A0A5F8A1W9|A0A5F8A1W9_MACMU	OK	yes	MATN2	5.29851	DOWN	-0.0120629	0.000327058	0.00123156
tr|I0FGN3|I0FGN3_MACMU	OK	yes	APP	7.68077	UP	0.0130615	0.00032962	0.00123754
tr|F7GSX6|F7GSX6_MACMU	OK	yes	TPM2	3.6427	UP	0.0243225	0.000335408	0.00125555
tr|F7HN19|F7HN19_MACMU	OK	yes	FREM2	4.72772	DOWN	-0.0100734	0.000341311	0.00127389
tr|F6WG91|F6WG91_MACMU	OK	yes	PROS1	10.2615	UP	0.0166348	0.00034438	0.00128158
tr|F7GXI9|F7GXI9_MACMU	OK	yes	CLCA1	5.95731	DOWN	-0.032827	0.000350313	0.00129984
tr|A0A5F7ZKG8|A0A5F7ZKG8_MACMU	OK	yes	SPRR3	8.96424	UP	0.0212535	0.00036149	0.00133741
tr|A0A5F8AJH6|A0A5F8AJH6_MACMU	OK	yes	SPINT1	7.15952	UP	0.00980337	0.000366738	0.00135288
tr|F6YJ38|F6YJ38_MACMU	OK	yes	ADAM12	5.10046	DOWN	-0.0114806	0.000386738	0.00142252
tr|F7H974|F7H974_MACMU	OK	yes	FAT4	2.55987	DOWN	-0.0121826	0.000389966	0.00143025
tr|F6ZVK0|F6ZVK0_MACMU	OK	yes	POSTN	10.8169	UP	0.0123887	0.000394999	0.00144453
tr|F7G4B5|F7G4B5_MACMU	OK	yes	DPEP2	3.48123	UP	0.0142983	0.000407904	0.001485
tr|A0A5F8AM25|A0A5F8AM25_MACMU	OK	yes	ADGRE5	2.14758	UP	0.0184068	0.000408404	0.001485
tr|F6V360|F6V360_MACMU	OK	yes	SERPINI1	4.19848	DOWN	-0.0109513	0.000413133	0.0014979
tr|F6T0W5|F6T0W5_MACMU	OK	yes	CLEC3B	7.53258	UP	0.0113107	0.000420231	0.0015193
tr|A0A1D5QGH2|A0A1D5QGH2_MACMU	OK	yes	DBI	4.97849	UP	0.0119731	0.000424573	0.00153063
tr|F7HMI0|F7HMI0_MACMU	OK	yes	CALML5	7.3795	UP	0.036653	0.000432358	0.00155428
tr|F6SIX4|F6SIX4_MACMU	OK	yes	COL12A1	7.90528	DOWN	-0.0121106	0.000454235	0.00162832
tr|F7F6V9|F7F6V9_MACMU	OK	yes	SERPINA6	7.94689	DOWN	-0.0171337	0.00045676	0.00163276
tr|F7GMK5|F7GMK5_MACMU	OK		IGLV3-10	6.12199	DOWN	-0.0164544	0.000458437	0.00163415
tr|F6Z7P7|F6Z7P7_MACMU	OK	yes	SHBG	6.22586	DOWN	-0.0148103	0.00048136	0.00171105
tr|F7G3K1|F7G3K1_MACMU	OK	yes	DKK1	7.04736	UP	0.0175087	0.000484345	0.00171686
tr|F6XAB8|F6XAB8_MACMU	OK	yes	F13B	5.22022	DOWN	-0.0142764	0.000497173	0.00175741
sp|Q9TUC5|SFTPA_MACMU	OK	yes	SFTPA2	0.200093	UP	0.0580364	0.000508203	0.00179141
tr|F6UN10|F6UN10_MACMU	OK	yes	NENF	4.55603	UP	0.010653	0.000513788	0.00180609
tr|F7HQD9|F7HQD9_MACMU	OK	yes	COL14A1	7.63391	UP	0.015931	0.000516932	0.00181212
tr|F7FA56|F7FA56_MACMU	OK	yes	FMOD	5.54037	DOWN	-0.0177462	0.000518977	0.00181427
tr|A0A1D5QH07|A0A1D5QH07_MACMU	OK	yes	CD300LG	3.47846	DOWN	-0.0120858	0.000539982	0.00188252
tr|G7MPI5|G7MPI5_MACMU	OK	yes	TNFRSF21	3.44962	UP	0.0140138	0.000541948	0.0018842
tr|A0A5F7ZW62|A0A5F7ZW62_MACMU	OK	yes	RCN1	5.72056	DOWN	-0.0117748	0.00056696	0.00196577
tr|F6WWX7|F6WWX7_MACMU	OK	yes	GSTM2	2.58558	UP	0.0144447	0.000568649	0.00196625
tr|A0A5F7ZD81|A0A5F7ZD81_MACMU	OK	yes	SPARC	10.4043	DOWN	-0.0096946	0.000584184	0.00201448
tr|F7H4U0|F7H4U0_MACMU	OK	yes	CDH1	5.74979	DOWN	-0.0146198	0.00059509	0.00204653
tr|F6VQP5|F6VQP5_MACMU	OK	yes	RARRES1	1.10047	UP	0.0201427	0.000598983	0.00205435
tr|A0A5F8A2S3|A0A5F8A2S3_MACMU	OK	yes	HSPA1A	5.67787	UP	0.012263	0.000604428	0.00206744
tr|I0FS58|I0FS58_MACMU	OK	yes	PAM	6.41799	UP	0.012239	0.000614426	0.00209598
tr|A0A5F8A3Y9|A0A5F8A3Y9_MACMU	Partial_match	no	SVEP1	1.85251	UP	0.0215548	0.000621273	0.00211366
tr|F6QZ27|F6QZ27_MACMU	OK	yes	CTBS	7.72403	DOWN	-0.00816461	0.000637147	0.00216187
tr|A0A1D5QLX2|A0A1D5QLX2_MACMU	OK	yes	NIT2	2.22025	UP	0.0116226	0.000643819	0.00217868
tr|F7BNF1|F7BNF1_MACMU	OK	yes	SI	4.99149	DOWN	-0.0289401	0.000646263	0.00218026
tr|A0A1D5QVG7|A0A1D5QVG7_MACMU	OK	yes	ACLY	0.136911	DOWN	-0.0186657	0.000647722	0.00218026
tr|A0A1D5R7E9|A0A1D5R7E9_MACMU	OK	yes	MANSC1	0.516151	UP	0.0345816	0.000662678	0.0022247
tr|I2CYP6|I2CYP6_MACMU	OK	yes	ATP6AP1	2.01835	UP	0.0128919	0.000669519	0.00224174
tr|F7HB63|F7HB63_MACMU	Partial_match	yes	DMBT1	5.49907	UP	0.0143517	0.000684393	0.00228551
tr|F7FJQ0|F7FJQ0_MACMU	OK	yes	A1BG	10.0684	DOWN	-0.0141488	0.000693418	0.00230538
tr|A0A1D5QWX3|A0A1D5QWX3_MACMU (+1)	OK	yes	RAP1B	2.63569	DOWN	-0.0142416	0.000693975	0.00230538
tr|F7HLC1|F7HLC1_MACMU	OK	yes	CLSTN1	10.0604	DOWN	-0.0109217	0.000704361	0.00233377
tr|F7EKF9|F7EKF9_MACMU	OK	yes	KAZALD1	1.35605	UP	0.0137595	0.000711054	0.00234981
tr|A0A5F8ARN1|A0A5F8ARN1_MACMU	Partial_match	yes	MYL12B	-0.61188	UP	0.047158	0.000719958	0.00237306
tr|H9FPH1|H9FPH1_MACMU	OK	yes	PARK7	5.84597	UP	0.00848134	0.000738413	0.00242758
tr|F7G4Z4|F7G4Z4_MACMU	OK	yes	TWSG1	6.40872	DOWN	-0.0135403	0.00075441	0.00247371
tr|F6VRB0|F6VRB0_MACMU	OK	yes	DPP4	5.3953	DOWN	-0.0200987	0.000756836	0.00247371
tr|A0A5F8AG47|A0A5F8AG47_MACMU	OK	no	ISLR	5.3436	DOWN	-0.0100799	0.000758293	0.00247371
tr|A0A5F7ZH65|A0A5F7ZH65_MACMU	OK	yes	ABHD14B	3.85314	UP	0.016068	0.00079469	0.0025858
tr|F7CSV4|F7CSV4_MACMU	OK	yes	APOM	2.30111	DOWN	-0.0156483	0.000803263	0.00260372
tr|F7HP21|F7HP21_MACMU	OK	yes	GSN	11.7074	DOWN	-0.0106459	0.000804302	0.00260372
tr|A0A5F7ZDA1|A0A5F7ZDA1_MACMU	OK	no	SERPINB4	0.253429	UP	0.0370077	0.000806944	0.00260563
tr|A0A5F8AUQ8|A0A5F8AUQ8_MACMU	OK	yes	F2	8.03464	UP	0.0114368	0.000820458	0.00264254
tr|A0A1D5QS54|A0A1D5QS54_MACMU	OK	yes	PCOLCE	9.47323	DOWN	-0.0146097	0.000826581	0.00265552
tr|A0A5F8A6R9|A0A5F8A6R9_MACMU	Partial_match	no	CST4	2.8981	UP	0.0333901	0.000851398	0.00272834
tr|F6WXA7|F6WXA7_MACMU	OK	yes	CAST	6.64653	UP	0.0285711	0.00085551	0.00273461
sp|P35322|SPRR1_MACMU	OK	yes	SPRR1B	6.87005	UP	0.0200076	0.000862506	0.00275005
tr|F7GIC0|F7GIC0_MACMU	Partial_match	yes	FCGBP	6.42092	DOWN	-0.0236931	0.00087195	0.0027732
tr|A0A5F7ZYI2|A0A5F7ZYI2_MACMU	OK	no	SFTPA2	0.480696	UP	0.0249023	0.000889828	0.00282298
tr|F7GFB4|F7GFB4_MACMU	OK	yes	CP	11.5235	DOWN	-0.0100852	0.000910552	0.00288152
sp|Q28502|APOE_MACMU (+1)	OK	yes	APOE	8.12683	DOWN	-0.0143118	0.000937532	0.00295425
tr|F7CPZ9|F7CPZ9_MACMU	OK	yes	CLMP	4.31811	DOWN	-0.00770419	0.000938191	0.00295425
tr|F7BP60|F7BP60_MACMU	OK	yes	FOLR1	5.4192	UP	0.012119	0.000961441	0.00301997
tr|F6Q1B1|F6Q1B1_MACMU	OK	yes	TGFBR2	3.58438	DOWN	-0.00986934	0.000965758	0.00302604
tr|F6RUP2|F6RUP2_MACMU	OK	yes	ROR1	2.14786	DOWN	-0.00854026	0.000970557	0.00303359
tr|I0FGN5|I0FGN5_MACMU	OK	yes	EEF1B2	2.08639	UP	0.0170197	0.000993185	0.00309669
tr|A0A5F8AJX4|A0A5F8AJX4_MACMU	OK	yes	CD59	6.83443	UP	0.00900187	0.00101895	0.00316923
tr|F6YBP7|F6YBP7_MACMU	OK	yes	CFD	8.67357	UP	0.0198219	0.00103191	0.00320169
tr|F6S0N0|F6S0N0_MACMU	OK	yes	PEBP4	2.86902	UP	0.0224636	0.00104197	0.00322502
tr|F6YYJ9|F6YYJ9_MACMU	OK	yes	PGLYRP2	7.16403	DOWN	-0.0162869	0.00109325	0.0033755
tr|F6WDG6|F6WDG6_MACMU	OK	yes	DSP	6.13374	UP	0.0180587	0.00110482	0.00340297
tr|A0A1D5Q716|A0A1D5Q716_MACMU	OK	yes	MCAM	5.41033	UP	0.0141544	0.00110902	0.00340761
tr|F7AJA1|F7AJA1_MACMU	OK	yes	ENDOD1	3.09705	DOWN	-0.00884126	0.00111599	0.00341594
tr|F7EGF5|F7EGF5_MACMU	OK	yes	COL4A1	2.50258	DOWN	-0.0186202	0.00111711	0.00341594
tr|A0A5F7ZYZ2|A0A5F7ZYZ2_MACMU	OK	yes	NCAM2	0.772943	DOWN	-0.0266714	0.0011235	0.00342722
tr|A0A5F7ZL29|A0A5F7ZL29_MACMU_family	OK	yes	ENO1	3.3156	UP	0.0110118	0.00113006	0.00343895
tr|F7C3R1|F7C3R1_MACMU	OK	yes	HSPA5	8.43974	UP	0.00796827	0.00113749	0.00345328
tr|F7BM66|F7BM66_MACMU	OK	yes	RPLP2	4.42171	UP	0.0178283	0.00114693	0.00347364
tr|A0A5F8ADC5|A0A5F8ADC5_MACMU (+1)	OK	yes	ARF3	1.98587	DOWN	-0.0142109	0.00120617	0.00364435
tr|A0A1D5R2I5|A0A1D5R2I5_MACMU	OK	yes	MMP19	7.05295	DOWN	-0.0126896	0.00121692	0.0036681
tr|A0A5F8ABB2|A0A5F8ABB2_MACMU	OK	yes	TSPAN1	2.49943	DOWN	-0.0121236	0.00123525	0.00371167
tr|F7DKI0|F7DKI0_MACMU	OK		IGLL5	12.8948	DOWN	-0.0129012	0.00123722	0.00371167
tr|F7GPR1|F7GPR1_MACMU	OK	yes	CGREF1	2.72884	DOWN	-0.0119577	0.00125881	0.00376753
tr|G7MV77|G7MV77_MACMU	OK	yes	HAPLN1	2.32483	DOWN	-0.0213565	0.0013521	0.00403721
tr|F7EW13|F7EW13_MACMU	OK	yes	SERPINB12	6.60299	UP	0.0292253	0.00136867	0.00407709
tr|F7G0I6|F7G0I6_MACMU	OK	yes	TRHDE	0.0330043	DOWN	-0.017919	0.00139836	0.00415579
tr|A0A5F8AA32|A0A5F8AA32_MACMU	OK	yes	FUCA2	4.99758	UP	0.0090507	0.00140954	0.00417921
tr|A0A5F7ZLX2|A0A5F7ZLX2_MACMU	OK		IGHV7-4-1	3.87851	DOWN	-0.0162028	0.00143499	0.00424477
tr|G7NS79|G7NS79_MACMU	OK	yes	SH3BGRL	4.98732	UP	0.00918998	0.00151141	0.00446043
tr|F7E1R3|F7E1R3_MACMU	OK	yes	UMOD	5.53291	UP	0.0121302	0.00152811	0.00449321
tr|H9FNP5|H9FNP5_MACMU	OK	yes	CPQ	3.39807	DOWN	-0.0160542	0.0015296	0.00449321
tr|A0A1D5Q330|A0A1D5Q330_MACMU	OK	yes	AXL	6.25099	UP	0.0131631	0.00156188	0.00457743
tr|F6VTJ4|F6VTJ4_MACMU	Poor_match	no	SPINK7	3.20534	UP	0.0351447	0.0015756	0.00460701
tr|G7N1N6|G7N1N6_MACMU	OK	yes	VIM	6.425	UP	0.0102022	0.00158413	0.0046213
sp|P69895|TBB5_MACMU	OK	yes	TUBB	1.24795	DOWN	-0.0123678	0.00161832	0.0047102
sp|Q6DN04|MIF_MACMU	OK	yes	MIF	2.07344	UP	0.014978	0.0016503	0.00479228
tr|A0A1D5Q3K1|A0A1D5Q3K1_MACMU	OK	yes	NAXE	2.687	UP	0.00863869	0.00167185	0.00484379
tr|F6YU14|F6YU14_MACMU	OK	yes	CPA1	4.22955	DOWN	-0.0244921	0.00172344	0.00498187
tr|F7CPT5|F7CPT5_MACMU	OK	yes	LASP1	2.37607	UP	0.0163007	0.00173176	0.00499457
tr|F7H5Q6|F7H5Q6_MACMU	OK	yes	GPLD1	4.95028	DOWN	-0.010987	0.00175503	0.00505018
tr|A0A5F7ZU91|A0A5F7ZU91_MACMU	OK	yes	SERPINA4	6.39692	DOWN	-0.0106883	0.00178624	0.00512836
tr|G7NRL5|G7NRL5_MACMU	OK	yes	GPC4	1.39525	DOWN	-0.0156852	0.00180054	0.00515775
tr|F7DWA9|F7DWA9_MACMU	OK	yes	SFTPB	3.14912	UP	0.017309	0.00183623	0.00524816
tr|F7GU07|F7GU07_MACMU	OK	yes	A2ML1	7.92848	UP	0.0167734	0.00184712	0.00526741
tr|F7H4L5|F7H4L5_MACMU	OK	yes	CALD1	3.37307	UP	0.0174392	0.00185877	0.00528874
tr|A0A1D5QWN5|A0A1D5QWN5_MACMU	OK		IGHV2-5	8.64428	DOWN	-0.0148243	0.00186603	0.00529751
tr|F7HTT9|F7HTT9_MACMU	OK	yes	CFI	8.41981	DOWN	-0.0108717	0.00188322	0.00533439
sp|P59822|IL1AP_MACMU	OK	yes	IL1RAP	6.57377	DOWN	-0.00847122	0.00195378	0.00552193
tr|A0A1D5Q2M0|A0A1D5Q2M0_MACMU	OK	yes	DNAJC3	1.77194	UP	0.0123434	0.00201121	0.0056716
tr|F6UZ20|F6UZ20_MACMU	OK	yes	FGG	9.59801	UP	0.0128214	0.00214678	0.00603333
tr|A0A1D5RHC9|A0A1D5RHC9_MACMU	OK	yes	RANBP1	0.777605	UP	0.0221796	0.00214899	0.00603333
tr|G7MUQ7|G7MUQ7_MACMU	OK	yes	CDH6	4.53434	DOWN	-0.0103091	0.0022049	0.00617664
tr|F6TU01|F6TU01_MACMU	OK	yes	AOC1	10.0216	UP	0.016261	0.00225381	0.00629975
tr|F6TE11|F6TE11_MACMU	OK	yes	OGN	7.18675	UP	0.0150997	0.00226915	0.00632867
tr|F6S4Z1|F6S4Z1_MACMU	OK	yes	CHST6	3.55047	UP	0.0127404	0.00228083	0.00634732
tr|A0A1D5QKW0|A0A1D5QKW0_MACMU	OK	yes	RAB1A	1.27764	DOWN	-0.0102581	0.00231092	0.00641698
tr|G7MR94|G7MR94_MACMU	OK	yes	H1-5	2.25753	UP	0.0164024	0.00236785	0.0065607
tr|F7BTD3|F7BTD3_MACMU	OK	yes	SERPINF2	8.90594	DOWN	-0.0107128	0.00241948	0.00668916
tr|F7H1V9|F7H1V9_MACMU	OK	yes	APCS	1.89059	DOWN	-0.0186978	0.0024506	0.00676047
tr|F6TQJ2|F6TQJ2_MACMU	OK	yes	LAP3	2.00024	DOWN	-0.0140794	0.00253286	0.00697222
tr|F7GS35|F7GS35_MACMU	OK	yes	TPM3	2.31118	UP	0.00887642	0.00257593	0.00707545
tr|G7MSJ5|G7MSJ5_MACMU	OK	yes	CYTL1	2.97305	DOWN	-0.0237967	0.00262943	0.00720679
tr|F7CTH6|F7CTH6_MACMU	OK	yes	LY6G6C	3.75142	DOWN	-0.0225327	0.00265441	0.00725959
tr|A0A1D5RC16|A0A1D5RC16_MACMU	OK	yes	CNDP1	5.74974	DOWN	-0.020429	0.00267785	0.00730795
tr|F6WAM6|F6WAM6_MACMU	Poor_match		IGLV1-40	4.96372	DOWN	-0.0126807	0.00270132	0.00735616
tr|F7H6X3|F7H6X3_MACMU	OK	yes	COMP	6.29652	UP	0.0143135	0.00271824	0.00738638
tr|F7GMK4|F7GMK4_MACMU	Partial_match		IGLC2	8.74445	DOWN	-0.0109957	0.00276307	0.00749217
tr|F6V848|F6V848_MACMU	OK	yes	CCDC80	6.03393	DOWN	-0.0165839	0.00279638	0.00756633
tr|A0A1D5RH71|A0A1D5RH71_MACMU	OK	yes	EFEMP1	10.7908	UP	0.0146178	0.00280673	0.00757818
tr|F6XLT9|F6XLT9_MACMU	OK	yes	VAT1	3.94009	DOWN	-0.0112851	0.0028799	0.00775923
tr|H9EXE9|H9EXE9_MACMU	OK	yes	TBCA	3.74604	UP	0.0145612	0.002916	0.00783983
tr|A0A1D5QDP9|A0A1D5QDP9_MACMU	OK	yes	FSTL1	10.7464	DOWN	-0.00838245	0.00309149	0.00829407
tr|F7GM36|F7GM36_MACMU	OK	yes	MAN2B2	4.95794	DOWN	-0.00995369	0.00311739	0.00834122
tr|G7MYN0|G7MYN0_MACMU	OK	no	MESD	3.23023	UP	0.00817013	0.00312268	0.00834122
tr|F6W2K4|F6W2K4_MACMU	OK	yes	PLD3	1.07729	UP	0.0121916	0.00312878	0.00834122
tr|G7N736|G7N736_MACMU	OK	yes	IGFBP6	10.0807	UP	0.0148405	0.00314141	0.00835734
tr|A0A5F8A3L9|A0A5F8A3L9_MACMU	OK	yes	NCCRP1	4.23043	UP	0.0155225	0.00318916	0.00845305
tr|A0A1D5Q262|A0A1D5Q262_MACMU	OK	yes	GDI1	3.78359	UP	0.00779218	0.00319071	0.00845305
tr|F7GMR0|F7GMR0_MACMU	OK	yes	HSPA13	4.28014	UP	0.0113394	0.00330521	0.00873814
tr|G7NAV0|G7NAV0_MACMU	OK	yes	ECRG4	5.2397	UP	0.0158656	0.00331833	0.0087546
tr|A0A1D5QSH6|A0A1D5QSH6_MACMU	OK	yes	PROC	2.24052	UP	0.0153989	0.00345181	0.00908787
tr|F7H4W7|F7H4W7_MACMU	OK	yes	OLFM4	0.481148	UP	0.0144025	0.00358291	0.00941349
tr|G7N6F2|G7N6F2_MACMU	OK	yes	ARHGDIB	3.49729	UP	0.0168481	0.00360052	0.0094402
tr|F7DAC5|F7DAC5_MACMU	OK	yes	HABP2	6.56456	DOWN	-0.00778182	0.00365686	0.00956816
tr|F7GIS1|F7GIS1_MACMU	OK	yes	COL18A1	7.30532	DOWN	-0.0101287	0.00395405	0.0103118
tr|F7HB21|F7HB21_MACMU	OK	yes	CDH15	4.74403	DOWN	-0.0180048	0.00395731	0.0103118
tr|F6YNN1|F6YNN1_MACMU	OK	yes	ANXA8	6.11198	UP	0.0125841	0.00405914	0.0105554
tr|F6QQP0|F6QQP0_MACMU	Partial_match		IGLC2	12.2853	DOWN	-0.0124296	0.00412501	0.0107048
tr|F6Z8Y2|F6Z8Y2_MACMU	OK	yes	ANXA3	4.67504	DOWN	-0.0123538	0.00413841	0.0107176
tr|F7ASF6|F7ASF6_MACMU	OK	yes	RNASET2	5.47723	UP	0.0118925	0.0041645	0.0107632
tr|F7HML3|F7HML3_MACMU	OK	yes	EEF1G	4.85806	DOWN	-0.00659028	0.00428832	0.0110607
tr|A0A5F7ZC88|A0A5F7ZC88_MACMU	OK		IGLV11-55	4.75535	DOWN	-0.0131882	0.00430275	0.0110754
tr|F7GTW9|F7GTW9_MACMU	OK	yes	ENPEP	3.96863	DOWN	-0.0134575	0.00433381	0.0111328
tr|F7HPA7|F7HPA7_MACMU	OK	yes	SCEL	3.65085	UP	0.0177279	0.00437941	0.0112272
tr|F7HAN9|F7HAN9_MACMU	OK	yes	H1-4	2.88198	UP	0.0235824	0.00442991	0.0113338
tr|A0A5F7ZRC2|A0A5F7ZRC2_MACMU	Partial_match	yes	C11orf54	-1.46634	UP	0.0318266	0.00444117	0.0113397
tr|A0A5F7ZAN3|A0A5F7ZAN3_MACMU	OK	yes	PRND	2.54315	DOWN	-0.0153154	0.00453963	0.0115678
tr|F7E1Y2|F7E1Y2_MACMU	OK	yes	CHIT1	5.12293	DOWN	-0.0156839	0.00465745	0.0118443
tr|I0FUR4|I0FUR4_MACMU	OK	yes	HSP90B1	6.11742	UP	0.0119288	0.00488205	0.0123906
tr|A0A1D5QE04|A0A1D5QE04_MACMU_family	OK	yes	ACTN1	3.23282	DOWN	-0.00788853	0.00494828	0.0125337
tr|F6PLT3|F6PLT3_MACMU	Poor_match	no	BPIFB4	1.94938	UP	0.0177322	0.00503271	0.0127221
tr|G7NLH4|G7NLH4_MACMU	OK	yes	BLVRB	4.55576	UP	0.0112611	0.00524728	0.0132382
tr|F7BXH4|F7BXH4_MACMU	OK	yes	TPP1	1.70367	UP	0.0104422	0.00535478	0.0134624
tr|F6YGC3|F6YGC3_MACMU	Partial_match	yes	SZT2	1.98574	DOWN	-0.0170265	0.00535736	0.0134624
tr|A0A5F7ZS87|A0A5F7ZS87_MACMU	Partial_match		IGHV4-28	8.30677	DOWN	-0.0115281	0.00542058	0.0135943
tr|F6YJG8|F6YJG8_MACMU	OK	yes	SCGB3A1	5.77734	UP	0.0157211	0.00549555	0.0137551
tr|A0A5F8AJF3|A0A5F8AJF3_MACMU	Partial_match	no	EFNB1	4.57726	UP	0.0082409	0.00582757	0.0145574
tr|A0A5F8APT4|A0A5F8APT4_MACMU	OK	yes	TPM4	0.672976	UP	0.0137312	0.00584049	0.0145611
tr|I0FIZ4|I0FIZ4_MACMU	OK	yes	SPTBN1	4.77709	DOWN	-0.0117363	0.00607532	0.0151168
tr|A0A1D5Q4H6|A0A1D5Q4H6_MACMU	OK	yes	PRDX3	1.75026	DOWN	-0.00971067	0.00624102	0.0154987
tr|I2CY67|I2CY67_MACMU	OK	yes	SPON2	6.08947	UP	0.0103858	0.00640443	0.0158735
tr|F6PPU1|F6PPU1_MACMU	OK	yes	na	2.34653	DOWN	-0.0154745	0.00644071	0.0159323
tr|A0A5F8A6G6|A0A5F8A6G6_MACMU	OK	yes	THBS2	5.84945	UP	0.0118717	0.00645677	0.0159409
tr|F7EHM7|F7EHM7_MACMU	OK	yes	MAN2A1	5.26163	DOWN	-0.00748201	0.00652398	0.0160756
tr|F7DD08|F7DD08_MACMU	OK	yes	ITIH2	6.9839	DOWN	-0.00897248	0.00657806	0.0161774
tr|F6Z5V7|F6Z5V7_MACMU	OK	yes	COL11A1	4.126	DOWN	-0.0103597	0.00660662	0.0162137
tr|F7HHM6|F7HHM6_MACMU	OK	yes	NRP1	5.69419	DOWN	-0.00843327	0.00662566	0.0162137
tr|A0A1D5Q1K7|A0A1D5Q1K7_MACMU	OK	yes	AKR1B1	6.5609	DOWN	-0.0102678	0.00663112	0.0162137
tr|H9EXP2|H9EXP2_MACMU	OK	yes	C1RL	5.35516	DOWN	-0.0120232	0.0067024	0.0163564
tr|A0A5F7ZJ02|A0A5F7ZJ02_MACMU	OK	yes	CLU	9.96712	DOWN	-0.0109336	0.00697461	0.0169881
tr|F6ZDE4|F6ZDE4_MACMU	OK	yes	PAMR1	2.75734	UP	0.012353	0.0069914	0.0169963
tr|F6WIZ9|F6WIZ9_MACMU	OK	yes	HTRA4	-0.341759	DOWN	-0.0154259	0.00700705	0.0170018
tr|A0A1D5RKT0|A0A1D5RKT0_MACMU	OK	yes	ADAMTS12	2.08903	DOWN	-0.0221044	0.00707616	0.0171367
tr|F7FI83|F7FI83_MACMU	OK	yes	GMFB	1.97612	UP	0.0128498	0.00713332	0.0171958
tr|A0A5F8AUP2|A0A5F8AUP2_MACMU	OK		IGLV11-55	5.24059	DOWN	-0.00994224	0.00713505	0.0171958
tr|F7GQ23|F7GQ23_MACMU	OK	yes	NGFR	5.73722	DOWN	-0.010046	0.00714119	0.0171958
tr|A0A5F7ZJG1|A0A5F7ZJG1_MACMU	Partial_match	no	FAT4	3.58193	UP	0.016223	0.00719577	0.0172944
tr|F7DYQ9|F7DYQ9_MACMU	OK	yes	JAM3	0.980039	DOWN	-0.0139276	0.00724525	0.0173804
tr|F6WYF2|F6WYF2_MACMU	OK	yes	MMP1	1.78784	UP	0.0123931	0.00740629	0.0177332
tr|F7HP64|F7HP64_MACMU	OK	yes	IL1RN	4.47843	UP	0.0148708	0.00748068	0.0178776
tr|F6SW75|F6SW75_MACMU	OK	yes	MASP2	1.99601	DOWN	-0.00987437	0.00754629	0.0180004
tr|A0A1D5Q227|A0A1D5Q227_MACMU (+1)	OK	yes	ALDH3B1	0.366509	DOWN	-0.0140828	0.00758394	0.0180563
tr|A0A5F7ZKP5|A0A5F7ZKP5_MACMU	Poor_match	no	C3	8.07788	DOWN	-0.00987957	0.00775377	0.0184261
tr|A0A5F8ANW0|A0A5F8ANW0_MACMU	OK	yes	KNG1	9.81711	DOWN	-0.00972259	0.0078295	0.0185713
tr|F7GHV1|F7GHV1_MACMU	OK	yes	C5	8.94867	DOWN	-0.00910291	0.00829136	0.0196301
tr|G7MFR4|G7MFR4_MACMU	OK	yes	AGT	8.76911	DOWN	-0.0169189	0.00834678	0.0197245
tr|F6XJL9|F6XJL9_MACMU	OK	yes	PSMB2	-0.259274	DOWN	-0.0188355	0.00859592	0.0202755
tr|F7GHW3|F7GHW3_MACMU	OK	yes	HYAL1	2.3234	DOWN	-0.00933341	0.00869064	0.0204609
tr|F7BJD3|F7BJD3_MACMU	OK	yes	PSG7	5.38874	DOWN	-0.0092379	0.00873244	0.0204942
tr|A0A5F8APL6|A0A5F8APL6_MACMU	OK		IGKV2D-30	1.38671	DOWN	-0.0402538	0.00873708	0.0204942
tr|A0A1D5Q7U7|A0A1D5Q7U7_MACMU	OK	yes	KLKB1	8.10757	DOWN	-0.0091307	0.00882197	0.0206551
tr|F6SIE0|F6SIE0_MACMU	OK	yes	ATP5F1B	2.40849	DOWN	-0.0141386	0.00891769	0.0208408
tr|F6TH66|F6TH66_MACMU	OK	yes	ENPP3	1.50374	UP	0.0284254	0.00893777	0.0208493
tr|F7HMT2|F7HMT2_MACMU	OK	no	ENO1	3.29217	UP	0.00837367	0.00907769	0.0211369
tr|F7GN53|F7GN53_MACMU	OK	yes	S100A11	4.59796	UP	0.00700124	0.00937781	0.021761
tr|F6YKJ0|F6YKJ0_MACMU	OK	yes	IGFBP5	7.6954	UP	0.00911487	0.00938006	0.021761
tr|A0A1D5QG79|A0A1D5QG79_MACMU	OK	no	MGP	2.28695	UP	0.0250412	0.00944657	0.0218754
tr|F6RQ55|F6RQ55_MACMU	OK	yes	PDGFRL	2.43438	DOWN	-0.00668411	0.00946464	0.0218773
tr|A0A5F8AL80|A0A5F8AL80_MACMU	OK	yes	ANXA11	-0.484272	DOWN	-0.0240786	0.00973864	0.0224697
tr|A0A5F8AP62|A0A5F8AP62_MACMU	OK	yes	GAS6	5.59128	DOWN	-0.0105948	0.00976942	0.0224998
tr|H9FYX3|H9FYX3_MACMU	OK	yes	ST13	4.9827	UP	0.0153284	0.00979525	0.0225184
tr|A0A5F8AFH7|A0A5F8AFH7_MACMU	OK	yes	ENG	2.98904	DOWN	-0.0113439	0.0108363	0.0248667
tr|A0A1D5R5P8|A0A1D5R5P8_MACMU	OK	yes	MYH9	6.11111	DOWN	-0.00764154	0.0110912	0.0254057
tr|I0FL09|I0FL09_MACMU	OK	yes	PDGFD	2.41185	UP	0.00846866	0.0112333	0.0256847
tr|F6SMQ4|F6SMQ4_MACMU	OK	yes	DDAH2	3.18559	UP	0.00800419	0.0113278	0.0258543
sp|P15426|TPIS_MACMU (+1)	OK	yes	TPI1	6.10696	UP	0.00900896	0.0118643	0.0270301
tr|A0A5F8AD54|A0A5F8AD54_MACMU	OK		IGHG1	14.181	DOWN	-0.0100864	0.0121147	0.0274686
tr|F7GQT3|F7GQT3_MACMU	OK	no	GALM	3.98919	UP	0.0086561	0.0121212	0.0274686
tr|F6PP70|F6PP70_MACMU	OK	yes	CLIC4	4.75626	UP	0.00648469	0.0121217	0.0274686
tr|A0A1D5Q264|A0A1D5Q264_MACMU	OK	yes	ANXA5	3.59164	DOWN	-0.0131776	0.0122791	0.0277758
tr|F7F1L7|F7F1L7_MACMU	OK	yes	COTL1	7.68752	DOWN	-0.00845217	0.0127105	0.0286261
tr|F7HQY4|F7HQY4_MACMU	OK	yes	ERVMER34-1	5.64469	DOWN	-0.00693562	0.0127164	0.0286261
tr|F7GV78|F7GV78_MACMU	OK	yes	MATN3	1.9413	UP	0.0170866	0.0127227	0.0286261
tr|F7E595|F7E595_MACMU	OK	yes	EPHB4	4.14124	DOWN	-0.0105918	0.0128452	0.0288505
tr|A0A5F8APD5|A0A5F8APD5_MACMU	OK		IGHV3-15	6.27296	DOWN	-0.00906292	0.0129824	0.0291072
tr|F6PPA4|F6PPA4_MACMU	OK	yes	COL15A1	6.8363	UP	0.00802021	0.0130778	0.0292595
tr|F7GZ76|F7GZ76_MACMU	OK	yes	PCDH12	2.42847	DOWN	-0.00916055	0.0130965	0.0292595
tr|A0A5F7ZNC6|A0A5F7ZNC6_MACMU (+1)	OK		IGLV3-10	7.08696	DOWN	-0.0134363	0.0132344	0.0295158
tr|F6W890|F6W890_MACMU	OK	yes	LMNA	6.49205	UP	0.00820533	0.0132595	0.0295199
tr|F6WTG2|F6WTG2_MACMU	OK	yes	PCOLCE2	6.52994	UP	0.0121805	0.0133219	0.0296069
tr|I0FH47|I0FH47_MACMU	OK	yes	IGFBP3	10.1304	UP	0.00688823	0.0134937	0.0299362
tr|F6UU63|F6UU63_MACMU	Partial_match	yes	TMED7	1.00125	DOWN	-0.00955337	0.0136668	0.0302673
tr|F7H7R1|F7H7R1_MACMU	Partial_match	yes	OLFML3	6.15796	DOWN	-0.0081414	0.0138523	0.0306247
tr|F6XMH7|F6XMH7_MACMU	OK	yes	NSFL1C	2.07895	UP	0.0119211	0.0139776	0.0308271
tr|A0A5F8AC66|A0A5F8AC66_MACMU	OK	yes	CD5L	3.68758	DOWN	-0.0129752	0.0139925	0.0308271
tr|A0A5F8A0Y6|A0A5F8A0Y6_MACMU	OK	yes	RAN	3.50339	DOWN	-0.00924855	0.0142564	0.0313542
tr|A0A5F7ZWK7|A0A5F7ZWK7_MACMU	OK	yes	RECK	4.71736	DOWN	-0.00538828	0.0149027	0.0327189
tr|F7HIN5|F7HIN5_MACMU	OK	yes	PAICS	0.543393	DOWN	-0.0129491	0.015271	0.0334697
tr|G7MNA9|G7MNA9_MACMU	OK	yes	ADAMTS1	7.80446	UP	0.0108766	0.015386	0.0336635
tr|A0A1D5Q1M7|A0A1D5Q1M7_MACMU	OK	yes	GLG1	2.11927	UP	0.011871	0.0154522	0.0337501
tr|H9FQD5|H9FQD5_MACMU	OK	yes	CCN2	7.48779	DOWN	-0.0086936	0.0156466	0.034116
tr|F7BC56|F7BC56_MACMU	OK	yes	ICOSLG	0.89227	DOWN	-0.0109453	0.0156751	0.0341196
tr|G7N2T2|G7N2T2_MACMU	OK	yes	CPXM1	2.20124	UP	0.0120107	0.0159703	0.0346693
tr|A0A5F7ZIK9|A0A5F7ZIK9_MACMU	Partial_match		IGHV3-74	5.60031	DOWN	-0.0117418	0.0159954	0.0346693
sp|Q50DM8|AGRG1_MACMU	OK	yes	ADGRG1	2.7998	UP	0.0101008	0.0160096	0.0346693
tr|A0A5F8AN16|A0A5F8AN16_MACMU	OK		IGKV1-27	5.33461	DOWN	-0.0115043	0.0163796	0.03541
tr|A0A1D5RIQ7|A0A1D5RIQ7_MACMU	OK	yes	GALNT2	6.14971	UP	0.00698692	0.0164716	0.0355485
tr|A0A5F7ZK31|A0A5F7ZK31_MACMU	OK	yes	CTSD	6.31202	DOWN	-0.00653706	0.0167963	0.0361592
tr|F6W3I7|F6W3I7_MACMU	OK	yes	SCUBE1	2.59528	DOWN	-0.0167636	0.0168116	0.0361592
tr|F6VWL8|F6VWL8_MACMU	OK	yes	MYLK	2.87042	DOWN	-0.00967797	0.0173987	0.0373586
tr|F7H9U3|F7H9U3_MACMU	OK	yes	LTBP4	6.28799	UP	0.00873984	0.017892	0.0383529
tr|F6SB17|F6SB17_MACMU	OK	yes	PROZ	3.35298	UP	0.0171498	0.0182666	0.0390899
tr|A0A5F7ZWI2|A0A5F7ZWI2_MACMU	OK		IGHV1-24	4.80198	DOWN	-0.0132763	0.0183398	0.0391804
tr|A0A5F7ZR78|A0A5F7ZR78_MACMU	OK	yes	TMEM132A	3.78101	DOWN	-0.00821466	0.0185221	0.0394237
tr|F7H0C7|F7H0C7_MACMU	OK	yes	ANXA2	7.48892	DOWN	-0.0106607	0.0185427	0.0394237
tr|F6XFH9|F6XFH9_MACMU	OK	yes	COL4A2	7.05848	UP	0.00766999	0.0185468	0.0394237
tr|A0A1D5RDC8|A0A1D5RDC8_MACMU	OK	yes	CCT7	0.645769	DOWN	-0.00924553	0.0188112	0.0398617
tr|F6TWU5|F6TWU5_MACMU	OK	yes	SERPINB2	6.54082	DOWN	-0.00853389	0.0188157	0.0398617
tr|F7B8E8|F7B8E8_MACMU	OK	yes	CLTC	4.64992	DOWN	-0.00748166	0.0188867	0.0399454
tr|H9H2S9|H9H2S9_MACMU	OK		IGHV3-72	4.71226	DOWN	-0.0100971	0.0190945	0.0402656
tr|A0A5F8ABM3|A0A5F8ABM3_MACMU_family	OK		IGKV2-40	5.45274	DOWN	-0.0125599	0.0191016	0.0402656
tr|F7H2A5|F7H2A5_MACMU	OK	yes	PFN1	8.17776	UP	0.00765938	0.0191648	0.0403318
tr|G7MXF7|G7MXF7_MACMU	OK	no	CFL2	-0.89985	UP	0.0287951	0.0193221	0.0405344
tr|A0A5F8AUA7|A0A5F8AUA7_MACMU	OK	yes	CD276	3.33477	UP	0.00789748	0.0193249	0.0405344
tr|F6XAC5|F6XAC5_MACMU	Partial_match	no	CFH	4.78552	DOWN	-0.0120095	0.0196208	0.0410871
tr|H9ZFL2|H9ZFL2_MACMU	OK	yes	NPEPPS	6.10198	DOWN	-0.00563069	0.0197781	0.0413482
tr|F6TWV9|F6TWV9_MACMU	OK	yes	SERPINB7	3.87123	UP	0.0173218	0.0198532	0.0414371
tr|G7NDS4|G7NDS4_MACMU	OK	yes	TSG101	-0.0824215	DOWN	-0.0228699	0.0203574	0.0424195
tr|F7DGB5|F7DGB5_MACMU	OK	yes	CRHBP	0.845522	UP	0.0112573	0.0206337	0.0429249
tr|H9H523|H9H523_MACMU	OK		na	7.42602	DOWN	-0.0124706	0.0207719	0.0431415
tr|A0A5F8ANL5|A0A5F8ANL5_MACMU	OK	yes	EPHA1	-0.778014	UP	0.0249888	0.0208988	0.0433343
tr|A0A1D5RDB4|A0A1D5RDB4_MACMU	OK	yes	GLB1	0.637081	UP	0.0105811	0.0213272	0.0441505
tr|A0A5F8AMF6|A0A5F8AMF6_MACMU	OK	yes	PI3	5.45954	UP	0.0224263	0.0215574	0.0445543
tr|A0A1D5QZ56|A0A1D5QZ56_MACMU	OK	yes	PSMA2	1.79056	DOWN	-0.0091666	0.0218165	0.0450164
tr|F7FY72|F7FY72_MACMU	OK	yes	F12	8.07042	DOWN	-0.00950705	0.0221624	0.045656
tr|G7N8U7|G7N8U7_MACMU	OK	yes	FN1	14.6001	DOWN	-0.00845141	0.0222204	0.0457014
tr|F7AWJ2|F7AWJ2_MACMU	OK	yes	NPM1	1.98245	UP	0.0109877	0.0228419	0.0469036
tr|H9EQK3|H9EQK3_MACMU	OK	yes	HPRT1	4.34145	DOWN	-0.00667726	0.0228807	0.0469073
tr|A0A5F8APE3|A0A5F8APE3_MACMU	OK	yes	SERPINB9	8.51211	DOWN	-0.0068273	0.0229898	0.047055
tr|A0A1D5QG07|A0A1D5QG07_MACMU	OK	yes	USP14	2.08715	DOWN	-0.00686433	0.0232865	0.0475855
tr|F6QRF8|F6QRF8_MACMU_family	OK	yes	TUBA1A	4.08775	DOWN	-0.00697187	0.0233565	0.0476518
tr|I0FSL5|I0FSL5_MACMU	OK	yes	PGK1	7.3231	UP	0.00469921	0.0234965	0.0478604
tr|A0A5F7ZB74|A0A5F7ZB74_MACMU	OK	yes	TPM1	2.49265	UP	0.0124504	0.0237084	0.0481525
tr|H9G1L0|H9G1L0_MACMU	OK	yes	CCT6A	2.02066	DOWN	-0.0111538	0.0237454	0.0481525
tr|A0A5F7ZI58|A0A5F7ZI58_MACMU	OK	yes	QSOX1	11.299	UP	0.00813434	0.0237542	0.0481525
tr|F7FLC1|F7FLC1_MACMU	OK	yes	ILF3	2.76327	UP	0.00794791	0.0238077	0.0481525
tr|F6YS66|F6YS66_MACMU	OK	yes	FLNB	6.6615	DOWN	-0.00707333	0.0238296	0.0481525
tr|F7EWJ5|F7EWJ5_MACMU	OK	yes	PAEP	5.32613	UP	0.0179575	0.0238937	0.0482052
tr|F7GF01|F7GF01_MACMU	OK	yes	RBP4	8.59932	DOWN	-0.00741553	0.0239937	0.0483301
tr|F7ECV8|F7ECV8_MACMU	OK	yes	ROBO4	2.95868	UP	0.00621287	0.0240842	0.0484355
tr|A0A1D5QN23|A0A1D5QN23_MACMU (+1)	OK	yes	ACP1	1.5581	UP	0.00808741	0.0241509	0.0484928
tr|A0A5F8AFZ6|A0A5F8AFZ6_MACMU	OK	yes	SBSN	7.78424	UP	0.0252281	0.0243782	0.0488719
tr|F7F4G6|F7F4G6_MACMU	OK	yes	SERPING1	11.3074	DOWN	-0.00628404	0.0245312	0.0490962
tr|F7H7G9|F7H7G9_MACMU	OK	yes	ORM1	9.95619	DOWN	-0.00834099	0.0246202	0.0490962
tr|F7CZT4|F7CZT4_MACMU	Partial_match	yes	MUC5B	7.99839	UP	0.0155958	0.024641	0.0490962
tr|G7MHX1|G7MHX1_MACMU	OK	yes	SFN	6.34171	UP	0.0127563	0.0246448	0.0490962
tr|A0A1D5QUF9|A0A1D5QUF9_MACMU	OK	yes	UBE2N	2.09719	UP	0.00987592	0.0249921	0.04971
tr|A0A1D5R8H7|A0A1D5R8H7_MACMU (+1)	OK	yes	GKN1	-0.0567307	NO	0.0225818	0.0254225	0.050487
tr|F6VPZ9|F6VPZ9_MACMU	OK	yes	MELTF	2.95183	NO	-0.0113452	0.0256656	0.0508901
tr|G7MV11|G7MV11_MACMU	OK	yes	RACK1	1.97005	NO	-0.00893576	0.0257368	0.0509216
tr|F6RQZ0|F6RQZ0_MACMU	OK	yes	ISM2	10.247	NO	0.00844826	0.0257618	0.0509216
tr|F7FSB9|F7FSB9_MACMU	OK	yes	LRRC15	1.51218	NO	0.0105629	0.0262599	0.0518138
tr|F7GRA6|F7GRA6_MACMU	OK	yes	C8G	6.57073	NO	-0.00990073	0.0262948	0.0518138
tr|F6UUX9|F6UUX9_MACMU	OK	yes	EFHD2	4.11072	NO	0.00678399	0.0265242	0.0521849
tr|F7FDF4|F7FDF4_MACMU	OK	yes	GALNT6	4.47943	NO	0.00586424	0.0268998	0.0528405
tr|F6ZZ73|F6ZZ73_MACMU	OK	yes	CALU	6.47435	NO	0.0062866	0.0269408	0.0528405
tr|A0A1D5R147|A0A1D5R147_MACMU	OK	yes	PKM	4.44561	NO	0.0059733	0.0271288	0.0530337
tr|A0A5F8AF12|A0A5F8AF12_MACMU	OK	yes	SGCE	1.59542	NO	0.00680355	0.0271453	0.0530337
tr|F7BH35|F7BH35_MACMU	OK	yes	HMCN1	5.08301	NO	-0.00533154	0.0271646	0.0530337
tr|F7F6H0|F7F6H0_MACMU	OK	yes	PRDX6	7.06258	NO	0.00810431	0.0276093	0.0538191
tr|H9FXA8|H9FXA8_MACMU	OK	yes	PSMA7	4.14068	NO	-0.00651345	0.0278602	0.0542248
tr|A0A5F8A8Q9|A0A5F8A8Q9_MACMU	OK		IGLV7-46	3.14578	NO	-0.0116646	0.0280072	0.0544276
tr|A0A1D5R0H5|A0A1D5R0H5_MACMU	OK	yes	EPS8L2	2.68944	NO	-0.00690088	0.0287352	0.0557569
tr|A0A5K1VJM0|A0A5K1VJM0_MACMU	OK	yes	FREM1	-0.661775	NO	-0.0256467	0.029074	0.0563282
sp|Q28521|ROA1_MACMU	OK	yes	HNRNPA1	1.71223	NO	0.0107508	0.0296331	0.0573238
tr|F6TPX1|F6TPX1_MACMU	OK	yes	SLC9A3R1	1.38257	NO	-0.0090136	0.0298336	0.0576238
tr|F6UM69|F6UM69_MACMU	OK	yes	APOH	9.59662	NO	-0.00993411	0.030678	0.0591333
tr|H9FPR6|H9FPR6_MACMU	OK	yes	CLTB	3.48766	NO	0.0165953	0.0307083	0.0591333
tr|H9FSJ0|H9FSJ0_MACMU	OK	yes	PGLS	4.33695	NO	0.00451624	0.0315999	0.0607579
tr|F6TQ53|F6TQ53_MACMU	OK	yes	RPLP1	-2.55465	NO	0.0286216	0.0317659	0.060984
tr|F6QEZ3|F6QEZ3_MACMU	OK	yes	BST1	1.40182	NO	0.0114817	0.0318136	0.060984
tr|F7GJT5|F7GJT5_MACMU	OK	yes	EPHA5	-1.94688	NO	-0.0278194	0.0319001	0.0610576
tr|F6WQC8|F6WQC8_MACMU	OK	yes	CRISPLD2	2.57059	NO	-0.0112009	0.0322491	0.0616326
tr|F6YY29|F6YY29_MACMU	OK	yes	MAN1A1	7.13579	NO	0.00461862	0.0323915	0.0618118
tr|A0A1D5RAM4|A0A1D5RAM4_MACMU	OK	yes	CFL1	5.8469	NO	0.00742714	0.0328201	0.0625357
tr|G7NLC3|G7NLC3_MACMU	OK	yes	CALR	8.73533	NO	-0.00576602	0.0330584	0.0628952
tr|F7GAT9|F7GAT9_MACMU	OK	yes	ITIH1	8.12512	NO	-0.00803098	0.0331649	0.0630033
tr|A0A5F7ZGG3|A0A5F7ZGG3_MACMU	OK		IGHV3-48	5.48013	NO	-0.00863371	0.0334121	0.0633781
tr|F7GAG4|F7GAG4_MACMU	OK	yes	ITIH4	9.11479	NO	-0.00687565	0.03363	0.0636962
tr|F6X837|F6X837_MACMU	OK	yes	ATRN	6.72369	NO	-0.00694545	0.0337978	0.0639187
tr|A0A5F7ZBK1|A0A5F7ZBK1_MACMU	OK		IGHV3-49	6.05382	NO	-0.0102995	0.0339476	0.0640261
tr|I0FHG0|I0FHG0_MACMU	OK	yes	ECM1	9.88249	NO	0.00723502	0.0339555	0.0640261
tr|A0A5F8A0A5|A0A5F8A0A5_MACMU	OK	yes	MSN	6.03933	NO	0.00893539	0.0340239	0.0640599
tr|F7GFT1|F7GFT1_MACMU	OK	yes	MMP14	2.60796	NO	0.0122584	0.034774	0.0653751
tr|A0A1D5QYQ0|A0A1D5QYQ0_MACMU	OK	yes	DSG1	3.71263	NO	0.0127588	0.0356277	0.066881
tr|A0A1D5R125|A0A1D5R125_MACMU	OK	yes	TPT1	3.57468	NO	0.00728345	0.0363199	0.0680796
tr|A0A5F7ZTH7|A0A5F7ZTH7_MACMU	OK	no	TPM4	2.10504	NO	0.0117196	0.0365385	0.0683884
tr|F7CNM1|F7CNM1_MACMU	OK	yes	PIK3IP1	4.73602	NO	0.00400393	0.0369016	0.0689663
tr|A0A5F7ZIN4|A0A5F7ZIN4_MACMU	OK	yes	DPP7	1.87144	NO	-0.00698022	0.0370299	0.0691043
tr|A0A5F7ZCL0|A0A5F7ZCL0_MACMU	OK		IGKV1-27	4.93883	NO	-0.00854166	0.0379816	0.0707763
tr|H9EMZ8|H9EMZ8_MACMU	OK	yes	CLIC1	5.61739	NO	-0.00699471	0.0388746	0.0723341
tr|F6U1X2|F6U1X2_MACMU	OK	yes	ROR2	0.692815	NO	-0.00844072	0.0393031	0.0730244
tr|A0A5F7ZK07|A0A5F7ZK07_MACMU	OK		IGHV3-72	4.88425	NO	-0.00860079	0.0396512	0.0735634
tr|F7HQU5|F7HQU5_MACMU	OK	yes	LCP1	7.10297	NO	-0.00677684	0.0407076	0.0754131
tr|G7NGP6|G7NGP6_MACMU	OK	yes	GRB2	3.17471	NO	-0.00616261	0.0412444	0.0762961
tr|F6Q0C7|F6Q0C7_MACMU	OK	yes	PLAUR	1.05918	NO	-0.00776964	0.0415953	0.0766998
tr|F6UTZ3|F6UTZ3_MACMU	OK	yes	XPNPEP1	1.18303	NO	-0.00718608	0.0416122	0.0766998
tr|A0A5F8AHY2|A0A5F8AHY2_MACMU	Partial_match	yes	STMN1	3.02139	NO	0.00805202	0.0416439	0.0766998
tr|F7G9S8|F7G9S8_MACMU	OK	yes	TNFRSF14	2.81282	NO	0.00496695	0.0419132	0.0770839
tr|F6Y0V7|F6Y0V7_MACMU	Partial_match	yes	LAMP1	3.83013	NO	0.00719065	0.0423415	0.0777589
tr|A0A1D5QEF9|A0A1D5QEF9_MACMU	OK	yes	CPA4	6.15673	NO	0.00655085	0.042522	0.0779774
tr|F6YVT1|F6YVT1_MACMU	OK	no	PSG3	7.92545	NO	-0.00649872	0.0428496	0.0784553
tr|H9FTX2|H9FTX2_MACMU	OK	yes	IDS	5.03646	NO	-0.00781807	0.0429062	0.0784553
tr|F7AXI7|F7AXI7_MACMU	OK	yes	OXT	1.03207	NO	-0.0122573	0.0433181	0.0790916
tr|F7HCV8|F7HCV8_MACMU	OK	yes	LRG1	7.52967	NO	-0.0115225	0.0433788	0.0790916
tr|F6XIG8|F6XIG8_MACMU	OK	yes	SERPIND1	8.91927	NO	-0.00501394	0.0434559	0.0791185
tr|A0A5F7ZE51|A0A5F7ZE51_MACMU	OK	yes	TXNDC5	4.78743	NO	-0.0067272	0.0441775	0.080317
tr|F7F210|F7F210_MACMU	OK	yes	ACTC1	7.28645	NO	0.0058344	0.044398	0.0806023
tr|F7GRY2|F7GRY2_MACMU	OK	yes	C9	9.18057	NO	-0.00753714	0.044872	0.0813466
tr|F7CAM5|F7CAM5_MACMU	OK	yes	GLUL	3.14708	NO	0.00871187	0.0449498	0.0813713
tr|A0A5F7ZZ73|A0A5F7ZZ73_MACMU	OK	yes	VPS29	1.87324	NO	-0.00682516	0.0450563	0.0814479
sp|Q95J96|CD209_MACMU (+1)	OK	no	CD209	2.98079	NO	-0.0113853	0.0452879	0.0817501
tr|F6RHB7|F6RHB7_MACMU	OK	yes	HEG1	4.08286	NO	-0.00684245	0.0465474	0.0839044
tr|F7EEV4|F7EEV4_MACMU	OK	yes	CLIC3	1.62551	NO	0.0117622	0.0468037	0.0842467
tr|I2CV36|I2CV36_MACMU	OK	yes	LMNB1	4.29537	NO	-0.00683359	0.0468809	0.0842661
tr|H9YX93|H9YX93_MACMU_family	OK	yes	RAD23B	4.99342	NO	0.00428104	0.0471026	0.0845448
tr|F7EHH7|F7EHH7_MACMU	OK	yes	PTPRG	3.29593	NO	-0.00478389	0.0474408	0.0848039
tr|A0A1D5QRN4|A0A1D5QRN4_MACMU	OK	yes	SERPINB4	5.32373	NO	0.017093	0.0474444	0.0848039
tr|A0A5F8ASA0|A0A5F8ASA0_MACMU	OK	yes	ANGPTL3	1.8156	NO	-0.00725917	0.0474474	0.0848039
tr|H9FWT3|H9FWT3_MACMU	OK	yes	PREP	3.52393	NO	-0.00540984	0.0476824	0.085104
tr|F6SG12|F6SG12_MACMU	OK	yes	ADAM9	3.061	NO	0.0128891	0.0488745	0.0871091
tr|F7GI41|F7GI41_MACMU	OK	yes	SEMA3B	-0.648325	NO	0.0261792	0.049041	0.0872834
tr|A0A5F7ZGU8|A0A5F7ZGU8_MACMU (+1)	Partial_match	yes	MT2A	2.5239	NO	0.0109385	0.049998	0.088862
tr|F6VS00|F6VS00_MACMU	OK	yes	GLOD4	5.48581	NO	0.00501681	0.0501396	0.088989
tr|F6SPY0|F6SPY0_MACMU	OK	yes	GSTO1	2.80441	NO	0.00515853	0.0511669	0.0906854
tr|A0A1D5R0B2|A0A1D5R0B2_MACMU	OK	yes	LRP1	4.77887	NO	-0.00783632	0.0523877	0.0926072
tr|F7G0V7|F7G0V7_MACMU	Partial_match		IGKV3-11	4.09326	NO	-0.00964883	0.0523971	0.0926072
tr|A0A1D5QEH0|A0A1D5QEH0_MACMU	OK	yes	SERBP1	3.03546	NO	0.0112202	0.0526256	0.0928816
tr|F6YJW2|F6YJW2_MACMU	OK	yes	CFB	11.334	NO	-0.00576448	0.0527196	0.0929183
tr|A0A1D5R867|A0A1D5R867_MACMU	OK	yes	NCAM1	6.75302	NO	-0.00489942	0.0533041	0.0938181
tr|A0A5F8APJ1|A0A5F8APJ1_MACMU	OK	no	THOP1	0.530868	NO	0.0079123	0.0534193	0.0938907
tr|A0A5F8AD47|A0A5F8AD47_MACMU	OK		IGHV1-46	4.57553	NO	-0.0086088	0.0534992	0.0939012
tr|A0A5F8AA52|A0A5F8AA52_MACMU	Partial_match	yes	SUMO2	5.57967	NO	0.00561567	0.0537221	0.0941622
tr|H9ELY9|H9ELY9_MACMU	OK	yes	GDI2	5.15474	NO	0.0050941	0.0541054	0.0947031
tr|F7GY84|F7GY84_MACMU	OK	yes	ATP1B1	1.73423	NO	-0.0102622	0.0544587	0.0951901
tr|F7FE85|F7FE85_MACMU	OK	yes	MMP7	1.75253	NO	0.0129994	0.0550906	0.0961623
tr|H9H2P7|H9H2P7_MACMU	OK	yes	C4B	6.9757	NO	-0.00922762	0.0552872	0.0963729
tr|A0A5K1U617|A0A5K1U617_MACMU	OK	yes	TGM2	8.05934	NO	0.0115036	0.0558476	0.09709
tr|A0A5F7ZDZ1|A0A5F7ZDZ1_MACMU	OK	yes	ADGRL1	3.57052	NO	-0.00498883	0.0558516	0.09709
tr|F7F2K5|F7F2K5_MACMU	OK	yes	CRTAC1	3.51865	NO	-0.00762431	0.0567979	0.0985999
tr|H9EV43|H9EV43_MACMU	OK	yes	PGM2	2.21986	NO	0.00666919	0.0571273	0.0990362
tr|A0A1D5RL77|A0A1D5RL77_MACMU	OK	yes	PXDN	7.10098	NO	0.00792531	0.0574336	0.0994313
tr|A0A5K1V0H5|A0A5K1V0H5_MACMU	OK	yes	STIP1	2.88344	NO	0.0066531	0.0581654	0.100561
sp|P62504|S10AA_MACMU	OK	yes	S100A10	4.87475	NO	-0.00721478	0.0590783	0.102
tr|A0A1D5Q9Q5|A0A1D5Q9Q5_MACMU	OK	yes	NUDT5	3.55587	NO	-0.00805693	0.0593651	0.102356
tr|F6R1N2|F6R1N2_MACMU	OK	yes	LDHA	6.5859	NO	0.00632781	0.0595778	0.102584
tr|A0A1D5Q2R8|A0A1D5Q2R8_MACMU	OK	yes	C4A	7.42878	NO	-0.0106303	0.0597159	0.102682
sp|Q95198|LYAM1_MACMU (+1)	OK	yes	SELL	2.83092	NO	-0.00779273	0.0602399	0.103443
tr|I0FJ64|I0FJ64_MACMU	OK	yes	TKT	4.57764	NO	0.00544166	0.0606415	0.103992
sp|O19092|CYTC_MACMU	OK	yes	CST3	11.3802	NO	0.00619591	0.0614513	0.105238
tr|H9ELW3|H9ELW3_MACMU	OK	yes	DYNLL2	3.2733	NO	0.0120725	0.0621197	0.10624
tr|G7MPT7|G7MPT7_MACMU	OK	yes	ME1	3.84181	NO	0.00976742	0.0627826	0.107229
tr|F6W0P3|F6W0P3_MACMU	OK	yes	CHRDL1	4.47459	NO	0.00539517	0.0630684	0.10754
tr|H9YVT1|H9YVT1_MACMU	OK	yes	FDPS	1.74885	NO	-0.0175178	0.0631342	0.10754
tr|A0A5F8A387|A0A5F8A387_MACMU	OK		IGKV2-40	3.34926	NO	-0.0136448	0.063469	0.107965
tr|F7BWZ1|F7BWZ1_MACMU	OK	yes	FRZB	6.30246	NO	0.0089131	0.0642291	0.109112
tr|H9YZ83|H9YZ83_MACMU	OK	yes	NOTCH2	-1.1494	NO	-0.0216336	0.0648438	0.110009
tr|F7E981|F7E981_MACMU	OK	yes	NID2	7.33668	NO	-0.00457388	0.0652969	0.11063
tr|F6VTK9|F6VTK9_MACMU	OK	yes	NOG	2.78117	NO	0.0161372	0.0661638	0.111949
tr|B3Y6B8|B3Y6B8_MACMU	OK	yes	CD14	7.1696	NO	-0.00501911	0.0668246	0.112917
tr|H9H2V9|H9H2V9_MACMU	OK		IGHA1	11.6173	NO	-0.00794964	0.0679493	0.11462
sp|Q8HXP2|SODM_MACMU (+1)	OK	yes	SOD2	2.43354	NO	0.00728629	0.0680133	0.11462
tr|A0A0B4J1D2|A0A0B4J1D2_MACMU	OK		IGHV2-70D	5.25561	NO	-0.00915785	0.0681158	0.11464
tr|A0A1D5R1M9|A0A1D5R1M9_MACMU	OK	yes	SKP1	4.05357	NO	0.00471443	0.0690296	0.116025
tr|A0A1D5QF86|A0A1D5QF86_MACMU	OK	yes	SERPINB13	4.76374	NO	0.0123974	0.0697381	0.11706
tr|G7MDZ6|G7MDZ6_MACMU	OK	yes	CCT3	1.38062	NO	-0.0160362	0.0710249	0.119063
tr|A0A5F7ZMB1|A0A5F7ZMB1_MACMU	OK	yes	CDC37	1.0801	NO	0.0222155	0.0717854	0.120179
tr|I2CYJ8|I2CYJ8_MACMU	OK	yes	GBA1	5.6603	NO	0.00513266	0.0746474	0.124806
tr|H9H481|H9H481_MACMU	OK	yes	SUSD2	-0.310475	NO	-0.010543	0.0774689	0.129353
tr|F6W941|F6W941_MACMU	OK	yes	SLC3A2	4.96995	NO	-0.00598354	0.0776127	0.129423
tr|A0A5F7ZW37|A0A5F7ZW37_MACMU	OK	yes	TMOD3	2.666	NO	0.0131165	0.0780204	0.129932
tr|A0A1D5QUV8|A0A1D5QUV8_MACMU	OK	yes	HSPA4	2.8509	NO	-0.00562831	0.0793622	0.131993
tr|A0A5F8AL44|A0A5F8AL44_MACMU	OK		IGKV2D-30	5.26793	NO	-0.0110595	0.0796053	0.132224
tr|F6V547|F6V547_MACMU	OK	yes	BROX	1.03204	NO	-0.00819886	0.0798231	0.132412
sp|P55245|EGFR_MACMU (+1)	OK	yes	EGFR	4.33653	NO	0.00538706	0.0816161	0.13521
tr|A0A5F7ZHW5|A0A5F7ZHW5_MACMU	OK	yes	LMAN2	8.03276	NO	-0.00337518	0.0817687	0.135286
sp|Q6DLW5|RENI_MACMU (+1)	OK	yes	REN	3.86541	NO	-0.00812231	0.0831268	0.137354
tr|F7EEW0|F7EEW0_MACMU	OK	yes	PTGDS	9.00999	NO	-0.00750766	0.0832354	0.137355
tr|A0A5F7ZLB0|A0A5F7ZLB0_MACMU	OK	yes	PTPRF	3.37438	NO	-0.0066983	0.0852512	0.140498
tr|F7H4X6|F7H4X6_MACMU	OK	yes	MMRN2	4.53872	NO	-0.00488486	0.0862194	0.14191
tr|A0A1D5QVR4|A0A1D5QVR4_MACMU	OK	yes	CACNA2D1	0.516528	NO	-0.00931511	0.0865833	0.142324
tr|F7F6Y0|F7F6Y0_MACMU	OK	yes	SERPINA10	4.53815	NO	-0.00796726	0.0875023	0.143649
tr|H9Z680|H9Z680_MACMU	OK	yes	STOM	-0.480764	NO	-0.0156751	0.087823	0.143989
tr|H9EQA5|H9EQA5_MACMU	OK	yes	CAPN2	4.89756	NO	0.00559519	0.0886553	0.145166
tr|F6WIQ0|F6WIQ0_MACMU	OK	yes	SET	-0.0439291	NO	0.0151319	0.0911366	0.149036
tr|F6YRD0|F6YRD0_MACMU	OK	yes	PDLIM1	2.96263	NO	0.00886951	0.0921933	0.150571
tr|A0A1D5R5Q6|A0A1D5R5Q6_MACMU	OK	yes	ANXA4	2.32974	NO	-0.0114565	0.0925427	0.150763
tr|F7EFL5|F7EFL5_MACMU	OK	yes	IDE	3.59708	NO	0.0104629	0.0925489	0.150763
tr|A0A5F8ASL8|A0A5F8ASL8_MACMU	OK	yes	PLOD1	3.94872	NO	-0.00563098	0.0932576	0.151723
tr|F6UVZ7|F6UVZ7_MACMU	OK	yes	LSR	3.77677	NO	0.00923915	0.0940159	0.152761
tr|A0A1D5RIB1|A0A1D5RIB1_MACMU	OK	yes	AK2	0.123143	NO	0.00745494	0.0942294	0.152912
tr|F7H566|F7H566_MACMU (+1)	OK	yes	PNP	1.48592	NO	0.00724881	0.0954791	0.154685
tr|F7GFV8|F7GFV8_MACMU	OK	yes	PCMT1	2.30466	NO	0.00550973	0.0955657	0.154685
tr|A0A5F7ZC22|A0A5F7ZC22_MACMU	OK	yes	GLO1	3.92259	NO	0.00536939	0.0957857	0.154843
tr|A0A1D5RKL0|A0A1D5RKL0_MACMU	OK	yes	PPP3R1	1.63434	NO	-0.00677429	0.0964545	0.155726
tr|F7CKL5|F7CKL5_MACMU	OK	yes	PITHD1	1.4462	NO	0.00624758	0.0969072	0.156258
tr|F7AQQ3|F7AQQ3_MACMU	OK	yes	KPNB1	0.905862	NO	-0.0111451	0.0989452	0.159342
sp|Q5TM45|CDSN_MACMU (+1)	OK	yes	CDSN	5.82881	NO	0.0152198	0.09917	0.159502
tr|A0A5F7ZF33|A0A5F7ZF33_MACMU	OK	yes	KLK11	0.705479	NO	0.0176306	0.100613	0.161542
tr|H9Z0R8|H9Z0R8_MACMU	OK	yes	UGP2	4.72485	NO	-0.00528915	0.100693	0.161542
tr|F7E955|F7E955_MACMU	OK	yes	IL36RN	0.588234	NO	-0.0160333	0.100885	0.161645
tr|F6RT54|F6RT54_MACMU	OK	yes	SLC44A2	-1.9542	NO	-0.0173947	0.101727	0.162754
tr|A0A5F8A442|A0A5F8A442_MACMU	OK		IGHV3-20	0.907752	NO	-0.0193646	0.101834	0.162754
tr|F7H7V0|F7H7V0_MACMU	OK	yes	JUP	2.28471	NO	0.0117741	0.102103	0.162979
tr|A0A5F8AB91|A0A5F8AB91_MACMU	OK	yes	WNT5A	7.28145	NO	0.00665672	0.102681	0.163501
tr|F7FYE8|F7FYE8_MACMU	OK	yes	MFAP5	3.14488	NO	-0.00706114	0.102688	0.163501
tr|F6WBY8|F6WBY8_MACMU	OK	yes	AP2B1	1.12118	NO	-0.00611369	0.105706	0.167888
tr|A0A5F8AND1|A0A5F8AND1_MACMU	OK	yes	SMPDL3A	-0.632668	NO	0.0127283	0.105707	0.167888
tr|F7AVH8|F7AVH8_MACMU	OK	yes	HNRNPD	1.26514	NO	0.00799191	0.106456	0.168865
tr|H9H3H4|H9H3H4_MACMU	OK	yes	CILP2	3.06234	NO	0.00754732	0.108058	0.171193
tr|F7HNR1|F7HNR1_MACMU	OK	yes	AGR2	-1.9199	NO	0.0254211	0.10828	0.171331
tr|H9FTU5|H9FTU5_MACMU	OK	yes	HSPD1	1.61789	NO	0.00871322	0.108597	0.171618
tr|F7FJ69|F7FJ69_MACMU	OK	yes	APLP2	2.95719	NO	0.0092278	0.109865	0.173406
tr|A0A5F8AF89|A0A5F8AF89_MACMU	Partial_match	yes	SERPINA5	6.61292	NO	-0.00572796	0.110554	0.174277
tr|F7CA28|F7CA28_MACMU	OK	yes	RPN2	0.376967	NO	0.0047094	0.110795	0.174362
tr|H9EP80|H9EP80_MACMU	OK	yes	RSU1	0.63057	NO	0.00709699	0.110883	0.174362
tr|A0A1D5QWA5|A0A1D5QWA5_MACMU	OK	yes	COL5A3	2.15356	NO	-0.00384553	0.111093	0.174476
tr|A0A5F7ZPF0|A0A5F7ZPF0_MACMU	OK	yes	YWHAB	4.45232	NO	0.00467257	0.111816	0.175214
tr|A0A1D5QB95|A0A1D5QB95_MACMU	OK	yes	HPR	11.3017	NO	0.00974941	0.111839	0.175214
tr|F7A308|F7A308_MACMU	OK		IGKV3-11	4.63391	NO	-0.00930779	0.11432	0.17888
tr|F7HQ06|F7HQ06_MACMU	OK	yes	CSF1	2.46502	NO	0.00527348	0.115167	0.179985
tr|A0A5F7ZBT4|A0A5F7ZBT4_MACMU	Partial_match		IGLV2-11	3.41408	NO	-0.00895003	0.115418	0.180155
tr|A0A5F7Z7P5|A0A5F7Z7P5_MACMU	OK	yes	CCT8	2.26559	NO	-0.0124739	0.11594	0.180747
tr|F7HD93|F7HD93_MACMU	Partial_match	no	DMBT1	0.335397	NO	0.0146469	0.11616	0.180867
tr|F6SGW3|F6SGW3_MACMU	OK	yes	SFRP1	1.35467	NO	-0.00744444	0.116555	0.181259
tr|A0A5F7ZP38|A0A5F7ZP38_MACMU	OK		IGLV9-49	4.73902	NO	-0.0089779	0.117093	0.181874
tr|A0A5F7ZWL0|A0A5F7ZWL0_MACMU	OK		IGLV7-46	4.49434	NO	-0.010461	0.118079	0.183182
tr|F7EF15|F7EF15_MACMU	OK	yes	TAC3	-0.909608	NO	0.0211224	0.118328	0.183343
tr|A0A5K1TXE9|A0A5K1TXE9_MACMU	OK	yes	SPTAN1	6.05198	NO	-0.00795646	0.119372	0.184736
tr|A0A5F8AMJ9|A0A5F8AMJ9_MACMU	OK	yes	NAGLU	5.44907	NO	0.00376153	0.121256	0.187423
tr|G7MSC2|G7MSC2_MACMU	OK	yes	GPM6A	-0.812382	NO	0.0103985	0.122197	0.188648
tr|A0A1D5QQF1|A0A1D5QQF1_MACMU (+1)	OK	yes	FTL	2.03993	NO	0.0134159	0.12347	0.190381
tr|A0A5F7ZLD1|A0A5F7ZLD1_MACMU	OK	yes	TWF2	2.36836	NO	-0.00505516	0.123653	0.190432
tr|A0A1D5R940|A0A1D5R940_MACMU	OK		IGLV1-36	3.64745	NO	-0.00660498	0.124118	0.190916
tr|F6UQU5|F6UQU5_MACMU	OK	yes	CNTN6	3.85085	NO	-0.00599058	0.125371	0.19261
tr|F7HGA1|F7HGA1_MACMU	OK	yes	PTPRS	2.93113	NO	-0.00445319	0.125723	0.192713
tr|F7BCK9|F7BCK9_MACMU	OK	yes	LAMP2	2.75885	NO	0.00600126	0.125742	0.192713
tr|G7MPY1|G7MPY1_MACMU	OK	yes	EPHA7	-0.000205204	NO	-0.00744758	0.127002	0.19441
tr|F7DH92|F7DH92_MACMU	OK	yes	LTBP2	3.9836	NO	-0.00629812	0.129115	0.197406
tr|A0A1D5R0N5|A0A1D5R0N5_MACMU	OK	yes	MYL6	5.04924	NO	0.00924761	0.131102	0.200203
tr|A0A1D5QQX5|A0A1D5QQX5_MACMU	OK	yes	EEF2	6.18435	NO	-0.00432366	0.132479	0.202062
tr|A0A5F7ZBU8|A0A5F7ZBU8_MACMU	OK	yes	CCT4	-0.491446	NO	-0.0169059	0.132685	0.202133
sp|Q95KL9|TIMP1_MACMU	OK	yes	TIMP1	9.45024	NO	-0.00826216	0.132974	0.202331
tr|H9YZY1|H9YZY1_MACMU	OK	yes	PSMA6	3.61457	NO	-0.00507379	0.134871	0.204972
tr|F6UZ87|F6UZ87_MACMU	OK	yes	FGB	9.52555	NO	0.00717899	0.136732	0.207551
tr|A0A1D5R185|A0A1D5R185_MACMU	OK		IGKV3-11	5.02694	NO	-0.0105039	0.137264	0.207881
tr|A0A5F8ADY1|A0A5F8ADY1_MACMU	OK	yes	VPS35	1.26127	NO	-0.00544845	0.137277	0.207881
tr|F7CR90|F7CR90_MACMU	OK	yes	FOLR2	3.00984	NO	-0.0106513	0.137731	0.20832
tr|A0A5F8AJA1|A0A5F8AJA1_MACMU	OK	yes	ENOPH1	1.37725	NO	0.0052161	0.137993	0.208468
tr|A0A1D5Q2N4|A0A1D5Q2N4_MACMU	OK	yes	PTBP1	0.732345	NO	0.00778956	0.139253	0.210122
tr|A0A5F7ZIG2|A0A5F7ZIG2_MACMU	Partial_match	yes	UBE2V1	3.085	NO	0.00396272	0.139983	0.210572
tr|A0A5F7ZLB5|A0A5F7ZLB5_MACMU	OK	yes	CAPS	2.9698	NO	0.0087382	0.139992	0.210572
tr|A0A5F8A1T9|A0A5F8A1T9_MACMU	OK	yes	UBA1	3.2817	NO	0.00558795	0.140149	0.210572
tr|I0FLC3|I0FLC3_MACMU	OK	yes	LTA4H	6.09214	NO	0.00344998	0.140215	0.210572
tr|A0A1D5Q4U0|A0A1D5Q4U0_MACMU	OK		IGHV3-23	0.246697	NO	-0.0146185	0.142906	0.21436
tr|F7H5N5|F7H5N5_MACMU	OK	yes	GPR180	1.05459	NO	0.0111648	0.144036	0.215799
tr|F7GYM9|F7GYM9_MACMU	OK	yes	PLS3	6.40153	NO	0.00744686	0.144855	0.216509
tr|G7MXY8|G7MXY8_MACMU	OK	yes	LGALS3	6.26493	NO	0.00645536	0.144991	0.216509
tr|F7FG46|F7FG46_MACMU	OK	yes	TXNDC12	1.70297	NO	-0.00495669	0.14518	0.216509
tr|F6YRJ5|F6YRJ5_MACMU	OK	yes	ST6GALNAC1	0.366714	NO	0.00750028	0.145192	0.216509
tr|A0A5F8ACQ3|A0A5F8ACQ3_MACMU	OK	yes	PDGFC	0.530754	NO	-0.0116265	0.145902	0.217312
tr|A0A1D5RJD1|A0A1D5RJD1_MACMU	OK	yes	KIRREL1	0.424391	NO	-0.00729285	0.146822	0.218207
tr|H9Z3V3|H9Z3V3_MACMU	OK	yes	S100A16	3.17555	NO	-0.00801955	0.146847	0.218207
tr|A0A1D5QNI2|A0A1D5QNI2_MACMU	OK		IGKV3-11	4.68742	NO	-0.00545631	0.147193	0.218466
tr|F7H4P3|F7H4P3_MACMU	OK	yes	PSMB4	-0.2654	NO	-0.0141141	0.147375	0.21848
tr|A0A1D5QUU6|A0A1D5QUU6_MACMU	OK	yes	GPX3	6.01049	NO	0.00776391	0.147907	0.21891
tr|F6U8R5|F6U8R5_MACMU	OK	yes	UBE2K	1.38484	NO	0.00515215	0.14801	0.21891
tr|A0A5F7ZYP7|A0A5F7ZYP7_MACMU	OK	no	ARSA	-0.500267	NO	0.0119674	0.151992	0.224538
tr|A0A1D5Q348|A0A1D5Q348_MACMU	OK	yes	THSD7A	0.0805486	NO	0.00665101	0.152816	0.225492
sp|P33093|SOMA_MACMU	OK	yes	GH1	4.28981	NO	0.00641229	0.153099	0.225644
tr|F7H568|F7H568_MACMU	OK	yes	MTPN	2.5703	NO	0.00682698	0.153274	0.225644
tr|A0A1D5RJJ1|A0A1D5RJJ1_MACMU	OK	yes	C8B	8.67615	NO	-0.00679431	0.153496	0.225708
tr|A0A5F7ZJY1|A0A5F7ZJY1_MACMU	OK	yes	PROCR	7.36052	NO	0.0049495	0.154035	0.226238
tr|F7FHI8|F7FHI8_MACMU	OK	yes	AP1B1	1.51935	NO	-0.00405065	0.155009	0.227406
tr|I0FUX3|I0FUX3_MACMU	OK	yes	YWHAE	7.07652	NO	-0.0044435	0.156457	0.229266
tr|F7G1U8|F7G1U8_MACMU	OK	yes	TCN2	-0.645895	NO	0.0105743	0.157633	0.230723
tr|A0A1D5RKD4|A0A1D5RKD4_MACMU	OK	yes	P4HB	8.73948	NO	-0.00381513	0.157982	0.230967
tr|F7E4X1|F7E4X1_MACMU	OK	yes	GGH	5.99446	NO	0.00473003	0.158886	0.232021
tr|F7H8G1|F7H8G1_MACMU	OK	yes	IL1RL1	5.93582	NO	0.00516554	0.161946	0.236217
tr|A0A1D5QX54|A0A1D5QX54_MACMU	OK	yes	LDLR	-0.230043	NO	-0.0145022	0.163583	0.238331
tr|A0A1D5R021|A0A1D5R021_MACMU	OK	no	PKM	3.14195	NO	0.00464623	0.165861	0.241374
tr|A0A1D5QTV5|A0A1D5QTV5_MACMU	OK	yes	GNS	2.58064	NO	0.00385843	0.167176	0.242924
tr|H9ESN2|H9ESN2_MACMU	OK	yes	ASS1	4.12481	NO	-0.00821404	0.167309	0.242924
tr|F7HAA9|F7HAA9_MACMU	OK	yes	BMP1	5.48613	NO	0.00873453	0.168116	0.243817
tr|F6ZE57|F6ZE57_MACMU	OK	yes	PKP1	0.632432	NO	0.00863923	0.169388	0.245381
tr|A0A5F8A7X0|A0A5F8A7X0_MACMU	OK	yes	PADI1	0.391913	NO	-0.0102072	0.169685	0.24553
tr|H9EP74|H9EP74_MACMU	OK	no	COPB2	0.910466	NO	0.0120058	0.170353	0.246216
tr|A0A1D5R8V9|A0A1D5R8V9_MACMU	OK	yes	CAT	5.29102	NO	0.00505759	0.170869	0.246681
tr|F7H7J8|F7H7J8_MACMU	OK	yes	PON1	3.32169	NO	-0.00883727	0.171729	0.247641
tr|A0A5F7ZCZ6|A0A5F7ZCZ6_MACMU	OK	yes	KIAA0319L	0.342006	NO	-0.00475646	0.172313	0.248202
tr|F6V301|F6V301_MACMU	OK	yes	FBLN5	4.38684	NO	0.00335737	0.174903	0.251486
tr|F7GGR8|F7GGR8_MACMU	OK	yes	EVPL	5.1183	NO	0.00598768	0.17499	0.251486
tr|F7GUT8|F7GUT8_MACMU	OK	yes	TNFRSF8	0.514449	NO	-0.00704345	0.17584	0.252422
tr|F6U5Q9|F6U5Q9_MACMU	OK	yes	C8A	8.00136	NO	-0.00575083	0.179516	0.257408
sp|O19023|CEL3B_MACMU (+1)	OK	yes	CELA3A	-2.00685	NO	-0.0198057	0.180147	0.258021
tr|A0A5F7ZL92|A0A5F7ZL92_MACMU	OK	yes	ALDH1A1	1.77871	NO	0.0046568	0.181138	0.259148
tr|H9EU66|H9EU66_MACMU	OK	yes	SYN1	0.219496	NO	0.0125401	0.181605	0.259523
tr|F7FQN6|F7FQN6_MACMU	OK	yes	APOA4	8.08844	NO	-0.00490188	0.182174	0.260044
tr|F6RU72|F6RU72_MACMU	OK	yes	DAG1	8.31339	NO	-0.00360532	0.185802	0.264925
tr|H9FXZ3|H9FXZ3_MACMU	OK	yes	BCHE	3.43944	NO	0.00704711	0.187637	0.267241
tr|F6TYZ5|F6TYZ5_MACMU	OK	yes	RNPEP	1.003	NO	-0.0103425	0.188622	0.268342
tr|F7HGS6|F7HGS6_MACMU	OK	yes	ADAMTS2	3.53908	NO	0.0111768	0.188905	0.268444
tr|F6RZ23|F6RZ23_MACMU	OK	yes	PPL	7.06022	NO	0.00851127	0.189835	0.269464
tr|G7NAT2|G7NAT2_MACMU	OK	yes	IL1R2	9.28874	NO	-0.00600304	0.190609	0.27021
tr|F6WPI5|F6WPI5_MACMU	OK	yes	B4GALT1	5.88088	NO	-0.00414413	0.190887	0.27021
tr|F6UDV1|F6UDV1_MACMU	OK	yes	GOT2	1.15686	NO	0.00754943	0.190999	0.27021
tr|F6WJK7|F6WJK7_MACMU	Partial_match	yes	FLG	0.667622	NO	0.0161862	0.192014	0.271343
tr|F7E9U2|F7E9U2_MACMU	OK	yes	ALCAM	4.52841	NO	0.00302861	0.192296	0.271439
tr|F7H4J1|F7H4J1_MACMU	OK	yes	BLVRA	1.5025	NO	0.00573723	0.193509	0.272847
tr|A0A5F7ZPP3|A0A5F7ZPP3_MACMU	OK	yes	CADM4	3.80316	NO	0.0029594	0.196226	0.276371
tr|A0A5F8A2M6|A0A5F8A2M6_MACMU	OK	yes	PSMA1	2.65875	NO	-0.0052211	0.201297	0.2831
tr|G7MR84|G7MR84_MACMU	OK	yes	PSMB1	2.82716	NO	-0.0037401	0.201449	0.2831
tr|G7MVY1|G7MVY1_MACMU	OK	yes	CIB1	-0.0960096	NO	-0.0127482	0.202076	0.283667
tr|A0A1D5R8W2|A0A1D5R8W2_MACMU	OK	yes	CRELD1	-0.0165748	NO	-0.00552947	0.202636	0.284138
tr|A0A5F8ADS5|A0A5F8ADS5_MACMU	OK		IGHM	6.17889	NO	0.00567803	0.203349	0.284824
tr|F7AFL8|F7AFL8_MACMU	OK	yes	CRABP2	1.76795	NO	0.0106347	0.2046	0.28626
tr|F6WSS8|F6WSS8_MACMU	OK	yes	F11R	6.03076	NO	0.00383485	0.206374	0.288423
tr|F7A5F6|F7A5F6_MACMU	OK	yes	HGF	2.7995	NO	0.0062262	0.208707	0.291363
tr|A0A5F7ZZ82|A0A5F7ZZ82_MACMU	OK	yes	AHNAK	8.93933	NO	0.00672073	0.211178	0.294489
tr|A0A5F7ZA98|A0A5F7ZA98_MACMU	OK		IGLV3-9	7.15843	NO	-0.0100128	0.212004	0.295317
tr|A0A1D5QG59|A0A1D5QG59_MACMU	OK		IGHV3-43	6.67894	NO	-0.00668089	0.212273	0.295367
tr|F6VZ13|F6VZ13_MACMU	OK	yes	RDX	1.88943	NO	-0.00545027	0.215342	0.299309
tr|F6SHN2|F6SHN2_MACMU	OK	yes	UFD1	-0.043723	NO	0.0107025	0.216066	0.299987
tr|F7EW69|F7EW69_MACMU	OK	yes	BPIFA1	5.42599	NO	0.00524572	0.216648	0.300467
tr|F7H6D5|F7H6D5_MACMU	OK	yes	VPS4B	-0.413637	NO	-0.0112882	0.220642	0.305671
tr|F6Q5T0|F6Q5T0_MACMU	OK	yes	LOXL1	4.74354	NO	-0.00367481	0.22117	0.306068
tr|A0A5F8A1A3|A0A5F8A1A3_MACMU	OK	yes	OSMR	2.75353	NO	0.00605785	0.22295	0.308196
tr|F7GZB4|F7GZB4_MACMU	OK	yes	ENDOU	2.0671	NO	0.00496932	0.225139	0.310883
tr|A0A1D5QSK0|A0A1D5QSK0_MACMU	OK	yes	WDR1	4.93553	NO	0.00334658	0.22781	0.31423
sp|Q28522|ALBU_MACMU (+1)	OK	yes	ALB	11.5897	NO	0.0111662	0.233446	0.321654
tr|F7ENQ4|F7ENQ4_MACMU	OK	yes	PTGR1	3.94434	NO	0.00587122	0.235222	0.32375
tr|A0A1D5Q1R6|A0A1D5Q1R6_MACMU	OK	yes	ADH5	0.695111	NO	0.0114018	0.2366	0.325293
tr|A0A5F8A265|A0A5F8A265_MACMU	OK	yes	NOTUM	11.6483	NO	0.00500614	0.237687	0.326433
tr|F6UYS2|F6UYS2_MACMU	OK	yes	REXO2	2.0383	NO	0.00447835	0.238874	0.32771
tr|A0A1D5RD81|A0A1D5RD81_MACMU	OK	yes	BCAT1	0.55437	NO	0.00555642	0.239216	0.327824
tr|F7GCA1|F7GCA1_MACMU	OK	yes	FBN2	6.56142	NO	0.00590882	0.240197	0.328813
tr|A0A5F7ZKH7|A0A5F7ZKH7_MACMU	OK	yes	GPC1	2.83672	NO	0.00475742	0.241551	0.330311
tr|A0A5F7ZVA6|A0A5F7ZVA6_MACMU	OK	yes	MST1	4.66983	NO	-0.00595696	0.244631	0.33388
tr|A0A1D5QRX6|A0A1D5QRX6_MACMU	OK	yes	PDIA4	3.16093	NO	0.00329872	0.244688	0.33388
tr|F6Z3H3|F6Z3H3_MACMU	OK	yes	FUCA1	2.62682	NO	0.00673917	0.246085	0.335426
tr|F7EB76|F7EB76_MACMU	OK	yes	LTBP1	10.2368	NO	0.00352005	0.250028	0.340435
tr|F7DB50|F7DB50_MACMU	OK	yes	DSC3	4.7495	NO	-0.00323084	0.251	0.341392
tr|F6RCT6|F6RCT6_MACMU	OK	yes	ITFG1	0.475109	NO	0.00454357	0.253756	0.344772
tr|F6WMW1|F6WMW1_MACMU	OK	yes	GM2A	7.01156	NO	-0.00396986	0.254893	0.345946
tr|A0A1D5RGN2|A0A1D5RGN2_MACMU	OK	yes	CADM1	3.29941	NO	-0.00296963	0.256782	0.348138
tr|F6RCE0|F6RCE0_MACMU	Partial_match	no	SZT2	2.49218	NO	-0.0112234	0.257771	0.349105
tr|F6RV29|F6RV29_MACMU	OK	yes	PYGB	1.43453	NO	0.00450448	0.260142	0.351833
tr|F7EHR8|F7EHR8_MACMU	Partial_match	no	DYNC1H1	1.71246	NO	0.0044848	0.260391	0.351833
tr|A0A5F8ABZ4|A0A5F8ABZ4_MACMU_family	OK		IGHV3-73	3.49879	NO	-0.0118321	0.260617	0.351833
tr|F7CTK0|F7CTK0_MACMU	OK	yes	ETF1	1.59501	NO	-0.00350998	0.261272	0.352342
tr|G7NQK0|G7NQK0_MACMU	OK	yes	CORO1A	3.58249	NO	0.00512857	0.261953	0.352886
tr|A0A1D5QQB8|A0A1D5QQB8_MACMU	OK	yes	UBE2L3	2.83383	NO	0.00275125	0.263547	0.354656
tr|F6PJP5|F6PJP5_MACMU	OK	yes	CCT2	1.44611	NO	-0.00563256	0.264701	0.355832
tr|F7GCM2|F7GCM2_MACMU	OK	yes	FLNA	7.44473	NO	-0.00218664	0.266211	0.357483
tr|F7GDD5|F7GDD5_MACMU	OK	yes	S100A2	1.44571	NO	0.00827448	0.272506	0.365549
tr|F7GXZ9|F7GXZ9_MACMU	OK	yes	SEMA6D	2.92608	NO	0.00295608	0.272989	0.365811
tr|F7HP57|F7HP57_MACMU	OK	yes	SEMA4B	4.78226	NO	-0.00343037	0.273974	0.366744
tr|H9EUJ3|H9EUJ3_MACMU	OK	yes	ERP44	3.72477	NO	0.00247402	0.274283	0.36677
tr|F6RLH5|F6RLH5_MACMU	OK	yes	HSPA8	6.76922	NO	-0.0022131	0.274637	0.366857
tr|F6SH47|F6SH47_MACMU	OK	yes	PLXDC2	4.59103	NO	-0.0028196	0.275503	0.367627
tr|F7GYU4|F7GYU4_MACMU	OK	no	AMY2A	1.51293	NO	0.0122014	0.277918	0.370044
tr|A0A5F8AIP9|A0A5F8AIP9_MACMU	OK	yes	CST6	9.52573	NO	-0.00407661	0.278057	0.370044
tr|F7EMC7|F7EMC7_MACMU	OK	yes	GSS	2.93887	NO	-0.00293637	0.278189	0.370044
tr|A0A5F7ZNW0|A0A5F7ZNW0_MACMU	OK	yes	GNPTG	4.41268	NO	-0.00342205	0.280209	0.37234
tr|A0A1D5QZ63|A0A1D5QZ63_MACMU	OK	yes	ACTN4	7.4907	NO	-0.00521749	0.281349	0.373316
tr|G7MUK4|G7MUK4_MACMU	OK	yes	MGAT1	3.13909	NO	-0.00362678	0.281531	0.373316
tr|F7HAN1|F7HAN1_MACMU	OK	yes	GRN	8.28838	NO	-0.00371962	0.282495	0.374203
tr|F7B0U6|F7B0U6_MACMU	OK	yes	TUBA4A	2.68077	NO	-0.00368905	0.28788	0.380938
tr|A0A5F8AMU1|A0A5F8AMU1_MACMU	OK	no	PFKL	-0.582213	NO	-0.00613344	0.28834	0.381141
tr|F7HPP8|F7HPP8_MACMU	OK	yes	MYH14	4.87655	NO	-0.00476506	0.288634	0.381141
tr|A0A5F8AEU4|A0A5F8AEU4_MACMU	OK	yes	HSP90AB1	4.22173	NO	0.00441146	0.290812	0.383618
tr|A0A5F8ADP5|A0A5F8ADP5_MACMU	Partial_match	yes	NBL1	4.7414	NO	-0.00254123	0.29176	0.384469
tr|F6TPP3|F6TPP3_MACMU	OK	yes	CUTA	5.24633	NO	-0.00321058	0.292212	0.384665
tr|I2CWE4|I2CWE4_MACMU	OK	yes	KCTD12	0.700923	NO	0.0109569	0.297877	0.391716
tr|I0FUA6|I0FUA6_MACMU	OK	yes	NIBAN2	3.13708	NO	0.00477193	0.302938	0.397959
tr|F7FAC0|F7FAC0_MACMU	Partial_match	no	GP1BA	3.22371	NO	0.00554297	0.304007	0.39895
tr|A0A1D5RHS9|A0A1D5RHS9_MACMU	OK	yes	PSMA3	2.4171	NO	-0.00371528	0.304366	0.399009
tr|F6SQA6|F6SQA6_MACMU	OK	yes	PLA2G7	0.342172	NO	-0.00777632	0.306296	0.401125
tr|F7BJG1|F7BJG1_MACMU	OK	no	PSG7	3.84388	NO	-0.00462797	0.307752	0.402615
tr|A0A1D5RHN2|A0A1D5RHN2_MACMU	OK	yes	AOC3	4.46474	NO	-0.00801194	0.311949	0.407686
tr|F7GMQ8|F7GMQ8_MACMU	OK		IGLL1	4.91196	NO	-0.012444	0.313222	0.408559
tr|F7AVH0|F7AVH0_MACMU	OK	yes	FST	5.1298	NO	0.00395571	0.313261	0.408559
tr|H9H594|H9H594_MACMU	OK	no	GH1	4.68578	NO	0.00320905	0.31429	0.409481
tr|A0A5F8A587|A0A5F8A587_MACMU	Partial_match		IGHV3-23	4.0716	NO	0.00763711	0.317657	0.413303
tr|A0A1D5Q6P8|A0A1D5Q6P8_MACMU	OK		IGHV3-48	4.83816	NO	0.0042543	0.317886	0.413303
tr|I0FGX1|I0FGX1_MACMU	OK	yes	SDC4	4.13254	NO	-0.00550927	0.318201	0.413303
tr|F7EJY3|F7EJY3_MACMU	OK	yes	SCARA5	1.94041	NO	-0.00501186	0.320338	0.415653
tr|F7HJM2|F7HJM2_MACMU	OK	yes	MLEC	3.32488	NO	0.00225541	0.329455	0.427047
tr|A0A5F8AHH8|A0A5F8AHH8_MACMU	OK	yes	ART4	2.57903	NO	0.0079986	0.332418	0.430349
tr|F6V8S1|F6V8S1_MACMU	OK	yes	OLFML2B	5.4096	NO	0.00501161	0.332681	0.430349
sp|A3RFZ7|FCG3A_MACMU	OK	yes	FCGR3A	2.97669	NO	-0.00539705	0.33869	0.437676
tr|F6ZJX4|F6ZJX4_MACMU	OK	yes	TGFB2	0.630728	NO	-0.00409054	0.339405	0.438154
tr|A0A1D5QEN9|A0A1D5QEN9_MACMU	OK	yes	PRCP	0.207615	NO	0.0102258	0.340597	0.439245
tr|H9FP06|H9FP06_MACMU	OK	yes	NCKAP1	0.915437	NO	-0.00422586	0.342251	0.44093
tr|F6XH16|F6XH16_MACMU	OK	yes	LGALS4	-0.275823	NO	-0.0110803	0.342857	0.441263
tr|A0A5F8A8E7|A0A5F8A8E7_MACMU	OK	yes	LOX	5.60579	NO	0.0039341	0.343451	0.44158
tr|F7H872|F7H872_MACMU	OK	yes	HEBP2	3.20284	NO	-0.00247609	0.346502	0.445051
tr|F6XIU0|F6XIU0_MACMU	OK	yes	KLK13	1.49978	NO	0.00897387	0.353089	0.452966
tr|F7EV32|F7EV32_MACMU	OK	yes	C3	13.2119	NO	-0.00219738	0.353378	0.452966
tr|F6ULB8|F6ULB8_MACMU_family	OK	yes	ALDOC	4.15016	NO	0.00278599	0.353855	0.453121
tr|F6ZC24|F6ZC24_MACMU	OK	yes	COPE	-0.219873	NO	0.00499276	0.357998	0.457963
tr|A0A5F8AQV7|A0A5F8AQV7_MACMU	Partial_match	no	BPIFB4	1.39437	NO	0.00416731	0.359219	0.459063
tr|A0A1D5RE30|A0A1D5RE30_MACMU	OK	yes	LY6H	0.617798	NO	-0.00959503	0.36056	0.460312
tr|A0A5F7ZMW2|A0A5F7ZMW2_MACMU	Partial_match	yes	CALM1	3.0628	NO	-0.00417258	0.363741	0.463906
tr|A0A5F7ZTL1|A0A5F7ZTL1_MACMU	Poor_match	no	SFTPD	3.37257	NO	-0.0031809	0.364951	0.464982
tr|F7HE31|F7HE31_MACMU	OK	yes	SPINK1	5.4206	NO	0.00621857	0.365425	0.465119
tr|F7BLA5|F7BLA5_MACMU	OK	yes	ADAMTSL4	4.50937	NO	0.00414835	0.367353	0.467105
tr|F6X0Y7|F6X0Y7_MACMU	OK	yes	LALBA	1.62272	NO	0.00538927	0.369671	0.469582
tr|A0A1D5R2F9|A0A1D5R2F9_MACMU	OK	yes	GALNT7	4.92553	NO	0.0019198	0.37161	0.471573
tr|A0A5F7Z8X0|A0A5F7Z8X0_MACMU	OK	no	PECAM1	2.22518	NO	0.00287927	0.373789	0.473864
tr|F7EF58|F7EF58_MACMU	OK	yes	FAP	7.61107	NO	0.00372106	0.374941	0.47485
tr|F6S529|F6S529_MACMU	OK	yes	HSPH1	0.890704	NO	-0.0043011	0.375649	0.475273
tr|F6WT57|F6WT57_MACMU	OK	yes	PAPLN	3.25743	NO	-0.00318376	0.376672	0.47551
tr|A0A5F7ZXR4|A0A5F7ZXR4_MACMU	Partial_match	yes	CNDP2	0.478775	NO	0.0056725	0.376774	0.47551
sp|P67997|PRIO_MACMU	OK	yes	PRNP	5.08001	NO	-0.00310647	0.37696	0.47551
tr|I2CYF0|I2CYF0_MACMU	OK	yes	ACTR2	2.91669	NO	0.00309266	0.377741	0.476021
tr|A0A1D5R7D7|A0A1D5R7D7_MACMU	OK		IGLV1-36	4.44752	NO	-0.0123559	0.379885	0.478248
tr|A0A5F8A653|A0A5F8A653_MACMU	OK	yes	BPNT2	2.75636	NO	0.00220479	0.383664	0.482527
tr|A0A1D5Q5F5|A0A1D5Q5F5_MACMU	OK	yes	GPI	6.34818	NO	-0.00256429	0.384757	0.483423
tr|F7FXB6|F7FXB6_MACMU	OK	yes	IL6ST	5.65952	NO	-0.00268786	0.3854	0.483751
tr|F6WSG1|F6WSG1_MACMU	OK	yes	CETP	3.04423	NO	-0.00426951	0.388249	0.486846
tr|H9H396|H9H396_MACMU	OK	yes	SERPINB6	5.76147	NO	0.00317616	0.389959	0.488507
tr|A0A1D5R3D6|A0A1D5R3D6_MACMU	OK	yes	EML2	1.58588	NO	0.00465415	0.392628	0.491366
tr|F7HKK7|F7HKK7_MACMU_family	OK	yes	GGT1	3.80494	NO	-0.00457779	0.393112	0.491457
tr|F7B749|F7B749_MACMU	OK	yes	CPN2	4.77231	NO	-0.00568211	0.393476	0.491457
tr|F6UXR7|F6UXR7_MACMU	OK	yes	DNER	1.12681	NO	-0.00410531	0.397411	0.495884
tr|G7N8U6|G7N8U6_MACMU	OK	yes	ATIC	1.20776	NO	0.00419807	0.401464	0.499923
tr|F6UP41|F6UP41_MACMU	OK	yes	EPYC	-0.739397	NO	0.0136323	0.401701	0.499923
tr|F7HQB1|F7HQB1_MACMU	OK	yes	NEGR1	1.69571	NO	-0.00602866	0.402095	0.499923
tr|A0A5F8AK35|A0A5F8AK35_MACMU	OK		IGHV3-43	4.69157	NO	-0.0048429	0.402223	0.499923
tr|F6QE81|F6QE81_MACMU	OK	yes	HNRNPA2B1	1.72527	NO	0.00454558	0.40419	0.501876
tr|F6RIY8|F6RIY8_MACMU	OK	yes	MMRN1	2.90876	NO	-0.00330893	0.404755	0.502086
tr|A0A1D5R0R7|A0A1D5R0R7_MACMU (+6)	#N/A	#N/A	#N/A	2.34878	NO	0.00703256	0.407209	0.504637
tr|A0A5F8A4B0|A0A5F8A4B0_MACMU	OK	yes	CHST3	4.08958	NO	-0.00285984	0.408738	0.506038
tr|F7FF62|F7FF62_MACMU	OK	yes	PSME1	4.33518	NO	0.00239502	0.411355	0.508781
tr|F6RRV0|F6RRV0_MACMU	OK	yes	PPP2R1A	-0.497647	NO	0.00461316	0.417443	0.515572
tr|A0A5F7ZD63|A0A5F7ZD63_MACMU	OK		na	3.31851	NO	-0.00750188	0.417658	0.515572
tr|F7DN38|F7DN38_MACMU	OK	yes	CTNNA1	0.223954	NO	-0.00606864	0.418838	0.516526
tr|F6PVD2|F6PVD2_MACMU	OK	yes	METRNL	0.951167	NO	0.00307797	0.421915	0.519816
tr|I0FUX2|I0FUX2_MACMU	OK	yes	XRCC5	-0.422721	NO	0.00427428	0.424608	0.522626
tr|H9FUJ0|H9FUJ0_MACMU	OK	yes	MDK	3.38453	NO	-0.00321562	0.42757	0.525515
tr|F6THA2|F6THA2_MACMU	OK	yes	ESAM	7.05458	NO	-0.00175745	0.427783	0.525515
sp|Q5TM17|DX39B_MACMU	OK	yes	DDX39B	-1.66706	NO	0.00839418	0.428494	0.52588
tr|A0A5F8AK19|A0A5F8AK19_MACMU	OK		na	2.91871	NO	-0.0045021	0.429387	0.526465
sp|Q5NKV6|ICAM1_MACMU	OK	yes	ICAM1	7.24071	NO	0.00232978	0.431923	0.529064
tr|F7GWF5|F7GWF5_MACMU	OK	yes	DSG2	5.9932	NO	-0.00309625	0.433821	0.530877
tr|F6TII3|F6TII3_MACMU_family	OK	yes	ACTB	8.51598	NO	-0.00217629	0.436496	0.533636
tr|I0FJN0|I0FJN0_MACMU	OK	yes	MACROH2A1	-0.237146	NO	-0.00488996	0.437327	0.533842
tr|F6X4J3|F6X4J3_MACMU	OK	yes	NEO1	2.76214	NO	0.00359703	0.437507	0.533842
tr|F7BC33|F7BC33_MACMU	OK	yes	PPIC	6.0616	NO	-0.00204555	0.442006	0.538814
tr|H9ES13|H9ES13_MACMU	OK	yes	CANX	3.22584	NO	0.00219819	0.44371	0.539982
sp|Q5PXZ9|TIMP3_MACMU	OK	yes	TIMP3	0.351662	NO	0.00331411	0.444166	0.539982
sp|P00002|CYC_MACMU	OK	yes	CYCS	2.25964	NO	0.00260184	0.444296	0.539982
tr|A0A5F7ZI29|A0A5F7ZI29_MACMU	OK		JCHAIN	1.97986	NO	0.00441369	0.444666	0.539982
tr|F7H512|F7H512_MACMU	OK	yes	TMED4	0.00892367	NO	0.00290164	0.44692	0.5422
tr|A0A1D5Q620|A0A1D5Q620_MACMU	OK	yes	UGDH	0.329782	NO	0.00342995	0.448107	0.543121
tr|F6WXC6|F6WXC6_MACMU	OK	yes	TAGLN	7.43081	NO	-0.00220855	0.450821	0.545889
tr|F7HBD4|F7HBD4_MACMU	OK	yes	YWHAZ	7.88628	NO	-0.00255796	0.456747	0.552357
tr|A0A5F8AQ28|A0A5F8AQ28_MACMU	OK	yes	EPHA2	-0.254885	NO	-0.00420829	0.457033	0.552357
tr|F7GN59|F7GN59_MACMU	OK	yes	CUBN	1.1417	NO	-0.00535974	0.458627	0.553756
tr|F6TRX2|F6TRX2_MACMU	OK	no	IGSF1	0.915977	NO	-0.00544908	0.461406	0.556582
tr|A0A5F8AE95|A0A5F8AE95_MACMU	Partial_match	yes	SIGLEC14	3.95715	NO	-0.00805848	0.462081	0.556867
tr|A0A5F8A090|A0A5F8A090_MACMU	OK		IGKV2-29	2.04522	NO	-0.0056892	0.465807	0.560825
tr|A0A5F7ZNL9|A0A5F7ZNL9_MACMU	OK	yes	IGFBP2	10.4121	NO	-0.00303493	0.466752	0.561415
tr|A0A5F8ALU4|A0A5F8ALU4_MACMU	OK		na	3.16614	NO	-0.00599557	0.467182	0.561415
tr|A0A5F8A330|A0A5F8A330_MACMU	OK	yes	LMNB2	0.751618	NO	0.00385504	0.470808	0.564766
tr|A0A5F8AUS0|A0A5F8AUS0_MACMU	OK	yes	LBP	2.50208	NO	0.00499355	0.470861	0.564766
tr|I0FWI1|I0FWI1_MACMU	OK	yes	HTRA3	3.86242	NO	-0.00361746	0.474377	0.568329
tr|F7HAP8|F7HAP8_MACMU	OK	yes	H4C1	4.03361	NO	0.00416477	0.474727	0.568329
tr|A0A1D5QJA3|A0A1D5QJA3_MACMU	OK	yes	PSMB3	1.76375	NO	-0.00261859	0.47593	0.569232
tr|F6R3Z3|F6R3Z3_MACMU	OK	yes	HDLBP	-0.832838	NO	-0.00563267	0.478206	0.571416
tr|A0A5F8AUS2|A0A5F8AUS2_MACMU	Partial_match	yes	BSG	4.51739	NO	0.00142538	0.481766	0.574263
tr|A0A5F8ARZ4|A0A5F8ARZ4_MACMU	OK	yes	HSP90AA1	6.72149	NO	0.00410992	0.482385	0.574263
tr|F7GD14|F7GD14_MACMU	OK	yes	RTN4RL2	1.7742	NO	0.00302155	0.482563	0.574263
tr|I0FTI7|I0FTI7_MACMU	OK	yes	PSMA5	2.28049	NO	-0.00270224	0.482713	0.574263
tr|A0A1D5Q7K8|A0A1D5Q7K8_MACMU	OK	yes	PPP2R2A	1.65923	NO	-0.00305381	0.482852	0.574263
tr|A0A1D5QVV8|A0A1D5QVV8_MACMU	OK	yes	SORT1	0.208039	NO	0.00643209	0.483443	0.574428
tr|F7DF16|F7DF16_MACMU	OK	yes	NID1	7.7801	NO	0.00174912	0.486814	0.577892
tr|F7CPW6|F7CPW6_MACMU	OK	yes	SPINK7	3.91665	NO	-0.0087513	0.492895	0.584496
tr|F7GVI7|F7GVI7_MACMU	OK	yes	PSAP	8.26504	NO	0.00195661	0.493298	0.584496
tr|F7E2U2|F7E2U2_MACMU	OK	yes	CLIC5	0.199978	NO	-0.0082425	0.495506	0.586564
sp|Q28514|GSTP1_MACMU	OK	yes	GSTP1	6.65086	NO	0.00200745	0.49666	0.587382
sp|O46533|RNAS6_MACMU (+1)	OK	yes	RNASE6	5.63539	NO	-0.00220384	0.498632	0.589136
tr|A0A1D5Q7R9|A0A1D5Q7R9_MACMU	OK	yes	DLD	1.98947	NO	0.00213939	0.499071	0.589136
tr|A0A5F7ZI92|A0A5F7ZI92_MACMU	Partial_match	yes	PGM1	4.23732	NO	0.00165013	0.503014	0.593238
tr|G7ME45|G7ME45_MACMU	OK	yes	CADM3	1.68419	NO	-0.00349964	0.508156	0.598747
tr|F7EX32|F7EX32_MACMU	OK	yes	FSCN1	3.28439	NO	-0.00170583	0.50911	0.599314
tr|F6V7H4|F6V7H4_MACMU	OK	yes	NRCAM	-1.25892	NO	-0.00821005	0.510167	0.600002
tr|F6SYK0|F6SYK0_MACMU	OK	yes	ALDOA	7.51426	NO	-0.00169224	0.511011	0.600438
tr|G7MX33|G7MX33_MACMU	OK	yes	PSMB5	2.23231	NO	0.00202586	0.512533	0.60167
tr|F7EH63|F7EH63_MACMU	OK	yes	LSP1	3.67716	NO	0.00403769	0.513259	0.601671
tr|F7HFK5|F7HFK5_MACMU	OK	yes	PPIB	3.51198	NO	0.00162166	0.5135	0.601671
tr|F6QVM3|F6QVM3_MACMU	OK	yes	WARS1	3.09941	NO	0.00179163	0.513957	0.601671
tr|F7ABN9|F7ABN9_MACMU	OK	yes	PLEC	6.7644	NO	0.0029164	0.515559	0.60299
tr|F7FEN2|F7FEN2_MACMU	OK	yes	SYNCRIP	1.21666	NO	0.00235531	0.518059	0.605357
tr|F6ZMR4|F6ZMR4_MACMU	OK	yes	ADGRG6	6.16307	NO	0.00185803	0.519642	0.606647
tr|H9FSJ4|H9FSJ4_MACMU	OK	no	BAMBI	3.47689	NO	-0.0028573	0.520958	0.607625
tr|A0A5K1V6N9|A0A5K1V6N9_MACMU	OK	yes	HYOU1	3.74582	NO	0.00175307	0.52362	0.610169
tr|G7NC61|G7NC61_MACMU	OK	yes	B4GAT1	3.51326	NO	-0.00272009	0.527566	0.614203
tr|A0A1D5RCF2|A0A1D5RCF2_MACMU	OK	yes	PCDH1	0.54695	NO	0.00413722	0.529267	0.615134
tr|F7F3N6|F7F3N6_MACMU	OK	yes	CAPZB	4.53604	NO	-0.00173635	0.529624	0.615134
tr|G7NB12|G7NB12_MACMU	OK	yes	MGAT5	5.44383	NO	0.00160654	0.530085	0.615134
tr|A0A1D5R6P8|A0A1D5R6P8_MACMU	OK	yes	NDRG2	1.29799	NO	0.0049063	0.530305	0.615134
tr|A0A5F7ZYW8|A0A5F7ZYW8_MACMU	OK	yes	QPCT	1.00088	NO	0.00316769	0.532733	0.617387
tr|A0A1D5RFC6|A0A1D5RFC6_MACMU	OK	yes	IVL	8.54341	NO	0.00652665	0.535664	0.620217
tr|G7NCT6|G7NCT6_MACMU	OK	yes	GANAB	3.88463	NO	0.00206608	0.546653	0.63224
tr|H9G0C4|H9G0C4_MACMU	OK	yes	CAPN1	4.6407	NO	0.00151201	0.54749	0.63224
tr|F6WNA0|F6WNA0_MACMU	OK	yes	DKK3	3.37921	NO	0.00392119	0.547543	0.63224
tr|F7H998|F7H998_MACMU	OK	yes	ARPC3	2.1657	NO	0.00219365	0.550568	0.635155
tr|H9EM17|H9EM17_MACMU	OK	yes	DSTN	4.0887	NO	0.0021205	0.555186	0.639446
tr|F6YCE1|F6YCE1_MACMU	Partial_match	yes	FNDC1	2.67002	NO	0.00603213	0.555295	0.639446
tr|A0A5F7Z9H2|A0A5F7Z9H2_MACMU	Partial_match	yes	MT1E	1.006	NO	0.00284966	0.556307	0.64003
tr|F6YWS9|F6YWS9_MACMU	OK	yes	AZGP1	9.61335	NO	0.00209053	0.559474	0.643053
tr|A0A5F8ABK3|A0A5F8ABK3_MACMU	OK	yes	PVR	3.68221	NO	-0.00190765	0.559948	0.643053
tr|A0A1D5RAG6|A0A1D5RAG6_MACMU	OK	yes	PLA2G15	2.58328	NO	0.00133292	0.565213	0.648513
tr|A0A1D5Q250|A0A1D5Q250_MACMU	OK	yes	SIL1	1.17587	NO	-0.00344254	0.566281	0.649152
tr|F7H0Q8|F7H0Q8_MACMU	OK	yes	IQGAP1	5.58864	NO	-0.00144704	0.567694	0.649964
tr|F6PWQ7|F6PWQ7_MACMU	OK	yes	S100P	4.5684	NO	0.00406173	0.568014	0.649964
tr|F6VLQ2|F6VLQ2_MACMU	OK	yes	CD320	-0.144287	NO	0.00387934	0.571573	0.653447
tr|H9H491|H9H491_MACMU	OK	yes	MMP10	2.014	NO	-0.00173743	0.578373	0.660625
tr|F7HCN8|F7HCN8_MACMU	OK	yes	SIRPA	2.16434	NO	-0.0047271	0.581441	0.663493
tr|F7G8B6|F7G8B6_MACMU	OK	no	PCSK1N	-1.15246	NO	-0.00560308	0.581929	0.663493
tr|H9FNE9|H9FNE9_MACMU	OK	yes	ACTR3	3.93393	NO	0.00174269	0.585461	0.666921
tr|A0A5F8AA30|A0A5F8AA30_MACMU	OK	yes	TALDO1	7.66838	NO	-0.00128967	0.586615	0.667636
tr|A0A1D5R0L5|A0A1D5R0L5_MACMU	OK	yes	VWF	4.66093	NO	-0.0014271	0.592629	0.673382
tr|F7DW30|F7DW30_MACMU	OK	yes	YWHAQ	3.42372	NO	0.00427073	0.592724	0.673382
tr|A0A1D5RL79|A0A1D5RL79_MACMU	OK	yes	VASN	5.93665	NO	-0.00131814	0.595329	0.675243
tr|H9H2R0|H9H2R0_MACMU	OK	yes	DYNLL1	6.07191	NO	0.00321765	0.595662	0.675243
tr|A0A1D5Q2Y8|A0A1D5Q2Y8_MACMU	OK	yes	PDGFRB	2.75241	NO	0.00206129	0.595959	0.675243
tr|H9ES33|H9ES33_MACMU	OK	yes	AHCY	4.6325	NO	0.00223409	0.596999	0.675818
tr|F7AQJ7|F7AQJ7_MACMU	OK	yes	CDON	3.25317	NO	0.00156207	0.602374	0.681294
tr|G7NLB5|G7NLB5_MACMU	OK	yes	PRDX2	5.17806	NO	0.00224152	0.604674	0.682928
tr|A0A5F7ZX70|A0A5F7ZX70_MACMU	OK		IGHV1-69	0.660229	NO	0.00450556	0.605188	0.682928
tr|A0A5K1V3J7|A0A5K1V3J7_MACMU	OK	yes	VCP	5.25554	NO	0.00237917	0.605433	0.682928
tr|F7HRK5|F7HRK5_MACMU	OK	yes	TMEM132C	-0.345366	NO	0.004932	0.610699	0.688257
tr|H9EQR2|H9EQR2_MACMU	OK	yes	NUTF2	2.52067	NO	0.00149087	0.612502	0.689677
tr|F7HHZ9|F7HHZ9_MACMU	OK	yes	SGSH	3.80031	NO	0.00168207	0.613868	0.690602
tr|F7DI51|F7DI51_MACMU	OK	yes	S100A6	7.58927	NO	0.00138972	0.617086	0.693607
sp|Q07370|SOM2_MACMU	OK	no	GH1	3.0617	NO	-0.00247858	0.624594	0.701347
tr|F7BUH6|F7BUH6_MACMU	OK	no	VIT	3.83668	NO	0.00275092	0.625405	0.701347
tr|F7AD90|F7AD90_MACMU	OK	yes	GAA	-0.640012	NO	0.00570418	0.625631	0.701347
tr|A0A5K1U705|A0A5K1U705_MACMU	OK	yes	FAM3C	8.56678	NO	-0.00111385	0.626578	0.701357
tr|F7A4I1|F7A4I1_MACMU	OK	yes	PSCA	4.7501	NO	-0.0028562	0.626745	0.701357
tr|A0A5F8AA79|A0A5F8AA79_MACMU	OK	yes	ST3GAL6	0.988931	NO	-0.00138987	0.629386	0.70359
sp|P02653|APOA2_MACMU (+1)	OK	yes	APOA2	8.35613	NO	0.00261558	0.629849	0.70359
tr|G7MNY8|G7MNY8_MACMU	OK	yes	MDH2	2.40044	NO	0.00211388	0.633588	0.707145
tr|F6Y0R1|F6Y0R1_MACMU	OK	yes	CAB39	3.66694	NO	0.00144752	0.635715	0.708895
tr|F6ZUN7|F6ZUN7_MACMU	OK	yes	PAPPA	5.2841	NO	0.00205003	0.639719	0.712733
tr|A0A5F7ZLL7|A0A5F7ZLL7_MACMU	OK	yes	RAB7A	0.796125	NO	0.00197221	0.642042	0.714694
tr|F6Q743|F6Q743_MACMU	OK	no	CNN2	1.29957	NO	0.00163135	0.645869	0.718324
tr|F7GFF0|F7GFF0_MACMU	OK	yes	CDH11	7.85153	NO	-0.0029331	0.646781	0.718609
tr|F7EHZ7|F7EHZ7_MACMU	OK	no	COPA	-0.411272	NO	0.00384623	0.647257	0.718609
tr|I0FH97|I0FH97_MACMU	OK	yes	EMILIN1	1.37699	NO	0.00191771	0.648238	0.719068
tr|A0A5F7ZZP3|A0A5F7ZZP3_MACMU	OK	yes	KLK10	2.78646	NO	0.00480962	0.651272	0.721803
tr|F6XLR8|F6XLR8_MACMU	OK	yes	YWHAG	5.38826	NO	-0.00140147	0.664473	0.73579
tr|F7FR05|F7FR05_MACMU	OK	yes	CAP1	5.29908	NO	-0.0019544	0.665251	0.73601
tr|A0A1D5REJ7|A0A1D5REJ7_MACMU	OK	yes	TLN1	3.54205	NO	0.00114095	0.666353	0.736587
tr|A0A1D5QTL3|A0A1D5QTL3_MACMU	OK	yes	IGFBP1	19.1502	NO	0.00131579	0.670192	0.740186
tr|F6SK54|F6SK54_MACMU	OK	yes	SEMA4C	0.885236	NO	0.00151144	0.672713	0.742324
tr|F7FAY2|F7FAY2_MACMU	OK	yes	FLT1	9.31447	NO	-0.00170624	0.67472	0.743892
tr|F6SE05|F6SE05_MACMU	OK	yes	MAN1C1	2.06534	NO	-0.00103272	0.677371	0.745901
tr|A0A5F7ZRT6|A0A5F7ZRT6_MACMU	OK	yes	SERPINE1	6.51469	NO	-0.0010056	0.677718	0.745901
tr|A0A5F8AQ34|A0A5F8AQ34_MACMU	OK	yes	NECTIN4	3.32485	NO	-0.00227347	0.679611	0.747179
tr|H9Z2N4|H9Z2N4_MACMU	OK	yes	BCAM	4.14176	NO	-0.000799535	0.680056	0.747179
tr|A0A1D5R480|A0A1D5R480_MACMU	OK	yes	PYGL	2.84812	NO	-0.00179289	0.683033	0.7498
tr|F7BW77|F7BW77_MACMU	OK	yes	DDR1	3.9156	NO	-0.00106351	0.685821	0.752102
sp|P00916|CAH1_MACMU (+1)	OK	yes	CA1	4.85821	NO	0.00244333	0.686315	0.752102
tr|F7HG52|F7HG52_MACMU	OK	yes	C6	7.71966	NO	-0.00135329	0.68728	0.752509
tr|A0A1D5R251|A0A1D5R251_MACMU	OK	yes	MDH1	5.87406	NO	-0.00104358	0.689275	0.753935
tr|F6QXG0|F6QXG0_MACMU	OK	yes	ANGPT2	-0.246774	NO	-0.00386588	0.690328	0.753935
tr|H9FNA3|H9FNA3_MACMU	OK	yes	BPNT1	2.108	NO	0.00139898	0.690364	0.753935
tr|F7HM21|F7HM21_MACMU	OK	yes	F10	5.29601	NO	-0.0017003	0.691723	0.754769
tr|A0A5F8AD35|A0A5F8AD35_MACMU	OK	yes	IGF2	8.81215	NO	0.00124982	0.693887	0.75648
tr|A0A1D5RB27|A0A1D5RB27_MACMU	OK	yes	PPP1R7	0.269234	NO	0.00183426	0.70053	0.762938
tr|F6PJ95|F6PJ95_MACMU	OK	yes	F11	2.34512	NO	0.00129477	0.701013	0.762938
tr|F6WRS6|F6WRS6_MACMU	OK	yes	AHSG	10.6549	NO	-0.00100968	0.701628	0.762952
tr|F7G1E1|F7G1E1_MACMU	OK	yes	CTSA	2.61941	NO	0.00166386	0.705927	0.766971
tr|F7H0E4|F7H0E4_MACMU	OK	yes	AMY2A	5.58996	NO	-0.00138854	0.706655	0.767105
tr|A0A5F8A7T3|A0A5F8A7T3_MACMU	OK		IGKC	8.98406	NO	-0.00439881	0.712207	0.772471
tr|A0A5F8AMS9|A0A5F8AMS9_MACMU	OK	yes	ART3	0.785114	NO	-0.00197595	0.716926	0.776027
tr|A0A5F8AD82|A0A5F8AD82_MACMU	OK	yes	LYPD3	4.39296	NO	0.00100596	0.717196	0.776027
tr|A0A5F8AF16|A0A5F8AF16_MACMU	OK		IGHV5-51	2.07119	NO	-0.0017415	0.717585	0.776027
tr|A0A1D5Q4P2|A0A1D5Q4P2_MACMU	OK		IGHV1-69	0.924724	NO	0.001698	0.718457	0.776027
tr|A0A1D5Q8U0|A0A1D5Q8U0_MACMU	OK	yes	ERAP1	2.94634	NO	0.00407594	0.719143	0.776027
tr|F7HAC4|F7HAC4_MACMU	OK	no	HK1	1.53661	NO	0.00581177	0.71924	0.776027
tr|F6UX47|F6UX47_MACMU	OK	yes	TFRC	4.92696	NO	0.000955441	0.719767	0.776027
tr|F7H1K4|F7H1K4_MACMU	OK	yes	MET	3.59083	NO	-0.00130985	0.729498	0.785851
tr|A0A5F7ZPA0|A0A5F7ZPA0_MACMU	OK	yes	ATP5F1A	2.66302	NO	0.00125632	0.733832	0.78985
tr|F6RZR0|F6RZR0_MACMU	OK	yes	U2AF2	-1.24479	NO	0.00427612	0.736648	0.791693
tr|A0A5F7ZA43|A0A5F7ZA43_MACMU	OK	yes	FAH	2.07017	NO	-0.000895681	0.736792	0.791693
tr|G7NA92|G7NA92_MACMU	OK	yes	PCBP1	1.58659	NO	0.000870273	0.758884	0.814741
sp|P11489|PEPA_MACMU (+3)	OK	no	CTSD	4.04843	NO	0.0019488	0.764713	0.820305
tr|G7NC55|G7NC55_MACMU	OK	yes	DPP3	4.59134	NO	0.000782581	0.767571	0.822675
tr|A0A5F8ARG7|A0A5F8ARG7_MACMU	Partial_match	yes	FSTL3	6.83291	NO	0.00102935	0.77051	0.825129
tr|F6V7A9|F6V7A9_MACMU	OK	yes	OAF	3.42007	NO	-0.000731173	0.774417	0.828613
tr|F7HU19|F7HU19_MACMU	OK		IGKV4-1	5.14449	NO	0.000983313	0.781732	0.835735
tr|A0A1D5QEX7|A0A1D5QEX7_MACMU	OK	yes	ASGR2	1.84434	NO	0.00186424	0.784038	0.837345
tr|A0A1D5R8L9|A0A1D5R8L9_MACMU	OK	yes	TXNL1	0.689652	NO	0.000806217	0.784557	0.837345
tr|F7H9D9|F7H9D9_MACMU	OK	yes	SOD3	6.76634	NO	-0.00105842	0.786047	0.83823
tr|F7ERF2|F7ERF2_MACMU	OK	yes	TES	-0.781888	NO	0.00292691	0.800072	0.85247
tr|A0A1D5Q0K5|A0A1D5Q0K5_MACMU	OK	yes	DPYSL2	2.23242	NO	-0.00109692	0.800909	0.852645
tr|F7AW94|F7AW94_MACMU_family	OK	yes	EEF1A1	6.14489	NO	0.000830979	0.802788	0.85393
tr|F7DVV0|F7DVV0_MACMU	OK	yes	PROM1	1.72242	NO	-0.0014538	0.803985	0.854486
tr|F6W4X0|F6W4X0_MACMU	OK	yes	PDIA3	5.98244	NO	0.000610396	0.806128	0.856047
sp|Q6V7J5|B2MG_MACMU	OK	yes	B2M	9.93499	NO	-0.00083428	0.809142	0.858132
tr|A0A1D5QTZ7|A0A1D5QTZ7_MACMU	OK	yes	PSME2	1.17028	NO	0.00084443	0.809443	0.858132
tr|H9ESH1|H9ESH1_MACMU	OK	yes	PGRMC1	-1.28093	NO	0.00205779	0.813643	0.861365
tr|F7GSM8|F7GSM8_MACMU	OK	yes	SRI	1.93242	NO	0.000803578	0.813851	0.861365
tr|F7G176|F7G176_MACMU	OK	yes	PSMA4	4.01746	NO	-0.000648479	0.815278	0.862157
tr|F6SGN0|F6SGN0_MACMU (+1)	OK	yes	RPS12	1.44509	NO	0.000865956	0.821683	0.868207
tr|F7DE20|F7DE20_MACMU	OK	yes	ASPRV1	5.58692	NO	-0.00376572	0.823523	0.869426
tr|F6QSQ3|F6QSQ3_MACMU	OK	yes	EZR	6.30746	NO	0.00082999	0.826321	0.871656
tr|A0A5F7ZB60|A0A5F7ZB60_MACMU	OK	yes	FAM3D	2.78897	NO	0.000986363	0.828524	0.873253
tr|F7AR46|F7AR46_MACMU	OK	yes	SUSD5	2.06794	NO	-0.0020113	0.829491	0.873546
tr|H9H4B1|H9H4B1_MACMU	OK	yes	GLTP	1.99309	NO	0.00151697	0.833627	0.877175
tr|F6VTF2|F6VTF2_MACMU	OK	yes	SPINK5	8.10103	NO	0.00176121	0.834862	0.877746
tr|F6UW78|F6UW78_MACMU	Partial_match	yes	ARPC2	3.32803	NO	0.00114687	0.836944	0.879207
tr|F7GSV4|F7GSV4_MACMU	OK	yes	DDAH1	0.0371759	NO	0.00169666	0.838972	0.880608
tr|F6RDI1|F6RDI1_MACMU	OK	yes	IGF2R	7.22616	NO	0.000733277	0.843854	0.884474
tr|F7BRX2|F7BRX2_MACMU (+2)	OK	yes	H3C1	4.60552	NO	-0.000890282	0.844302	0.884474
tr|A0A5F8ARY6|A0A5F8ARY6_MACMU	OK	yes	MGAM	1.97251	NO	0.00114374	0.844746	0.884474
tr|A0A5F7ZHT2|A0A5F7ZHT2_MACMU	OK	yes	ANXA1	6.84593	NO	-0.000750942	0.847806	0.886509
tr|F7EAV1|F7EAV1_MACMU	OK	yes	PAPPA2	5.08861	NO	0.000864321	0.848087	0.886509
tr|F6S8W9|F6S8W9_MACMU	OK	yes	CTSZ	7.13986	NO	0.000445649	0.850146	0.88793
tr|F7GN57|F7GN57_MACMU	OK	yes	IDH1	5.66215	NO	0.00040587	0.854862	0.891473
tr|A0A5F8AIA6|A0A5F8AIA6_MACMU	OK	yes	DSC2	6.01425	NO	-0.000498637	0.855074	0.891473
sp|O18794|DEFB1_MACMU	Partial_match	no	TNXB	5.3696	NO	0.00078819	0.855646	0.891473
tr|A0A5F8A4T4|A0A5F8A4T4_MACMU	OK	yes	PTPRD	0.603144	NO	-0.000725221	0.865189	0.900676
tr|F7A521|F7A521_MACMU	OK	yes	ANTXR1	2.98774	NO	-0.000544789	0.868732	0.903624
tr|A0A5F8AH97|A0A5F8AH97_MACMU	OK		IGHV3-23	3.3651	NO	-0.000749699	0.86967	0.903859
tr|A0A5F8AKB8|A0A5F8AKB8_MACMU (+2)	OK	yes	H2BC11	0.133319	NO	-0.00131805	0.87114	0.904645
tr|F6Z3Y0|F6Z3Y0_MACMU	OK	yes	ESD	1.46867	NO	-0.000560088	0.874295	0.90718
tr|A0A5F8ACW7|A0A5F8ACW7_MACMU	OK	no	IGSF8	1.52253	NO	0.000609788	0.875408	0.907592
tr|I2CWU4|I2CWU4_MACMU	OK	yes	GAPDH	6.48479	NO	0.000531701	0.879184	0.910685
tr|A0A1D5Q9V7|A0A1D5Q9V7_MACMU	OK	yes	THBS4	0.753393	NO	0.000889166	0.879826	0.910685
tr|F6YHX2|F6YHX2_MACMU	OK	yes	MYDGF	5.28592	NO	-0.000424937	0.881734	0.911915
tr|H9FV42|H9FV42_MACMU	OK	yes	NTM	0.349778	NO	-0.00173348	0.886498	0.916096
tr|A0A5F7ZAB2|A0A5F7ZAB2_MACMU	OK	yes	MSLN	9.71898	NO	-0.000537286	0.889017	0.917952
tr|F7HQE6|F7HQE6_MACMU	OK	yes	B3GNT7	5.17844	NO	0.00035206	0.894702	0.923071
tr|H9ERP2|H9ERP2_MACMU	OK	yes	BAIAP2	0.546616	NO	0.00066912	0.898489	0.926225
tr|H9H3Z4|H9H3Z4_MACMU	OK	yes	NCL	0.826979	NO	0.000986735	0.904643	0.931811
tr|A0A5F8AT10|A0A5F8AT10_MACMU	OK		na	2.94766	NO	0.000979755	0.906046	0.9325
tr|F6PXY9|F6PXY9_MACMU	OK	yes	SLK	0.270526	NO	-0.00150776	0.908868	0.934198
tr|F7G6J5|F7G6J5_MACMU	OK	yes	F9	5.43281	NO	0.000336665	0.909168	0.934198
tr|F7FST1|F7FST1_MACMU	OK	yes	APOD	8.41729	NO	-0.00125854	0.911991	0.936341
tr|F7FQD6|F7FQD6_MACMU	OK	yes	GP2	4.46146	NO	-0.000715052	0.914115	0.937762
sp|P22762|GLHA_MACMU	OK	yes	CGA	4.69854	NO	0.000537405	0.916227	0.93917
tr|A0A5F7ZMA3|A0A5F7ZMA3_MACMU	OK	yes	PLBD2	3.50157	NO	0.000295871	0.917111	0.939317
tr|A0A5F7Z8D9|A0A5F7Z8D9_MACMU	OK	yes	CORO1C	2.29636	NO	-0.000377527	0.921509	0.94306
tr|F6T4D4|F6T4D4_MACMU	OK	yes	PDIA6	5.08428	NO	0.000224725	0.92336	0.944193
tr|A0A5F7ZFS9|A0A5F7ZFS9_MACMU	OK	yes	CYRIB	3.29847	NO	-0.000285645	0.925121	0.945233
tr|A0A5F8A9X8|A0A5F8A9X8_MACMU	OK	yes	NAPSA	2.32736	NO	-0.000549273	0.928132	0.947546
tr|F6XNG5|F6XNG5_MACMU	OK	yes	CD248	5.623	NO	-0.000315527	0.929089	0.94776
tr|A0A1D5Q0A8|A0A1D5Q0A8_MACMU	OK	yes	C7	8.60646	NO	0.000173293	0.936897	0.954766
tr|I2CYD9|I2CYD9_MACMU	OK	yes	KLK6	5.16085	NO	0.00106586	0.937461	0.954766
tr|A0A1D5QXE4|A0A1D5QXE4_MACMU	OK	yes	CAPZA1	2.05298	NO	-0.000349474	0.939347	0.954804
tr|A0A5F8ARU4|A0A5F8ARU4_MACMU	Partial_match	yes	CKB	2.70667	NO	-0.000312678	0.939678	0.954804
tr|A0A1D5Q8A4|A0A1D5Q8A4_MACMU	OK	yes	na	1.60059	NO	-0.000324978	0.939756	0.954804
tr|A0A5F8A1D9|A0A5F8A1D9_MACMU	OK		IGKV1-27	3.92639	NO	0.00036281	0.942186	0.956507
tr|A0A5F7ZD13|A0A5F7ZD13_MACMU	OK	yes	CLN5	1.19145	NO	0.000295531	0.944667	0.958259
tr|F7E8S5|F7E8S5_MACMU	OK	yes	PLXNB2	2.92721	NO	0.000188004	0.945757	0.958599
tr|F6X9V6|F6X9V6_MACMU	OK	yes	CAPNS1	4.94208	NO	0.00022523	0.94748	0.959579
tr|A0A5F8ATP7|A0A5F8ATP7_MACMU	OK		IGHV1-24	0.944839	NO	-0.000424101	0.952191	0.963581
tr|A0A1D5QGS9|A0A1D5QGS9_MACMU	OK	yes	ERC1	-4.28369	NO	-0.000600117	0.953322	0.963636
tr|F6WI86|F6WI86_MACMU	OK	yes	CDH2	4.11066	NO	0.000148341	0.953764	0.963636
tr|A0A5F8AQZ5|A0A5F8AQZ5_MACMU	OK	yes	ACO1	1.34311	NO	0.000226013	0.955706	0.96483
tr|F6UKQ5|F6UKQ5_MACMU	OK	yes	EMILIN2	7.08617	NO	0.000138839	0.958266	0.966076
tr|A0A1D5QSM0|A0A1D5QSM0_MACMU	OK	yes	TNFRSF1A	2.1878	NO	-0.000246896	0.958463	0.966076
tr|A0A5F8ALS4|A0A5F8ALS4_MACMU	OK	yes	LRP2	0.379702	NO	0.000230902	0.964079	0.970965
tr|H9EMB8|H9EMB8_MACMU	OK	yes	NUCB2	6.31326	NO	9.3481e-05	0.972557	0.977967
tr|F7HEJ3|F7HEJ3_MACMU	OK	yes	DSC1	5.00459	NO	-0.000288754	0.973022	0.977967
tr|A0A1D5RK10|A0A1D5RK10_MACMU	OK	yes	PITPNA	0.6569	NO	-0.000174869	0.973343	0.977967
tr|H9FSS9|H9FSS9_MACMU	OK	yes	GARS1	1.57436	NO	0.000124348	0.976239	0.980101
tr|A0A5F8A667|A0A5F8A667_MACMU	OK	yes	CHGB	3.16318	NO	-0.00025068	0.977201	0.980291
tr|I0FUG9|I0FUG9_MACMU	OK	yes	BPGM	0.940387	NO	-0.000122716	0.978222	0.98054
tr|A0A5F8ANS0|A0A5F8ANS0_MACMU	OK	yes	TMPRSS11D	-3.56834	NO	-0.000230185	0.984049	0.985602
tr|H9EMN0|H9EMN0_MACMU	OK	yes	CAND1	2.71827	NO	4.66407e-05	0.988194	0.988973
tr|G7N7L7|G7N7L7_MACMU	OK	yes	CPM	4.78306	NO	5.07763e-05	0.991565	0.991565
“AveExpr” is calculated by the limma package and represents the average log intensity of all samples (all ages) for each protein. The “logFC”describes the change in log intensity (protein abundance) for each day of gestation.

## Sheet: lookup
query_acc	query_acc_edit	UniProt.Gene.Name	AveExpr	diffexpressed	logFC	P.Value	adj.P.Val	match_status	Accession	OrthologMatch
tr|F7BJV7|F7BJV7_MACMU	tr|F7BJV7|F7BJV7_MACMU	COL1A1	11.4378	DOWN	-0.0447979	1.176e-14	1.49234e-11	OK	COL1A1	yes	F7BJV7_MACMU
sp|Q1PBC5|SFTPD_MACMU	sp|Q1PBC5|SFTPD_MACMU	SFTPD	5.09826	UP	0.0576592	2.2109e-13	1.05352e-10	OK	SFTPD	yes	SFTPD_MACMU
tr|A0A5F7ZLR3|A0A5F7ZLR3_MACMU	tr|A0A5F7ZLR3|A0A5F7ZLR3_MACMU	PIP	4.3093	UP	0.0736961	2.49059e-13	1.05352e-10	OK	PIP	yes	A0A5F7ZLR3_MACMU
sp|P33619|KLK3_MACMU	sp|P33619|KLK3_MACMU	KLK3	9.97476	UP	0.0569056	8.84449e-13	2.80592e-10	OK	KLK3	yes	KLK3_MACMU
tr|F7BAC5|F7BAC5_MACMU	tr|F7BAC5|F7BAC5_MACMU	LPO	6.18135	UP	0.0614153	1.11474e-12	2.82921e-10	OK	LPO	yes	F7BAC5_MACMU
tr|A0A5F7Z9H8|A0A5F7Z9H8_MACMU	tr|A0A5F7Z9H8|A0A5F7Z9H8_MACMU	A2M	7.83198	DOWN	-0.0672334	2.07012e-12	3.53085e-10	OK	A2M	yes	A0A5F7Z9H8_MACMU
tr|F6RSK7|F6RSK7_MACMU	tr|F6RSK7|F6RSK7_MACMU	PI16	8.44216	DOWN	-0.0433192	2.4706e-12	3.53085e-10	OK	PI16	yes	F6RSK7_MACMU
tr|A0A5F8ALF6|A0A5F8ALF6_MACMU	tr|A0A5F8ALF6|A0A5F8ALF6_MACMU	STC1	5.58254	DOWN	-0.0332106	2.53539e-12	3.53085e-10	OK	STC1	yes	A0A5F8ALF6_MACMU
tr|F7GGG0|F7GGG0_MACMU	tr|F7GGG0|F7GGG0_MACMU	CA6	2.54551	UP	0.062365	2.96349e-12	3.53085e-10	OK	CA6	no	F7GGG0_MACMU
tr|A0A1D5QF45|A0A1D5QF45_MACMU	tr|A0A1D5QF45|A0A1D5QF45_MACMU	PZP	8.86755	DOWN	-0.0586275	3.01837e-12	3.53085e-10	OK	PZP	yes	A0A1D5QF45_MACMU
tr|F6TLI5|F6TLI5_MACMU	tr|F6TLI5|F6TLI5_MACMU	OVOS2	10.1887	UP	0.0629646	3.06063e-12	3.53085e-10	OK	OVOS2	yes	F6TLI5_MACMU
tr|A0A5F8A8F6|A0A5F8A8F6_MACMU	tr|A0A5F8A8F6|A0A5F8A8F6_MACMU	CHI3L1	7.2377	UP	0.0452155	3.99946e-12	4.22943e-10	OK	CHI3L1	yes	A0A5F8A8F6_MACMU
tr|Q2Q5T4|Q2Q5T4_MACMU	tr|Q2Q5T4|Q2Q5T4_MACMU	DCD	5.76288	UP	0.111567	4.6852e-12	4.57348e-10	Partial_match	DCD	yes	Q2Q5T4_MACMU
tr|F6WCM6|F6WCM6_MACMU	tr|F6WCM6|F6WCM6_MACMU	CCN3	5.26461	DOWN	-0.042837	7.16948e-12	6.49863e-10	OK	CCN3	yes	F6WCM6_MACMU
tr|A0A1D5QCT7|A0A1D5QCT7_MACMU	tr|A0A1D5QCT7|A0A1D5QCT7_MACMU	COL5A1	10.2887	DOWN	-0.0396275	7.71322e-12	6.52539e-10	OK	COL5A1	yes	A0A1D5QCT7_MACMU
tr|H9H4D4|H9H4D4_MACMU	tr|H9H4D4|H9H4D4_MACMU	LCN2	9.54065	UP	0.0652765	1.48549e-11	1.17818e-09	OK	LCN2	yes	H9H4D4_MACMU
tr|F7EWI5|F7EWI5_MACMU	tr|F7EWI5|F7EWI5_MACMU	LCN1	8.53271	UP	0.0870181	1.83736e-11	1.37153e-09	OK	LCN1	yes	F7EWI5_MACMU
sp|P30201|LYSC_MACMU	sp|P30201|LYSC_MACMU	LYZ	9.13693	UP	0.0436308	3.11454e-11	2.16309e-09	OK	LYZ	yes	LYSC_MACMU
tr|A0A5F7ZQG5|A0A5F7ZQG5_MACMU	tr|A0A5F7ZQG5|A0A5F7ZQG5_MACMU	CTSB	10.2317	UP	0.0334379	3.23867e-11	2.16309e-09	OK	CTSB	yes	A0A5F7ZQG5_MACMU
tr|F7AJ20|F7AJ20_MACMU	tr|F7AJ20|F7AJ20_MACMU	ADA	8.38412	UP	0.0553318	5.342e-11	3.3895e-09	OK	ADA	yes	F7AJ20_MACMU
tr|F7DLR1|F7DLR1_MACMU	tr|F7DLR1|F7DLR1_MACMU	CSTB	8.10942	UP	0.0400454	7.03458e-11	4.2509e-09	OK	CSTB	yes	F7DLR1_MACMU
tr|G7NCU8|G7NCU8_MACMU	tr|G7NCU8|G7NCU8_MACMU	SCGB2A1	4.43984	UP	0.107625	7.57124e-11	4.36723e-09	OK	SCGB2A1	yes	G7NCU8_MACMU
tr|A0A1D5R5K5|A0A1D5R5K5_MACMU	tr|A0A1D5R5K5|A0A1D5R5K5_MACMU	COL1A2	8.96187	DOWN	-0.0427258	1.15181e-10	6.355e-09	OK	COL1A2	yes	A0A1D5R5K5_MACMU
tr|F6TR70|F6TR70_MACMU	tr|F6TR70|F6TR70_MACMU	GBP6	6.36145	UP	0.0428605	1.61833e-10	8.55691e-09	OK	GBP6	yes	F6TR70_MACMU
tr|A0A5F8AFR4|A0A5F8AFR4_MACMU	tr|A0A5F8AFR4|A0A5F8AFR4_MACMU	ADAM10	3.63575	UP	0.0475232	2.02409e-10	1.02743e-08	OK	ADAM10	yes	A0A5F8AFR4_MACMU
tr|F6U941|F6U941_MACMU	tr|F6U941|F6U941_MACMU	MRC2	3.4579	DOWN	-0.0272514	2.45966e-10	1.2005e-08	OK	MRC2	yes	F6U941_MACMU
tr|F6SV88|F6SV88_MACMU	tr|F6SV88|F6SV88_MACMU	CTHRC1	5.29528	DOWN	-0.0290122	2.95112e-10	1.38703e-08	OK	CTHRC1	yes	F6SV88_MACMU
tr|F6PRP0|F6PRP0_MACMU	tr|F6PRP0|F6PRP0_MACMU	LUM	11.1378	DOWN	-0.0321475	3.68562e-10	1.64956e-08	OK	LUM	yes	F6PRP0_MACMU
tr|A0A5F8AI07|A0A5F8AI07_MACMU	tr|A0A5F8AI07|A0A5F8AI07_MACMU	LEG1	4.20788	UP	0.0607103	3.79769e-10	1.64956e-08	OK	LEG1	yes	A0A5F8AI07_MACMU
tr|A0A5F8A0Z6|A0A5F8A0Z6_MACMU	tr|A0A5F8A0Z6|A0A5F8A0Z6_MACMU	SCGB1A1	3.73431	UP	0.103794	3.89968e-10	1.64956e-08	Poor_match	SCGB1A1	no	A0A5F8A0Z6_MACMU
tr|F7CPM4|F7CPM4_MACMU	tr|F7CPM4|F7CPM4_MACMU	GH1	7.00508	UP	0.0354192	4.5768e-10	1.87354e-08	OK	GH1	no	F7CPM4_MACMU
tr|H9YUF2|H9YUF2_MACMU	tr|H9YUF2|H9YUF2_MACMU	COL3A1	11.4888	DOWN	-0.0445472	5.22258e-10	2.07108e-08	OK	COL3A1	yes	H9YUF2_MACMU
tr|F7G9W1|F7G9W1_MACMU	tr|F7G9W1|F7G9W1_MACMU	NRP2	4.78071	DOWN	-0.0241003	5.88513e-10	2.20591e-08	OK	NRP2	yes	F7G9W1_MACMU
tr|A0A5F8AVB2|A0A5F8AVB2_MACMU	tr|A0A5F8AVB2|A0A5F8AVB2_MACMU	SERPINB1	7.71267	UP	0.0263046	5.95575e-10	2.20591e-08	OK	SERPINB1	yes	A0A5F8AVB2_MACMU
tr|A0A5F7ZAH4|A0A5F7ZAH4_MACMU	tr|A0A5F7ZAH4|A0A5F7ZAH4_MACMU	ADH7	1.89664	UP	0.0616614	6.08408e-10	2.20591e-08	OK	ADH7	yes	A0A5F7ZAH4_MACMU
tr|A0A5F7ZSH4|A0A5F7ZSH4_MACMU	tr|A0A5F7ZSH4|A0A5F7ZSH4_MACMU	LTF	6.501	UP	0.0389831	6.84451e-10	2.41269e-08	OK	LTF	yes	A0A5F7ZSH4_MACMU
tr|F7AVS7|F7AVS7_MACMU	tr|F7AVS7|F7AVS7_MACMU	LYVE1	5.66823	DOWN	-0.022593	7.23233e-10	2.48049e-08	OK	LYVE1	yes	F7AVS7_MACMU
tr|A0A5F8A4A6|A0A5F8A4A6_MACMU	tr|A0A5F8A4A6|A0A5F8A4A6_MACMU	SULF2	7.14497	UP	0.0481834	9.3094e-10	3.10885e-08	OK	SULF2	yes	A0A5F8A4A6_MACMU
tr|A0A5F8AMW0|A0A5F8AMW0_MACMU	tr|A0A5F8AMW0|A0A5F8AMW0_MACMU	TGFBI	9.06576	DOWN	-0.0280485	1.06064e-09	3.45115e-08	OK	TGFBI	yes	A0A5F8AMW0_MACMU
tr|F7HR39|F7HR39_MACMU	tr|F7HR39|F7HR39_MACMU	MASP1	5.91364	DOWN	-0.0448455	1.1378e-09	3.49489e-08	OK	MASP1	yes	F7HR39_MACMU
tr|F6ZXR6|F6ZXR6_MACMU	tr|F6ZXR6|F6ZXR6_MACMU	COL6A1	7.73097	DOWN	-0.0321386	1.143e-09	3.49489e-08	OK	COL6A1	yes	F6ZXR6_MACMU
tr|F6UHI1|F6UHI1_MACMU	tr|F6UHI1|F6UHI1_MACMU	FBLN2	7.72111	DOWN	-0.038569	1.1567e-09	3.49489e-08	OK	FBLN2	yes	F6UHI1_MACMU
tr|F6S2Y4|F6S2Y4_MACMU	tr|F6S2Y4|F6S2Y4_MACMU	SCGB1A1	7.66828	UP	0.0473261	1.25625e-09	3.70739e-08	OK	SCGB1A1	yes	F6S2Y4_MACMU
tr|A0A1D5QJP4|A0A1D5QJP4_MACMU	tr|A0A1D5QJP4|A0A1D5QJP4_MACMU	F5	7.97806	DOWN	-0.0530102	1.39997e-09	3.95021e-08	OK	F5	yes	A0A1D5QJP4_MACMU
tr|F6X2E0|F6X2E0_MACMU	tr|F6X2E0|F6X2E0_MACMU	COLEC10	4.90676	DOWN	-0.0303435	1.40078e-09	3.95021e-08	OK	COLEC10	yes	F6X2E0_MACMU
tr|A0A5F7Z812|A0A5F7Z812_MACMU	tr|A0A5F7Z812|A0A5F7Z812_MACMU	BPIFB2	6.60706	UP	0.0648418	1.71323e-09	4.72629e-08	OK	BPIFB2	yes	A0A5F7Z812_MACMU
tr|F7GVA6|F7GVA6_MACMU	tr|F7GVA6|F7GVA6_MACMU	IL1R1	3.56809	UP	0.0291878	1.93276e-09	5.21846e-08	OK	IL1R1	yes	F7GVA6_MACMU
tr|A0A1D5RHP0|A0A1D5RHP0_MACMU	tr|A0A1D5RHP0|A0A1D5RHP0_MACMU	SDCBP	3.76177	DOWN	-0.0263562	1.98824e-09	5.25641e-08	OK	SDCBP	yes	A0A1D5RHP0_MACMU
tr|H9EU02|H9EU02_MACMU	tr|H9EU02|H9EU02_MACMU	SPON1	6.9374	DOWN	-0.0273076	2.04187e-09	5.28803e-08	OK	SPON1	yes	H9EU02_MACMU
tr|A0A5F7ZI43|A0A5F7ZI43_MACMU	tr|A0A5F7ZI43|A0A5F7ZI43_MACMU	OMD	7.59416	UP	0.0429071	2.08867e-09	5.30105e-08	OK	OMD	yes	A0A5F7ZI43_MACMU
tr|F7HII1|F7HII1_MACMU	tr|F7HII1|F7HII1_MACMU	WFDC2	12.2872	UP	0.0330192	2.16368e-09	5.38373e-08	OK	WFDC2	yes	F7HII1_MACMU
tr|F7DAU3|F7DAU3_MACMU	tr|F7DAU3|F7DAU3_MACMU	CD163	7.82656	DOWN	-0.0283294	2.53501e-09	6.1864e-08	OK	CD163	yes	F7DAU3_MACMU
tr|A0A5F8AE86|A0A5F8AE86_MACMU	tr|A0A5F8AE86|A0A5F8AE86_MACMU	ARG1	5.31772	UP	0.0463809	2.98611e-09	7.14976e-08	OK	ARG1	yes	A0A5F8AE86_MACMU
tr|F7ASZ9|F7ASZ9_MACMU	tr|F7ASZ9|F7ASZ9_MACMU	SERPINB5	4.72186	UP	0.0298641	3.3421e-09	7.85394e-08	OK	SERPINB5	yes	F7ASZ9_MACMU
tr|F6YEA0|F6YEA0_MACMU	tr|F6YEA0|F6YEA0_MACMU	PODN	7.53068	UP	0.0453965	3.45373e-09	7.96869e-08	OK	PODN	yes	F6YEA0_MACMU
tr|F6PLV7|F6PLV7_MACMU	tr|F6PLV7|F6PLV7_MACMU	FBLN1	9.54686	DOWN	-0.0331281	3.91494e-09	8.87153e-08	OK	FBLN1	yes	F6PLV7_MACMU
tr|A0A5F8ABW8|A0A5F8ABW8_MACMU	tr|A0A5F8ABW8|A0A5F8ABW8_MACMU	MUCL1	4.77164	UP	0.0946425	6.3058e-09	1.40387e-07	OK	MUCL1	yes	A0A5F8ABW8_MACMU
tr|F6PRM5|F6PRM5_MACMU	tr|F6PRM5|F6PRM5_MACMU	DCN	8.01085	DOWN	-0.0623699	9.0836e-09	1.98743e-07	OK	DCN	yes	F6PRM5_MACMU
tr|F6RAY8|F6RAY8_MACMU	tr|F6RAY8|F6RAY8_MACMU	PLTP	6.78143	DOWN	-0.0260153	9.25974e-09	1.99163e-07	OK	PLTP	yes	F6RAY8_MACMU
tr|F7B9R3|F7B9R3_MACMU	tr|F7B9R3|F7B9R3_MACMU	LAMC3	2.75903	DOWN	-0.0420806	1.09296e-08	2.31162e-07	OK	LAMC3	yes	F7B9R3_MACMU
tr|F7GZU6|F7GZU6_MACMU	tr|F7GZU6|F7GZU6_MACMU	PI15	7.90959	UP	0.0573415	1.17904e-08	2.45278e-07	OK	PI15	yes	F7GZU6_MACMU
tr|A0A5F8A3R2|A0A5F8A3R2_MACMU	tr|A0A5F8A3R2|A0A5F8A3R2_MACMU	BPIFB1	10.6002	UP	0.0650059	1.25339e-08	2.56541e-07	OK	BPIFB1	yes	A0A5F8A3R2_MACMU
tr|F6W9K4|F6W9K4_MACMU	tr|F6W9K4|F6W9K4_MACMU	CPXM2	10.0986	UP	0.0359382	1.28204e-08	2.58239e-07	OK	CPXM2	yes	F6W9K4_MACMU
tr|A0A5F8A8G7|A0A5F8A8G7_MACMU	tr|A0A5F8A8G7|A0A5F8A8G7_MACMU	COL8A1	10.211	UP	0.0491768	1.43052e-08	2.83645e-07	OK	COL8A1	yes	A0A5F8A8G7_MACMU
tr|I2CVY8|I2CVY8_MACMU	tr|I2CVY8|I2CVY8_MACMU	SELENBP1	4.25916	UP	0.0266158	1.53997e-08	3.00649e-07	OK	SELENBP1	yes	I2CVY8_MACMU
sp|P55151|PRL_MACMU (+1)	sp|P55151|PRL_MACMU	NA	8.04317	UP	0.0313696	1.61633e-08	3.10776e-07	OK	PRL	yes	PRL_MACMU
tr|F7GLX3|F7GLX3_MACMU	tr|F7GLX3|F7GLX3_MACMU	TGFBR3	7.26158	DOWN	-0.019039	1.6518e-08	3.12855e-07	OK	TGFBR3	yes	F7GLX3_MACMU
tr|F7F5M6|F7F5M6_MACMU	tr|F7F5M6|F7F5M6_MACMU	SPP1	7.88832	UP	0.0421727	1.88136e-08	3.51095e-07	OK	SPP1	yes	F7F5M6_MACMU
tr|F6WVB2|F6WVB2_MACMU	tr|F6WVB2|F6WVB2_MACMU	LAMC1	7.65986	DOWN	-0.0623878	2.39749e-08	4.4093e-07	OK	LAMC1	yes	F6WVB2_MACMU
tr|F6YGP1|F6YGP1_MACMU	tr|F6YGP1|F6YGP1_MACMU	ENPP2	7.04455	DOWN	-0.0224377	2.47059e-08	4.47883e-07	OK	ENPP2	yes	F6YGP1_MACMU
tr|F7HPY4|F7HPY4_MACMU	tr|F7HPY4|F7HPY4_MACMU	LAMB1	8.34868	DOWN	-0.0505138	2.52685e-08	4.51631e-07	OK	LAMB1	yes	F7HPY4_MACMU
tr|A0A5F7ZNC4|A0A5F7ZNC4_MACMU	tr|A0A5F7ZNC4|A0A5F7ZNC4_MACMU	MXRA8	5.83795	UP	0.0224144	2.57147e-08	4.53221e-07	OK	MXRA8	yes	A0A5F7ZNC4_MACMU
tr|A0A1D5Q9C0|A0A1D5Q9C0_MACMU	tr|A0A1D5Q9C0|A0A1D5Q9C0_MACMU	ANGPTL2	5.15345	DOWN	-0.0218598	3.04959e-08	5.30127e-07	OK	ANGPTL2	yes	A0A1D5Q9C0_MACMU
tr|F6TTV4|F6TTV4_MACMU	tr|F6TTV4|F6TTV4_MACMU	THBS3	3.97655	DOWN	-0.0439835	3.49546e-08	5.99424e-07	OK	THBS3	yes	F6TTV4_MACMU
sp|Q8HXQ0|SODC_MACMU	sp|Q8HXQ0|SODC_MACMU	SOD1	8.56061	UP	0.0277773	3.57698e-08	6.01858e-07	OK	SOD1	yes	SODC_MACMU
tr|F7H310|F7H310_MACMU	tr|F7H310|F7H310_MACMU	CSTA	8.45032	UP	0.0350457	3.60451e-08	6.01858e-07	OK	CSTA	yes	F7H310_MACMU
tr|A0A5F7ZHA2|A0A5F7ZHA2_MACMU	tr|A0A5F7ZHA2|A0A5F7ZHA2_MACMU	GSTA1	5.03782	UP	0.0339701	3.78901e-08	6.24449e-07	OK	GSTA1	yes	A0A5F7ZHA2_MACMU
tr|A0A5F7ZXY4|A0A5F7ZXY4_MACMU	tr|A0A5F7ZXY4|A0A5F7ZXY4_MACMU	ABI3BP	7.03428	DOWN	-0.0228688	3.98086e-08	6.47655e-07	Partial_match	ABI3BP	yes	A0A5F7ZXY4_MACMU
tr|A0A1D5QKX9|A0A1D5QKX9_MACMU	tr|A0A1D5QKX9|A0A1D5QKX9_MACMU	AFP	9.33286	DOWN	-0.060869	4.44498e-08	7.1401e-07	OK	AFP	yes	A0A1D5QKX9_MACMU
tr|A0A5F7ZVD5|A0A5F7ZVD5_MACMU	tr|A0A5F7ZVD5|A0A5F7ZVD5_MACMU	SLIT3	2.48204	UP	0.0293919	4.57259e-08	7.25327e-07	OK	SLIT3	yes	A0A5F7ZVD5_MACMU
tr|F7H3A8|F7H3A8_MACMU	tr|F7H3A8|F7H3A8_MACMU	LAMA2	8.52015	DOWN	-0.057651	5.11797e-08	7.98748e-07	OK	LAMA2	yes	F7H3A8_MACMU
tr|F6RPA3|F6RPA3_MACMU	tr|F6RPA3|F6RPA3_MACMU	CDH3	1.70945	DOWN	-0.0307097	5.16303e-08	7.98748e-07	OK	CDH3	yes	F6RPA3_MACMU
tr|Q5SEJ5|Q5SEJ5_MACMU	tr|Q5SEJ5|Q5SEJ5_MACMU	INHA	4.3603	UP	0.0253196	5.22428e-08	7.98748e-07	OK	INHA	yes	Q5SEJ5_MACMU
tr|A0A1D5QKP2|A0A1D5QKP2_MACMU	tr|A0A1D5QKP2|A0A1D5QKP2_MACMU	GALNT1	5.7592	UP	0.0261313	5.33416e-08	8.05839e-07	OK	GALNT1	yes	A0A1D5QKP2_MACMU
tr|F7HDX3|F7HDX3_MACMU	tr|F7HDX3|F7HDX3_MACMU	MXRA5	4.1754	DOWN	-0.0249941	5.53641e-08	8.26554e-07	OK	MXRA5	yes	F7HDX3_MACMU
sp|P29451|THIO_MACMU (+2)	sp|P29451|THIO_MACMU	NA	8.0517	UP	0.018277	5.7578e-08	8.405e-07	OK	TXN	yes	THIO_MACMU
tr|F7FY55|F7FY55_MACMU	tr|F7FY55|F7FY55_MACMU	CRISP3	8.94588	UP	0.0218666	5.76229e-08	8.405e-07	OK	CRISP3	yes	F7FY55_MACMU
tr|A0A5F7ZL85|A0A5F7ZL85_MACMU	tr|A0A5F7ZL85|A0A5F7ZL85_MACMU	ADM	3.53158	UP	0.037076	6.25294e-08	9.01702e-07	OK	ADM	yes	A0A5F7ZL85_MACMU
tr|F6V0F2|F6V0F2_MACMU	tr|F6V0F2|F6V0F2_MACMU	COL5A2	6.69083	DOWN	-0.0258097	6.70136e-08	9.55508e-07	OK	COL5A2	yes	F6V0F2_MACMU
tr|A0A1D5QCT0|A0A1D5QCT0_MACMU	tr|A0A1D5QCT0|A0A1D5QCT0_MACMU	C1R	6.41405	DOWN	-0.0505048	7.119e-08	1.00378e-06	OK	C1R	yes	A0A1D5QCT0_MACMU
tr|A0A5F8ARK5|A0A5F8ARK5_MACMU	tr|A0A5F8ARK5|A0A5F8ARK5_MACMU	CKAP4	0.822051	UP	0.0456761	7.59301e-08	1.05885e-06	OK	CKAP4	yes	A0A5F8ARK5_MACMU
tr|F6QQQ8|F6QQQ8_MACMU	tr|F6QQQ8|F6QQQ8_MACMU	LCN15	6.87141	UP	0.0383176	8.35493e-08	1.15243e-06	OK	LCN15	yes	F6QQQ8_MACMU
sp|Q28864|TFPI1_MACMU (+1)	sp|Q28864|TFPI1_MACMU	NA	5.65627	UP	0.0200122	8.82655e-08	1.2044e-06	OK	TFPI	yes	TFPI1_MACMU
tr|F7H3G0|F7H3G0_MACMU	tr|F7H3G0|F7H3G0_MACMU	CRYAB	3.81355	UP	0.0309386	1.16795e-07	1.56664e-06	OK	CRYAB	yes	F7H3G0_MACMU
tr|A0A5F7ZP77|A0A5F7ZP77_MACMU	tr|A0A5F7ZP77|A0A5F7ZP77_MACMU	GDF15	6.08241	UP	0.0323113	1.17327e-07	1.56664e-06	OK	GDF15	yes	A0A5F7ZP77_MACMU
tr|A0A5F7ZF69|A0A5F7ZF69_MACMU	tr|A0A5F7ZF69|A0A5F7ZF69_MACMU	NFASC	1.92977	UP	0.0351806	1.18516e-07	1.56664e-06	OK	NFASC	yes	A0A5F7ZF69_MACMU
tr|A0A5F7Z7C8|A0A5F7Z7C8_MACMU	tr|A0A5F7Z7C8|A0A5F7Z7C8_MACMU	LGALS7	3.42946	UP	0.0341978	1.32585e-07	1.73454e-06	OK	LGALS7	yes	A0A5F7Z7C8_MACMU
tr|H9FTK4|H9FTK4_MACMU	tr|H9FTK4|H9FTK4_MACMU	GUSB	1.02284	UP	0.040942	1.3709e-07	1.77518e-06	OK	GUSB	yes	H9FTK4_MACMU
tr|F6RKI4|F6RKI4_MACMU	tr|F6RKI4|F6RKI4_MACMU	TAGLN2	4.72828	UP	0.0209679	1.38731e-07	1.77828e-06	OK	TAGLN2	yes	F6RKI4_MACMU
tr|A0A5F8AMM9|A0A5F8AMM9_MACMU	tr|A0A5F8AMM9|A0A5F8AMM9_MACMU	EXTL2	4.00659	DOWN	-0.0197129	1.50753e-07	1.91306e-06	OK	EXTL2	yes	A0A5F8AMM9_MACMU
tr|F7ESZ3|F7ESZ3_MACMU	tr|F7ESZ3|F7ESZ3_MACMU	BGN	3.70125	DOWN	-0.0464933	1.88321e-07	2.36613e-06	OK	BGN	yes	F7ESZ3_MACMU
tr|F7HSW0|F7HSW0_MACMU	tr|F7HSW0|F7HSW0_MACMU	SERPINE2	14.8845	UP	0.0333499	1.93089e-07	2.38046e-06	OK	SERPINE2	yes	F7HSW0_MACMU
tr|I0FRM8|I0FRM8_MACMU	tr|I0FRM8|I0FRM8_MACMU	LAMB2	6.093	DOWN	-0.0446154	1.93213e-07	2.38046e-06	OK	LAMB2	yes	I0FRM8_MACMU
tr|F6ZZL9|F6ZZL9_MACMU	tr|F6ZZL9|F6ZZL9_MACMU	HRG	11.1871	DOWN	-0.0232924	1.98361e-07	2.42038e-06	OK	HRG	yes	F6ZZL9_MACMU
tr|A0A5F8A822|A0A5F8A822_MACMU	tr|A0A5F8A822|A0A5F8A822_MACMU	AMBP	9.18014	DOWN	-0.0349425	2.20764e-07	2.66809e-06	OK	AMBP	yes	A0A5F8A822_MACMU
tr|A0A5F7ZG21|A0A5F7ZG21_MACMU	tr|A0A5F7ZG21|A0A5F7ZG21_MACMU	MRC1	5.41468	DOWN	-0.0263271	2.31764e-07	2.77461e-06	OK	MRC1	yes	A0A5F7ZG21_MACMU
tr|A0A1D5R904|A0A1D5R904_MACMU	tr|A0A1D5R904|A0A1D5R904_MACMU	COLEC12	6.80803	DOWN	-0.020391	2.73973e-07	3.24927e-06	OK	COLEC12	yes	A0A1D5R904_MACMU
tr|A0A5F8A1U9|A0A5F8A1U9_MACMU	tr|A0A5F8A1U9|A0A5F8A1U9_MACMU	C1QTNF5	3.0946	DOWN	-0.0235924	3.05786e-07	3.59299e-06	OK	C1QTNF5	yes	A0A5F8A1U9_MACMU
tr|A0A5F8A465|A0A5F8A465_MACMU	tr|A0A5F8A465|A0A5F8A465_MACMU	FLG2	2.30213	UP	0.0652166	3.09305e-07	3.60099e-06	OK	FLG2	yes	A0A5F8A465_MACMU
tr|F6SSW9|F6SSW9_MACMU	tr|F6SSW9|F6SSW9_MACMU	VTN	6.95856	DOWN	-0.020002	3.52457e-07	4.06607e-06	OK	VTN	yes	F6SSW9_MACMU
tr|F6VJH6|F6VJH6_MACMU	tr|F6VJH6|F6VJH6_MACMU	HNRNPK	3.02403	UP	0.0269784	4.10592e-07	4.64548e-06	OK	HNRNPK	yes	F6VJH6_MACMU
tr|F6QSK2|F6QSK2_MACMU	tr|F6QSK2|F6QSK2_MACMU	ITGAV	0.167498	DOWN	-0.0513697	4.12611e-07	4.64548e-06	OK	ITGAV	no	F6QSK2_MACMU
tr|F7EI47|F7EI47_MACMU	tr|F7EI47|F7EI47_MACMU	C1S	8.01276	DOWN	-0.0400155	4.13663e-07	4.64548e-06	OK	C1S	yes	F7EI47_MACMU
tr|F7FVP6|F7FVP6_MACMU	tr|F7FVP6|F7FVP6_MACMU	ACP3	3.28453	UP	0.0312878	4.39528e-07	4.89265e-06	OK	ACP3	yes	F7FVP6_MACMU
tr|A0A1D5QHS8|A0A1D5QHS8_MACMU	tr|A0A1D5QHS8|A0A1D5QHS8_MACMU	TGOLN2	5.22925	UP	0.0244026	4.84965e-07	5.35148e-06	OK	TGOLN2	yes	A0A1D5QHS8_MACMU
tr|F6YVP3|F6YVP3_MACMU	tr|F6YVP3|F6YVP3_MACMU	FBN1	8.75788	DOWN	-0.0206395	4.94323e-07	5.40772e-06	OK	FBN1	yes	F6YVP3_MACMU
tr|A0A5F8AFZ4|A0A5F8AFZ4_MACMU	tr|A0A5F8AFZ4|A0A5F8AFZ4_MACMU	JAM2	4.54475	UP	0.0240755	5.02783e-07	5.42569e-06	OK	JAM2	yes	A0A5F8AFZ4_MACMU
tr|A0A1D5RG52|A0A1D5RG52_MACMU	tr|A0A1D5RG52|A0A1D5RG52_MACMU	SSC5D	3.06735	DOWN	-0.0309169	5.05606e-07	5.42569e-06	OK	SSC5D	yes	A0A1D5RG52_MACMU
tr|A0A1D5RI97|A0A1D5RI97_MACMU	tr|A0A1D5RI97|A0A1D5RI97_MACMU	BPIFA1	3.03317	UP	0.0806101	5.08792e-07	5.42569e-06	Poor_match	BPIFA1	no	A0A1D5RI97_MACMU
tr|F7HE28|F7HE28_MACMU	tr|F7HE28|F7HE28_MACMU	SCGB3A2	2.32453	UP	0.0821952	5.49543e-07	5.76642e-06	OK	SCGB3A2	yes	F7HE28_MACMU
tr|F7D241|F7D241_MACMU	tr|F7D241|F7D241_MACMU	SCGB1C2	4.98715	UP	0.0429988	5.49832e-07	5.76642e-06	OK	SCGB1C2	yes	F7D241_MACMU
tr|G7N269|G7N269_MACMU	tr|G7N269|G7N269_MACMU	P4HA1	1.41792	DOWN	-0.0242355	5.87549e-07	6.11147e-06	OK	P4HA1	yes	G7N269_MACMU
tr|F6QC94|F6QC94_MACMU	tr|F6QC94|F6QC94_MACMU	CHRD	5.0458	UP	0.0273855	6.09933e-07	6.29272e-06	OK	CHRD	yes	F6QC94_MACMU
tr|A0A5F8AQY0|A0A5F8AQY0_MACMU	tr|A0A5F8AQY0|A0A5F8AQY0_MACMU	EXT2	3.39023	DOWN	-0.0182757	6.27787e-07	6.42469e-06	OK	EXT2	yes	A0A5F8AQY0_MACMU
tr|A0A1D5QQN6|A0A1D5QQN6_MACMU	tr|A0A1D5QQN6|A0A1D5QQN6_MACMU	ADAMTSL3	1.85217	DOWN	-0.0311752	6.63813e-07	6.73903e-06	OK	ADAMTSL3	yes	A0A1D5QQN6_MACMU
tr|F7F8Y3|F7F8Y3_MACMU	tr|F7F8Y3|F7F8Y3_MACMU	EXT1	4.25985	DOWN	-0.0162779	7.90399e-07	7.94184e-06	OK	EXT1	yes	F7F8Y3_MACMU
tr|F6XET9|F6XET9_MACMU	tr|F6XET9|F6XET9_MACMU	CD63	2.5419	DOWN	-0.0330784	7.98507e-07	7.94184e-06	OK	CD63	yes	F6XET9_MACMU
tr|A0A5F7ZAS3|A0A5F7ZAS3_MACMU	tr|A0A5F7ZAS3|A0A5F7ZAS3_MACMU	PLOD2	4.78308	DOWN	-0.0273426	8.01068e-07	7.94184e-06	OK	PLOD2	yes	A0A5F7ZAS3_MACMU
tr|F7GJV9|F7GJV9_MACMU	tr|F7GJV9|F7GJV9_MACMU	GLRX	5.02113	UP	0.0206464	8.07494e-07	7.94348e-06	OK	GLRX	yes	F7GJV9_MACMU
tr|A0A1D5RII3|A0A1D5RII3_MACMU	tr|A0A1D5RII3|A0A1D5RII3_MACMU	PEPD	4.8847	DOWN	-0.0210471	8.23761e-07	8.04118e-06	OK	PEPD	yes	A0A1D5RII3_MACMU
tr|I0FNJ1|I0FNJ1_MACMU	tr|I0FNJ1|I0FNJ1_MACMU	NPC2	8.58442	UP	0.0164266	8.58243e-07	8.29187e-06	OK	NPC2	yes	I0FNJ1_MACMU
tr|A0A1D5RCZ3|A0A1D5RCZ3_MACMU	tr|A0A1D5RCZ3|A0A1D5RCZ3_MACMU	TXNDC17	3.67839	UP	0.0172941	8.62512e-07	8.29187e-06	OK	TXNDC17	yes	A0A1D5RCZ3_MACMU
tr|A0A5F7ZVV0|A0A5F7ZVV0_MACMU	tr|A0A5F7ZVV0|A0A5F7ZVV0_MACMU	CST4	4.81204	UP	0.0255895	8.78829e-07	8.37464e-06	OK	CST4	no	A0A5F7ZVV0_MACMU
tr|F6WY82|F6WY82_MACMU	tr|F6WY82|F6WY82_MACMU	PIGR	8.08002	UP	0.0273584	8.84769e-07	8.37464e-06	OK	PIGR		F6WY82_MACMU
tr|A0A5F8A3I6|A0A5F8A3I6_MACMU	tr|A0A5F8A3I6|A0A5F8A3I6_MACMU	TGM3	4.1349	UP	0.0324886	8.90919e-07	8.37464e-06	OK	TGM3	yes	A0A5F8A3I6_MACMU
tr|A0A5F7ZS71|A0A5F7ZS71_MACMU	tr|A0A5F7ZS71|A0A5F7ZS71_MACMU	VCAN	5.83536	DOWN	-0.0210427	9.17125e-07	8.55758e-06	OK	VCAN	yes	A0A5F7ZS71_MACMU
tr|A0A5F7ZNQ6|A0A5F7ZNQ6_MACMU	tr|A0A5F7ZNQ6|A0A5F7ZNQ6_MACMU	FGL2	4.07345	DOWN	-0.0240933	1.03109e-06	9.55074e-06	OK	FGL2	yes	A0A5F7ZNQ6_MACMU
tr|A0A5F8APG9|A0A5F8APG9_MACMU	tr|A0A5F8APG9|A0A5F8APG9_MACMU	TPPP3	5.13391	UP	0.0296071	1.10194e-06	1.0068e-05	OK	TPPP3	yes	A0A5F8APG9_MACMU
tr|A0A5F8ACT8|A0A5F8ACT8_MACMU	tr|A0A5F8ACT8|A0A5F8ACT8_MACMU	GPRC5C	1.14157	DOWN	-0.0308883	1.1028e-06	1.0068e-05	OK	GPRC5C	yes	A0A5F8ACT8_MACMU
tr|F6YIY5|F6YIY5_MACMU	tr|F6YIY5|F6YIY5_MACMU	FABP5	7.73218	UP	0.0213221	1.13872e-06	1.03217e-05	OK	FABP5	yes	F6YIY5_MACMU
tr|A0A5F7ZGX4|A0A5F7ZGX4_MACMU	tr|A0A5F7ZGX4|A0A5F7ZGX4_MACMU	HEXB	7.23738	UP	0.0184221	1.16282e-06	1.04654e-05	OK	HEXB	yes	A0A5F7ZGX4_MACMU
tr|A0A1D5R8W7|A0A1D5R8W7_MACMU	tr|A0A1D5R8W7|A0A1D5R8W7_MACMU	SELENOF	3.90138	UP	0.0217325	1.28214e-06	1.1458e-05	OK	SELENOF	yes	A0A1D5R8W7_MACMU
tr|A0A1D5QHV8|A0A1D5QHV8_MACMU	tr|A0A1D5QHV8|A0A1D5QHV8_MACMU	LAMB3	4.33878	DOWN	-0.0309737	1.29755e-06	1.15146e-05	OK	LAMB3	yes	A0A1D5QHV8_MACMU
tr|F7GZ13|F7GZ13_MACMU	tr|F7GZ13|F7GZ13_MACMU	FLNC	4.20432	DOWN	-0.0232751	1.47425e-06	1.29918e-05	OK	FLNC	yes	F7GZ13_MACMU
tr|A0A5F7Z7T4|A0A5F7Z7T4_MACMU	tr|A0A5F7Z7T4|A0A5F7Z7T4_MACMU	C16orf89	1.95184	UP	0.034399	1.53075e-06	1.33967e-05	Partial_match	C16orf89	yes	A0A5F7Z7T4_MACMU
tr|A0A1D5QWS5|A0A1D5QWS5_MACMU	tr|A0A1D5QWS5|A0A1D5QWS5_MACMU	CDH13	6.71502	DOWN	-0.0155647	1.55093e-06	1.34804e-05	OK	CDH13	yes	A0A1D5QWS5_MACMU
tr|F6RUD7|F6RUD7_MACMU	tr|F6RUD7|F6RUD7_MACMU	SELENOM	4.41659	UP	0.0205985	1.77666e-06	1.52447e-05	OK	SELENOM	yes	F6RUD7_MACMU
tr|A0A5F8AN71|A0A5F8AN71_MACMU	tr|A0A5F8AN71|A0A5F8AN71_MACMU	LAMA4	6.38278	UP	0.0316381	1.77795e-06	1.52447e-05	OK	LAMA4	yes	A0A5F8AN71_MACMU
tr|A0A1D5Q1T4|A0A1D5Q1T4_MACMU	tr|A0A1D5Q1T4|A0A1D5Q1T4_MACMU	HLA-A	1.31538	UP	0.0392864	1.88202e-06	1.60288e-05	OK	HLA-A	yes	A0A1D5Q1T4_MACMU
tr|A0A5F8ACF7|A0A5F8ACF7_MACMU	tr|A0A5F8ACF7|A0A5F8ACF7_MACMU	VSIG4	4.64114	DOWN	-0.0172155	2.16413e-06	1.83085e-05	OK	VSIG4	yes	A0A5F8ACF7_MACMU
tr|A0A5F7ZW96|A0A5F7ZW96_MACMU	tr|A0A5F7ZW96|A0A5F7ZW96_MACMU	BPIFA1	3.04999	UP	0.0428923	2.58124e-06	2.16927e-05	Poor_match	BPIFA1	no	A0A5F7ZW96_MACMU
tr|F7DIN9|F7DIN9_MACMU	tr|F7DIN9|F7DIN9_MACMU	SERPINA7	8.9664	DOWN	-0.0173128	2.71943e-06	2.27037e-05	OK	SERPINA7	yes	F7DIN9_MACMU
tr|G7MHG1|G7MHG1_MACMU	tr|G7MHG1|G7MHG1_MACMU	C1QB	5.88265	DOWN	-0.0377786	2.8337e-06	2.33938e-05	OK	C1QB	yes	G7MHG1_MACMU
tr|A0A5F8ABV0|A0A5F8ABV0_MACMU	tr|A0A5F8ABV0|A0A5F8ABV0_MACMU	CDHR2	3.78212	DOWN	-0.0436447	2.83896e-06	2.33938e-05	OK	CDHR2	yes	A0A5F8ABV0_MACMU
tr|A0A5F8A8E3|A0A5F8A8E3_MACMU	tr|A0A5F8A8E3|A0A5F8A8E3_MACMU	VNN1	5.73417	DOWN	-0.0327869	2.88044e-06	2.35824e-05	OK	VNN1	yes	A0A5F8A8E3_MACMU
tr|F6WDI3|F6WDI3_MACMU	tr|F6WDI3|F6WDI3_MACMU	STC2	4.97118	UP	0.0220856	3.13086e-06	2.54683e-05	OK	STC2	yes	F6WDI3_MACMU
tr|F7H3F1|F7H3F1_MACMU	tr|F7H3F1|F7H3F1_MACMU	CTSC	6.01498	UP	0.0207028	3.29134e-06	2.66032e-05	OK	CTSC	yes	F7H3F1_MACMU
tr|F7BPI7|F7BPI7_MACMU	tr|F7BPI7|F7BPI7_MACMU	TP53I3	1.19101	UP	0.0292878	3.44164e-06	2.7642e-05	OK	TP53I3	yes	F7BPI7_MACMU
tr|F7HHG1|F7HHG1_MACMU	tr|F7HHG1|F7HHG1_MACMU	EFNB2	3.7717	DOWN	-0.0204601	3.49151e-06	2.78662e-05	OK	EFNB2	yes	F7HHG1_MACMU
tr|F7GPK4|F7GPK4_MACMU	tr|F7GPK4|F7GPK4_MACMU	SCGB1A1	3.11101	UP	0.1008	3.52135e-06	2.79287e-05	Poor_match	SCGB1A1	no	F7GPK4_MACMU
tr|F7D9P8|F7D9P8_MACMU	tr|F7D9P8|F7D9P8_MACMU	SVEP1	5.9614	DOWN	-0.0387257	3.98021e-06	3.13719e-05	OK	SVEP1	yes	F7D9P8_MACMU
tr|H9H3P6|H9H3P6_MACMU	tr|H9H3P6|H9H3P6_MACMU	CFH	10.3541	DOWN	-0.018964	4.00689e-06	3.13873e-05	OK	CFH	yes	H9H3P6_MACMU
tr|F7GDB8|F7GDB8_MACMU	tr|F7GDB8|F7GDB8_MACMU	S100A4	5.12448	UP	0.0314543	4.13411e-06	3.20718e-05	OK	S100A4	yes	F7GDB8_MACMU
tr|F7FG35|F7FG35_MACMU	tr|F7FG35|F7FG35_MACMU	SLC38A10	1.36303	UP	0.0230289	4.14482e-06	3.20718e-05	OK	SLC38A10	yes	F7FG35_MACMU
sp|P62940|PPIA_MACMU (+1)	sp|P62940|PPIA_MACMU	NA	6.98301	UP	0.0143264	4.24556e-06	3.26522e-05	OK	PPIA	yes	PPIA_MACMU
tr|F7ELA0|F7ELA0_MACMU	tr|F7ELA0|F7ELA0_MACMU	EPHB3	2.93439	DOWN	-0.0118868	4.41486e-06	3.37497e-05	OK	EPHB3	yes	F7ELA0_MACMU
tr|F7ASY4|F7ASY4_MACMU	tr|F7ASY4|F7ASY4_MACMU	MUC13	2.5967	DOWN	-0.0694232	4.77069e-06	3.60613e-05	OK	MUC13	yes	F7ASY4_MACMU
tr|F6QSF0|F6QSF0_MACMU	tr|F6QSF0|F6QSF0_MACMU	EFEMP2	4.07355	DOWN	-0.0142065	4.77408e-06	3.60613e-05	OK	EFEMP2	yes	F6QSF0_MACMU
tr|F6UZ60|F6UZ60_MACMU	tr|F6UZ60|F6UZ60_MACMU	FGA	9.83188	UP	0.0199423	4.97717e-06	3.73729e-05	OK	FGA	yes	F6UZ60_MACMU
tr|F6QJD8|F6QJD8_MACMU	tr|F6QJD8|F6QJD8_MACMU	S100A8	6.37183	UP	0.0342434	5.5594e-06	4.14993e-05	OK	S100A8	yes	F6QJD8_MACMU
tr|F6ZZW1|F6ZZW1_MACMU	tr|F6ZZW1|F6ZZW1_MACMU	FETUB	8.20249	DOWN	-0.0230058	6.27028e-06	4.65321e-05	OK	FETUB	yes	F6ZZW1_MACMU
tr|F7G3Z5|F7G3Z5_MACMU	tr|F7G3Z5|F7G3Z5_MACMU	PTK7	3.57535	DOWN	-0.0175548	7.20372e-06	5.31484e-05	OK	PTK7	yes	F7G3Z5_MACMU
tr|F7DH19|F7DH19_MACMU	tr|F7DH19|F7DH19_MACMU	HGFAC	6.50885	DOWN	-0.0170494	7.29563e-06	5.35154e-05	OK	HGFAC	yes	F7DH19_MACMU
tr|F7GDZ7|F7GDZ7_MACMU	tr|F7GDZ7|F7GDZ7_MACMU	TIMP2	8.27302	UP	0.0154396	7.41652e-06	5.40895e-05	Partial_match	TIMP2	yes	F7GDZ7_MACMU
tr|A0A1D5REG4|A0A1D5REG4_MACMU	tr|A0A1D5REG4|A0A1D5REG4_MACMU	SCUBE2	3.56706	DOWN	-0.0331287	7.49762e-06	5.43237e-05	OK	SCUBE2	yes	A0A1D5REG4_MACMU
tr|A0A5F8A8Y5|A0A5F8A8Y5_MACMU	tr|A0A5F8A8Y5|A0A5F8A8Y5_MACMU	GAS1	4.13295	DOWN	-0.0153486	7.53425e-06	5.43237e-05	OK	GAS1	yes	A0A5F8A8Y5_MACMU
tr|H9ER37|H9ER37_MACMU	tr|H9ER37|H9ER37_MACMU	BLMH	4.6404	UP	0.0143008	7.74362e-06	5.55178e-05	OK	BLMH	yes	H9ER37_MACMU
tr|F6PLQ5|F6PLQ5_MACMU	tr|F6PLQ5|F6PLQ5_MACMU	BPIFB4	5.48934	UP	0.0284486	8.04515e-06	5.73556e-05	OK	BPIFB4	yes	F6PLQ5_MACMU
tr|F7EW76|F7EW76_MACMU	tr|F7EW76|F7EW76_MACMU	THY1	3.13962	DOWN	-0.0171374	8.79201e-06	6.22068e-05	OK	THY1	yes	F7EW76_MACMU
tr|F7F8G8|F7F8G8_MACMU	tr|F7F8G8|F7F8G8_MACMU	S100A9	6.39243	UP	0.0237919	8.82367e-06	6.22068e-05	OK	S100A9	yes	F7F8G8_MACMU
tr|F7E0W5|F7E0W5_MACMU	tr|F7E0W5|F7E0W5_MACMU	CD109	7.97172	DOWN	-0.0152457	9.063e-06	6.35411e-05	OK	CD109	yes	F7E0W5_MACMU
tr|F7CA88|F7CA88_MACMU	tr|F7CA88|F7CA88_MACMU	RNH1	4.91542	UP	0.015962	9.17386e-06	6.3965e-05	OK	RNH1	yes	F7CA88_MACMU
tr|F6U0C8|F6U0C8_MACMU_family	tr|F6U0C8|F6U0C8_MACMU	NA	14.6395	DOWN	-0.0168935	9.33927e-06	6.47625e-05	OK	SERPINA1	yes	F6U0C8_MACMU
tr|F7GKZ6|F7GKZ6_MACMU	tr|F7GKZ6|F7GKZ6_MACMU	CD9	3.71469	DOWN	-0.0318537	9.79723e-06	6.74253e-05	OK	CD9	yes	F7GKZ6_MACMU
tr|H9ER03|H9ER03_MACMU	tr|H9ER03|H9ER03_MACMU	PHPT1	3.70202	UP	0.0211058	9.82953e-06	6.74253e-05	OK	PHPT1	yes	H9ER03_MACMU
tr|F7HEL0|F7HEL0_MACMU	tr|F7HEL0|F7HEL0_MACMU	C1QC	5.12456	DOWN	-0.0362943	1.00897e-05	6.85711e-05	OK	C1QC	yes	F7HEL0_MACMU
tr|A0A5F8A9Z8|A0A5F8A9Z8_MACMU	tr|A0A5F8A9Z8|A0A5F8A9Z8_MACMU	HSPG2	9.13233	DOWN	-0.0205395	1.01046e-05	6.85711e-05	OK	HSPG2	yes	A0A5F8A9Z8_MACMU
tr|F7FCK7|F7FCK7_MACMU	tr|F7FCK7|F7FCK7_MACMU	CRNN	7.04715	UP	0.022152	1.0369e-05	6.9991e-05	OK	CRNN	yes	F7FCK7_MACMU
tr|F7GL19|F7GL19_MACMU	tr|F7GL19|F7GL19_MACMU	CSPG4	6.35605	DOWN	-0.0158189	1.11348e-05	7.47622e-05	OK	CSPG4	yes	F7GL19_MACMU
tr|F7FHQ4|F7FHQ4_MACMU	tr|F7FHQ4|F7FHQ4_MACMU	LIPF	5.64267	UP	0.0429923	1.18975e-05	7.9463e-05	OK	LIPF	yes	F7FHQ4_MACMU
tr|F6SL92|F6SL92_MACMU	tr|F6SL92|F6SL92_MACMU	SERPINA3	11.2972	DOWN	-0.0242738	1.25999e-05	8.37136e-05	OK	SERPINA3	yes	F6SL92_MACMU
tr|F7C9A4|F7C9A4_MACMU	tr|F7C9A4|F7C9A4_MACMU	HPX	10.6263	UP	0.026557	1.26829e-05	8.38262e-05	OK	HPX	yes	F7C9A4_MACMU
tr|G7MLF8|G7MLF8_MACMU	tr|G7MLF8|G7MLF8_MACMU	INHBA	5.16446	UP	0.0217736	1.28803e-05	8.40051e-05	OK	INHBA	yes	G7MLF8_MACMU
tr|F7B0D0|F7B0D0_MACMU	tr|F7B0D0|F7B0D0_MACMU	ITM2B	3.77048	UP	0.0259199	1.28842e-05	8.40051e-05	OK	ITM2B	yes	F7B0D0_MACMU
tr|F7DHR8|F7DHR8_MACMU	tr|F7DHR8|F7DHR8_MACMU	TF	15.3944	DOWN	-0.0171751	1.29685e-05	8.40051e-05	OK	TF	yes	F7DHR8_MACMU
tr|A0A1D5QCQ7|A0A1D5QCQ7_MACMU	tr|A0A1D5QCQ7|A0A1D5QCQ7_MACMU	MCFD2	2.33323	UP	0.0378644	1.29748e-05	8.40051e-05	OK	MCFD2	yes	A0A1D5QCQ7_MACMU
tr|F7ECN9|F7ECN9_MACMU	tr|F7ECN9|F7ECN9_MACMU	TNC	7.13106	DOWN	-0.0208631	1.31148e-05	8.44807e-05	OK	TNC	yes	F7ECN9_MACMU
tr|F6TID4|F6TID4_MACMU	tr|F6TID4|F6TID4_MACMU	MEP1A	5.46819	DOWN	-0.0293726	1.38383e-05	8.86907e-05	OK	MEP1A	yes	F6TID4_MACMU
tr|H9Z3W8|H9Z3W8_MACMU	tr|H9Z3W8|H9Z3W8_MACMU	PDCD6IP	5.85918	DOWN	-0.0121845	1.39178e-05	8.87521e-05	OK	PDCD6IP	yes	H9Z3W8_MACMU
tr|G7N6Q4|G7N6Q4_MACMU	tr|G7N6Q4|G7N6Q4_MACMU	CNTN1	3.75556	DOWN	-0.0248884	1.4085e-05	8.93691e-05	OK	CNTN1	yes	G7N6Q4_MACMU
tr|F6YVJ0|F6YVJ0_MACMU	tr|F6YVJ0|F6YVJ0_MACMU	PDLIM5	3.51235	UP	0.0137878	1.4763e-05	9.32053e-05	Partial_match	PDLIM5	yes	F6YVJ0_MACMU
tr|H9EU04|H9EU04_MACMU	tr|H9EU04|H9EU04_MACMU	ANGPTL1	2.5168	DOWN	-0.0174279	1.61349e-05	0.000101055	OK	ANGPTL1	yes	H9EU04_MACMU
tr|G7ME67|G7ME67_MACMU	tr|G7ME67|G7ME67_MACMU	PEA15	3.63064	UP	0.0210534	1.622e-05	0.000101055	OK	PEA15	yes	G7ME67_MACMU
tr|F6T171|F6T171_MACMU	tr|F6T171|F6T171_MACMU	SEMA3A	2.86403	UP	0.0261985	1.62453e-05	0.000101055	OK	SEMA3A	yes	F6T171_MACMU
tr|A0A1D5QKF7|A0A1D5QKF7_MACMU	tr|A0A1D5QKF7|A0A1D5QKF7_MACMU	PRDX5	3.6382	UP	0.0178747	1.65812e-05	0.000102642	OK	PRDX5	yes	A0A1D5QKF7_MACMU
tr|F6Y7Q4|F6Y7Q4_MACMU	tr|F6Y7Q4|F6Y7Q4_MACMU	IGFALS	6.55484	DOWN	-0.0158137	1.72724e-05	0.000106402	OK	IGFALS	yes	F6Y7Q4_MACMU
tr|A0A5F7ZHB7|A0A5F7ZHB7_MACMU (+1)	tr|A0A5F7ZHB7|A0A5F7ZHB7_MACMU	NA	4.75648	UP	0.0261084	1.75354e-05	0.0001075	Partial_match	S100A7	yes	A0A5F7ZHB7_MACMU
tr|A0A1D5Q1N7|A0A1D5Q1N7_MACMU	tr|A0A1D5Q1N7|A0A1D5Q1N7_MACMU	NPNT	0.43894	DOWN	-0.0266339	1.81203e-05	0.000110551	OK	NPNT	yes	A0A1D5Q1N7_MACMU
tr|G7MGP9|G7MGP9_MACMU	tr|G7MGP9|G7MGP9_MACMU	AKR1A1	4.32543	UP	0.0123916	1.82558e-05	0.000110845	OK	AKR1A1	yes	G7MGP9_MACMU
tr|F7E821|F7E821_MACMU	tr|F7E821|F7E821_MACMU	GGCT	4.63166	UP	0.0219355	1.84134e-05	0.00011127	OK	GGCT	yes	F7E821_MACMU
tr|F7GWF7|F7GWF7_MACMU	tr|F7GWF7|F7GWF7_MACMU	DSG3	5.03458	UP	0.0165447	1.86425e-05	0.00011212	OK	DSG3	yes	F7GWF7_MACMU
tr|F6YAS0|F6YAS0_MACMU	tr|F6YAS0|F6YAS0_MACMU	IST1	3.77422	DOWN	-0.0186331	1.89356e-05	0.000113346	OK	IST1	yes	F6YAS0_MACMU
tr|A0A5F7ZMS4|A0A5F7ZMS4_MACMU	tr|A0A5F7ZMS4|A0A5F7ZMS4_MACMU	VWA1	2.70869	DOWN	-0.0221427	1.92602e-05	0.000114747	OK	VWA1	yes	A0A5F7ZMS4_MACMU
tr|A0A1D5QZE0|A0A1D5QZE0_MACMU	tr|A0A1D5QZE0|A0A1D5QZE0_MACMU	CSF1R	4.05432	DOWN	-0.0136079	1.93662e-05	0.00011484	OK	CSF1R	yes	A0A1D5QZE0_MACMU
tr|A0N066|A0N066_MACMU	tr|A0N066|A0N066_MACMU	SERPINC1	10.8861	DOWN	-0.0150388	2.06699e-05	0.000121538	OK	SERPINC1	yes	A0N066_MACMU
tr|F6S5E6|F6S5E6_MACMU	tr|F6S5E6|F6S5E6_MACMU	ASAH1	4.08054	UP	0.017313	2.06873e-05	0.000121538	OK	ASAH1	yes	F6S5E6_MACMU
tr|F7CGG5|F7CGG5_MACMU	tr|F7CGG5|F7CGG5_MACMU	CFP	3.60423	DOWN	-0.0243425	2.10827e-05	0.00012329	OK	CFP	yes	F7CGG5_MACMU
tr|F6WIY2|F6WIY2_MACMU	tr|F6WIY2|F6WIY2_MACMU	THBS1	8.78884	UP	0.0148307	2.22161e-05	0.000129322	OK	THBS1	yes	F6WIY2_MACMU
tr|F7A9P0|F7A9P0_MACMU	tr|F7A9P0|F7A9P0_MACMU	ITIH5	9.30636	UP	0.0231283	2.27093e-05	0.000131589	OK	ITIH5	yes	F7A9P0_MACMU
tr|F6XTF7|F6XTF7_MACMU	tr|F6XTF7|F6XTF7_MACMU	HSPB1	6.71597	UP	0.0224152	2.39429e-05	0.000138107	OK	HSPB1	yes	F6XTF7_MACMU
tr|F7DN71|F7DN71_MACMU	tr|F7DN71|F7DN71_MACMU	PNLIPRP2	1.26351	DOWN	-0.0456911	2.40858e-05	0.000138303	OK	PNLIPRP2	no	F7DN71_MACMU
tr|F7FE30|F7FE30_MACMU	tr|F7FE30|F7FE30_MACMU	CPE	5.57275	DOWN	-0.0236455	2.433e-05	0.000139075	OK	CPE	yes	F7FE30_MACMU
tr|F7C6C6|F7C6C6_MACMU	tr|F7C6C6|F7C6C6_MACMU	PRKCSH	5.11904	UP	0.0184909	2.56087e-05	0.000145729	OK	PRKCSH	yes	F7C6C6_MACMU
tr|F6PU01|F6PU01_MACMU	tr|F6PU01|F6PU01_MACMU	OS9	-0.310992	UP	0.0433538	2.6042e-05	0.000147121	OK	OS9	yes	F6PU01_MACMU
tr|A0A5F8AR69|A0A5F8AR69_MACMU	tr|A0A5F8AR69|A0A5F8AR69_MACMU	CASP14	2.82852	UP	0.0467905	2.60852e-05	0.000147121	OK	CASP14	yes	A0A5F8AR69_MACMU
tr|F7H3Y6|F7H3Y6_MACMU	tr|F7H3Y6|F7H3Y6_MACMU	MME	4.7129	DOWN	-0.0246143	2.81145e-05	0.000157864	OK	MME	yes	F7H3Y6_MACMU
tr|F7HR94|F7HR94_MACMU	tr|F7HR94|F7HR94_MACMU	VMO1	4.48937	UP	0.0170621	2.83915e-05	0.000158717	OK	VMO1	yes	F7HR94_MACMU
tr|F6W7X9|F6W7X9_MACMU	tr|F6W7X9|F6W7X9_MACMU	VCAM1	12.0851	UP	0.021795	2.86224e-05	0.000159306	OK	VCAM1	yes	F6W7X9_MACMU
tr|F7FX41|F7FX41_MACMU	tr|F7FX41|F7FX41_MACMU	GOLM1	5.8834	UP	0.0107711	2.95212e-05	0.000163591	OK	GOLM1	yes	F7FX41_MACMU
tr|A0A1D5QYN2|A0A1D5QYN2_MACMU	tr|A0A1D5QYN2|A0A1D5QYN2_MACMU	GSR	3.50577	DOWN	-0.0128141	2.97817e-05	0.000164317	OK	GSR	yes	A0A1D5QYN2_MACMU
tr|A0A1D5QDN7|A0A1D5QDN7_MACMU	tr|A0A1D5QDN7|A0A1D5QDN7_MACMU	RCN3	2.99411	DOWN	-0.0240582	2.99278e-05	0.000164408	OK	RCN3	yes	A0A1D5QDN7_MACMU
tr|H9FV03|H9FV03_MACMU	tr|H9FV03|H9FV03_MACMU	RBMX	1.43553	UP	0.0171044	3.01925e-05	0.000165148	OK	RBMX	yes	H9FV03_MACMU
sp|Q9MYL0|LEPR_MACMU (+1)	sp|Q9MYL0|LEPR_MACMU	NA	6.0165	UP	0.0128302	3.07522e-05	0.000167487	OK	LEPR	yes	LEPR_MACMU
tr|A0A1D5R8R9|A0A1D5R8R9_MACMU	tr|A0A1D5R8R9|A0A1D5R8R9_MACMU	GNPDA1	1.61696	DOWN	-0.013432	3.14212e-05	0.000170399	OK	GNPDA1	yes	A0A1D5R8R9_MACMU
tr|A0A5F8A6E2|A0A5F8A6E2_MACMU_family	tr|A0A5F8A6E2|A0A5F8A6E2_MACMU	NA	2.19917	UP	0.0306417	3.22058e-05	0.000173794	OK	HLA-A	no	A0A5F8A6E2_MACMU
tr|A0A1D5QDB9|A0A1D5QDB9_MACMU	tr|A0A1D5QDB9|A0A1D5QDB9_MACMU	MANBA	3.56213	DOWN	-0.0183727	3.2321e-05	0.000173794	OK	MANBA	yes	A0A1D5QDB9_MACMU
tr|A0A1D5Q5S1|A0A1D5Q5S1_MACMU	tr|A0A1D5Q5S1|A0A1D5Q5S1_MACMU	MEGF8	3.56666	DOWN	-0.0162405	3.30896e-05	0.000177176	OK	MEGF8	yes	A0A1D5Q5S1_MACMU
tr|Q6J512|Q6J512_MACMU	tr|Q6J512|Q6J512_MACMU	CD36	2.35846	DOWN	-0.0376235	3.65008e-05	0.000193968	OK	CD36	yes	Q6J512_MACMU
tr|A0A1D5QL11|A0A1D5QL11_MACMU	tr|A0A1D5QL11|A0A1D5QL11_MACMU	EPHA4	1.73103	DOWN	-0.0196576	3.65315e-05	0.000193968	OK	EPHA4	yes	A0A1D5QL11_MACMU
tr|A0A1D5R1Y8|A0A1D5R1Y8_MACMU	tr|A0A1D5R1Y8|A0A1D5R1Y8_MACMU	SLC2A1	1.58608	DOWN	-0.0277948	3.68605e-05	0.0001949	OK	SLC2A1	yes	A0A1D5R1Y8_MACMU
tr|A0A5F8ABT4|A0A5F8ABT4_MACMU	tr|A0A5F8ABT4|A0A5F8ABT4_MACMU	AGA	7.01026	DOWN	-0.0139944	3.73356e-05	0.000196593	OK	AGA	yes	A0A5F8ABT4_MACMU
tr|A0A1D5QP34|A0A1D5QP34_MACMU	tr|A0A1D5QP34|A0A1D5QP34_MACMU	EPHB2	3.74892	DOWN	-0.00947832	3.94555e-05	0.000206428	OK	EPHB2	yes	A0A1D5QP34_MACMU
tr|H9G0X2|H9G0X2_MACMU	tr|H9G0X2|H9G0X2_MACMU	SEMA7A	7.85348	UP	0.0151823	3.95287e-05	0.000206428	OK	SEMA7A	yes	H9G0X2_MACMU
tr|F6WR51|F6WR51_MACMU_family	tr|F6WR51|F6WR51_MACMU	NA	14.1041	DOWN	-0.0177416	3.99744e-05	0.0002079	OK	GC	yes	F6WR51_MACMU
tr|A0A5F7ZQ54|A0A5F7ZQ54_MACMU	tr|A0A5F7ZQ54|A0A5F7ZQ54_MACMU	SLPI	5.09116	UP	0.0329886	4.08669e-05	0.000211674	OK	SLPI	yes	A0A5F7ZQ54_MACMU
tr|F6VKN1|F6VKN1_MACMU	tr|F6VKN1|F6VKN1_MACMU	ANPEP	6.75691	DOWN	-0.0222579	4.16087e-05	0.00021464	OK	ANPEP	yes	F6VKN1_MACMU
tr|F6ZGR2|F6ZGR2_MACMU	tr|F6ZGR2|F6ZGR2_MACMU	SERPINF1	9.90097	DOWN	-0.0142508	4.34141e-05	0.00022227	OK	SERPINF1	yes	F6ZGR2_MACMU
tr|F7A4U3|F7A4U3_MACMU	tr|F7A4U3|F7A4U3_MACMU	FGFR1	5.26717	DOWN	-0.0103916	4.34381e-05	0.00022227	OK	FGFR1	yes	F7A4U3_MACMU
tr|F7EUQ4|F7EUQ4_MACMU	tr|F7EUQ4|F7EUQ4_MACMU	ITGB1	3.9424	DOWN	-0.0184625	4.64695e-05	0.000236826	OK	ITGB1	yes	F7EUQ4_MACMU
tr|A0A5F8AI05|A0A5F8AI05_MACMU	tr|A0A5F8AI05|A0A5F8AI05_MACMU	CLEC14A	2.98908	DOWN	-0.0168359	4.76054e-05	0.000241645	OK	CLEC14A	yes	A0A5F8AI05_MACMU
tr|G7MGP8|G7MGP8_MACMU	tr|G7MGP8|G7MGP8_MACMU	PRDX1	7.17858	UP	0.0180765	4.80702e-05	0.000243032	OK	PRDX1	yes	G7MGP8_MACMU
tr|A0A5F7ZVE3|A0A5F7ZVE3_MACMU	tr|A0A5F7ZVE3|A0A5F7ZVE3_MACMU	SDF4	4.66957	UP	0.020114	4.92938e-05	0.00024823	OK	SDF4	yes	A0A5F7ZVE3_MACMU
tr|A0A1D5QLJ5|A0A1D5QLJ5_MACMU	tr|A0A1D5QLJ5|A0A1D5QLJ5_MACMU	MFGE8	5.48202	DOWN	-0.0278221	5.09146e-05	0.000255378	OK	MFGE8	yes	A0A1D5QLJ5_MACMU
tr|A0A1D5QPW5|A0A1D5QPW5_MACMU	tr|A0A1D5QPW5|A0A1D5QPW5_MACMU	CD55	8.50959	UP	0.015541	5.14297e-05	0.000256409	Poor_match	CD55	yes	A0A1D5QPW5_MACMU
tr|F7CEZ9|F7CEZ9_MACMU	tr|F7CEZ9|F7CEZ9_MACMU	LAMA3	7.35613	DOWN	-0.0224979	5.15242e-05	0.000256409	OK	LAMA3	yes	F7CEZ9_MACMU
sp|F7FQM7|APOA1_MACMU	sp|F7FQM7|APOA1_MACMU	APOA1	11.426	DOWN	-0.0208826	5.30905e-05	0.000263171	OK	APOA1	yes	APOA1_MACMU
tr|F6RFA8|F6RFA8_MACMU	tr|F6RFA8|F6RFA8_MACMU	CDH5	6.05647	DOWN	-0.0118588	5.76986e-05	0.000284901	OK	CDH5	yes	F6RFA8_MACMU
tr|F6ZDZ8|F6ZDZ8_MACMU	tr|F6ZDZ8|F6ZDZ8_MACMU	CD44	6.6226	UP	0.0131281	5.79344e-05	0.000284956	OK	CD44	yes	F6ZDZ8_MACMU
sp|Q8WN63|ANGI_MACMU (+1)	sp|Q8WN63|ANGI_MACMU	NA	8.80064	UP	0.0239246	5.82878e-05	0.000285588	OK	ANG	yes	ANGI_MACMU
tr|F7HSL6|F7HSL6_MACMU	tr|F7HSL6|F7HSL6_MACMU	VCL	8.21204	DOWN	-0.00970591	6.00343e-05	0.000292246	OK	VCL	yes	F7HSL6_MACMU
tr|I0FI24|I0FI24_MACMU	tr|I0FI24|I0FI24_MACMU	NECTIN2	4.83913	DOWN	-0.0133442	6.01073e-05	0.000292246	OK	NECTIN2	yes	I0FI24_MACMU
tr|A0A1D5Q9Y5|A0A1D5Q9Y5_MACMU	tr|A0A1D5Q9Y5|A0A1D5Q9Y5_MACMU	BTD	6.90085	DOWN	-0.0127232	6.09895e-05	0.000295403	OK	BTD	yes	A0A1D5Q9Y5_MACMU
tr|F6S8R2|F6S8R2_MACMU	tr|F6S8R2|F6S8R2_MACMU	PDCD5	1.46105	UP	0.0163438	6.25691e-05	0.000301772	OK	PDCD5	yes	F6S8R2_MACMU
tr|H9Z1R6|H9Z1R6_MACMU	tr|H9Z1R6|H9Z1R6_MACMU	MMP2	9.18469	DOWN	-0.0174674	6.278e-05	0.000301772	OK	MMP2	yes	H9Z1R6_MACMU
tr|H9FX91|H9FX91_MACMU	tr|H9FX91|H9FX91_MACMU	HTRA1	5.91353	UP	0.0151868	7.32371e-05	0.000349492	OK	HTRA1	yes	H9FX91_MACMU
tr|H9Z7W5|H9Z7W5_MACMU_family	tr|H9Z7W5|H9Z7W5_MACMU	NA	2.05836	DOWN	-0.0258128	7.32583e-05	0.000349492	OK	GNB2	yes	H9Z7W5_MACMU
tr|A0A1D5QFC1|A0A1D5QFC1_MACMU	tr|A0A1D5QFC1|A0A1D5QFC1_MACMU	PEBP1	5.81258	UP	0.0117899	7.51284e-05	0.000357071	OK	PEBP1	yes	A0A1D5QFC1_MACMU
tr|F7AG99|F7AG99_MACMU	tr|F7AG99|F7AG99_MACMU	COL6A3	9.71995	DOWN	-0.0118505	7.79401e-05	0.000368323	OK	COL6A3	yes	F7AG99_MACMU
tr|F6R7P5|F6R7P5_MACMU	tr|F6R7P5|F6R7P5_MACMU	CTSH	4.46993	UP	0.0229199	7.80762e-05	0.000368323	OK	CTSH	yes	F6R7P5_MACMU
tr|H9ERL9|H9ERL9_MACMU	tr|H9ERL9|H9ERL9_MACMU	BASP1	5.22176	UP	0.0209148	7.87508e-05	0.000370129	OK	BASP1	yes	H9ERL9_MACMU
tr|F6YNM0|F6YNM0_MACMU	tr|F6YNM0|F6YNM0_MACMU	BOC	0.833503	DOWN	-0.0186735	7.94994e-05	0.000372268	OK	BOC	yes	F6YNM0_MACMU
tr|F6X6K5|F6X6K5_MACMU	tr|F6X6K5|F6X6K5_MACMU	COL6A2	7.45601	DOWN	-0.010406	8.00716e-05	0.000373569	OK	COL6A2	yes	F6X6K5_MACMU
tr|F7GIV7|F7GIV7_MACMU	tr|F7GIV7|F7GIV7_MACMU	PGD	5.54262	UP	0.0136627	8.2005e-05	0.000381188	OK	PGD	yes	F7GIV7_MACMU
tr|F7EZR6|F7EZR6_MACMU	tr|F7EZR6|F7EZR6_MACMU	SLC44A4	1.99623	DOWN	-0.0171491	8.46461e-05	0.000392029	OK	SLC44A4	yes	F7EZR6_MACMU
tr|F6QI33|F6QI33_MACMU	tr|F6QI33|F6QI33_MACMU	IGFBP7	8.62198	UP	0.0194399	8.83428e-05	0.000407662	OK	IGFBP7	yes	F6QI33_MACMU
tr|A0A5F8ACC7|A0A5F8ACC7_MACMU	tr|A0A5F8ACC7|A0A5F8ACC7_MACMU	CANT1	5.47652	UP	0.0126749	9.04189e-05	0.00041573	OK	CANT1	yes	A0A5F8ACC7_MACMU
tr|F7GPZ7|F7GPZ7_MACMU	tr|F7GPZ7|F7GPZ7_MACMU	NT5E	2.32799	DOWN	-0.0268261	9.16679e-05	0.000419951	OK	NT5E	yes	F7GPZ7_MACMU
tr|A0A5F8ARF6|A0A5F8ARF6_MACMU	tr|A0A5F8ARF6|A0A5F8ARF6_MACMU	LGALS3BP	5.57212	DOWN	-0.0274459	9.33688e-05	0.000426205	OK	LGALS3BP	yes	A0A5F8ARF6_MACMU
tr|F6RK27|F6RK27_MACMU	tr|F6RK27|F6RK27_MACMU	TNXB	7.49939	DOWN	-0.0110713	9.70786e-05	0.000441551	OK	TNXB	yes	F6RK27_MACMU
tr|G7N1I5|G7N1I5_MACMU	tr|G7N1I5|G7N1I5_MACMU	CALML3	1.33266	UP	0.0271001	9.76811e-05	0.000442705	OK	CALML3	yes	G7N1I5_MACMU
tr|A0A5F8AU90|A0A5F8AU90_MACMU	tr|A0A5F8AU90|A0A5F8AU90_MACMU	TTR	10.1541	DOWN	-0.0171751	9.90483e-05	0.000447304	OK	TTR	yes	A0A5F8AU90_MACMU
tr|A0A5F8A2H1|A0A5F8A2H1_MACMU	tr|A0A5F8A2H1|A0A5F8A2H1_MACMU	CEL	2.03796	DOWN	-0.0440481	0.00010446	0.00047007	OK	CEL	yes	A0A5F8A2H1_MACMU
tr|F7GGM3|F7GGM3_MACMU	tr|F7GGM3|F7GGM3_MACMU	PGAM1	6.69742	UP	0.0105455	0.000105701	0.000473974	OK	PGAM1	yes	F7GGM3_MACMU
tr|A0A1D5Q102|A0A1D5Q102_MACMU	tr|A0A1D5Q102|A0A1D5Q102_MACMU	MARCKS	4.47669	UP	0.0182025	0.000106715	0.000476836	OK	MARCKS	yes	A0A1D5Q102_MACMU
tr|H9YWW7|H9YWW7_MACMU	tr|H9YWW7|H9YWW7_MACMU	HDGF	4.04301	UP	0.0188469	0.000108971	0.000485208	OK	HDGF	yes	H9YWW7_MACMU
tr|F7FED6|F7FED6_MACMU	tr|F7FED6|F7FED6_MACMU	LSAMP	1.56872	DOWN	-0.0155316	0.000109379	0.000485323	OK	LSAMP	yes	F7FED6_MACMU
tr|F7FYP1|F7FYP1_MACMU	tr|F7FYP1|F7FYP1_MACMU	RNASE4	7.02936	UP	0.019181	0.000111386	0.000492504	OK	RNASE4	yes	F7FYP1_MACMU
tr|G7MNC1|G7MNC1_MACMU	tr|G7MNC1|G7MNC1_MACMU	CHODL	1.51283	DOWN	-0.0172857	0.000114482	0.000504434	OK	CHODL	yes	G7MNC1_MACMU
tr|G7MF99|G7MF99_MACMU	tr|G7MF99|G7MF99_MACMU	DPT	5.08524	DOWN	-0.0180811	0.000115296	0.000506266	OK	DPT	yes	G7MF99_MACMU
tr|F7CWJ1|F7CWJ1_MACMU	tr|F7CWJ1|F7CWJ1_MACMU	SERPINA12	3.94731	UP	0.0366463	0.00011621	0.000508519	OK	SERPINA12	yes	F7CWJ1_MACMU
tr|F7FVX9|F7FVX9_MACMU	tr|F7FVX9|F7FVX9_MACMU	CDC42	3.4272	DOWN	-0.0106743	0.000118618	0.000517274	OK	CDC42	yes	F7FVX9_MACMU
tr|A0A1D5QFJ9|A0A1D5QFJ9_MACMU (+3)	tr|A0A1D5QFJ9|A0A1D5QFJ9_MACMU	NA	7.75596	UP	0.0129938	0.000125374	0.00054486	OK	UBB	yes	A0A1D5QFJ9_MACMU
tr|A0A5F7ZC53|A0A5F7ZC53_MACMU	tr|A0A5F7ZC53|A0A5F7ZC53_MACMU	TFF3	4.68587	DOWN	-0.0379366	0.000130769	0.000566366	Partial_match	TFF3	yes	A0A5F7ZC53_MACMU
tr|A0A1D5R9B8|A0A1D5R9B8_MACMU	tr|A0A1D5R9B8|A0A1D5R9B8_MACMU	ACE	5.3138	DOWN	-0.0202075	0.000133846	0.000577722	OK	ACE	yes	A0A1D5R9B8_MACMU
tr|A0A5F8AKJ2|A0A5F8AKJ2_MACMU	tr|A0A5F8AKJ2|A0A5F8AKJ2_MACMU	PTX3	0.701577	DOWN	-0.0253772	0.000153546	0.000660507	OK	PTX3	no	A0A5F8AKJ2_MACMU
tr|A0A5F7ZAS1|A0A5F7ZAS1_MACMU	tr|A0A5F7ZAS1|A0A5F7ZAS1_MACMU	PLIN3	2.49183	UP	0.0224882	0.000154628	0.000662917	OK	PLIN3	yes	A0A5F7ZAS1_MACMU
tr|F7GQ07|F7GQ07_MACMU	tr|F7GQ07|F7GQ07_MACMU	HEXA	5.89284	UP	0.0133019	0.000155777	0.000665594	OK	HEXA	yes	F7GQ07_MACMU
tr|A0A5F7ZRF2|A0A5F7ZRF2_MACMU	tr|A0A5F7ZRF2|A0A5F7ZRF2_MACMU	CAPG	6.29955	UP	0.010643	0.000157518	0.000670772	OK	CAPG	yes	A0A5F7ZRF2_MACMU
tr|A0A5F8ARX2|A0A5F8ARX2_MACMU	tr|A0A5F8ARX2|A0A5F8ARX2_MACMU	LAMC2	5.05282	DOWN	-0.0172296	0.000162554	0.000689904	OK	LAMC2	yes	A0A5F8ARX2_MACMU
tr|A0A1D5RFF9|A0A1D5RFF9_MACMU	tr|A0A1D5RFF9|A0A1D5RFF9_MACMU	XPNPEP2	2.29413	DOWN	-0.0253257	0.000163412	0.000691234	OK	XPNPEP2	yes	A0A1D5RFF9_MACMU
tr|F7AGQ0|F7AGQ0_MACMU	tr|F7AGQ0|F7AGQ0_MACMU	LAMB1	2.77949	DOWN	-0.0131575	0.000166069	0.000700139	Partial_match	LAMB1	no	F7AGQ0_MACMU
tr|F7AH40|F7AH40_MACMU	tr|F7AH40|F7AH40_MACMU	ACE2	2.34477	DOWN	-0.0416853	0.000169681	0.000712995	OK	ACE2	yes	F7AH40_MACMU
tr|G7NRT3|G7NRT3_MACMU	tr|G7NRT3|G7NRT3_MACMU	EFNB1	4.72046	DOWN	-0.012168	0.00018297	0.0007663	OK	EFNB1	yes	G7NRT3_MACMU
tr|A0A1D5QLN8|A0A1D5QLN8_MACMU	tr|A0A1D5QLN8|A0A1D5QLN8_MACMU	AGRN	5.44262	DOWN	-0.0160405	0.00018645	0.000778304	OK	AGRN	yes	A0A1D5QLN8_MACMU
tr|A0A5F7ZHW4|A0A5F7ZHW4_MACMU	tr|A0A5F7ZHW4|A0A5F7ZHW4_MACMU	AFM	10.5967	DOWN	-0.017512	0.000194693	0.000810052	OK	AFM	yes	A0A5F7ZHW4_MACMU
tr|F7AXC1|F7AXC1_MACMU	tr|F7AXC1|F7AXC1_MACMU	COL21A1	0.946983	DOWN	-0.0215416	0.000195728	0.000811694	OK	COL21A1	yes	F7AXC1_MACMU
tr|A0A1D5QSN2|A0A1D5QSN2_MACMU	tr|A0A1D5QSN2|A0A1D5QSN2_MACMU	FKBP2	1.74393	UP	0.0148995	0.000200516	0.000828843	Partial_match	FKBP2	yes	A0A1D5QSN2_MACMU
tr|F6R2E7|F6R2E7_MACMU	tr|F6R2E7|F6R2E7_MACMU	SPARCL1	6.86896	UP	0.0203418	0.000201516	0.000830271	OK	SPARCL1	yes	F6R2E7_MACMU
tr|A0A5F7ZU92|A0A5F7ZU92_MACMU	tr|A0A5F7ZU92|A0A5F7ZU92_MACMU	TPD52	2.68938	UP	0.0206355	0.000208546	0.000853687	OK	TPD52	yes	A0A5F7ZU92_MACMU
tr|A0A1D5QE93|A0A1D5QE93_MACMU	tr|A0A1D5QE93|A0A1D5QE93_MACMU	MUC5AC	6.28399	DOWN	-0.0376632	0.000208637	0.000853687	Partial_match	MUC5AC	yes	A0A1D5QE93_MACMU
tr|F6Z3S6|F6Z3S6_MACMU	tr|F6Z3S6|F6Z3S6_MACMU	ADAMTS5	5.79588	UP	0.0159177	0.000209217	0.000853687	OK	ADAMTS5	yes	F6Z3S6_MACMU
tr|F7A121|F7A121_MACMU	tr|F7A121|F7A121_MACMU	CHRDL2	2.501	DOWN	-0.0344099	0.000211478	0.000860146	OK	CHRDL2	yes	F7A121_MACMU
tr|G7MI71|G7MI71_MACMU	tr|G7MI71|G7MI71_MACMU	FABP3	3.19105	UP	0.0173664	0.000220984	0.000895938	OK	FABP3	yes	G7MI71_MACMU
tr|F7F8T7|F7F8T7_MACMU	tr|F7F8T7|F7F8T7_MACMU	GALNT5	3.38977	UP	0.0161292	0.000224149	0.000905876	OK	GALNT5	yes	F7F8T7_MACMU
tr|A0A5F7ZVY0|A0A5F7ZVY0_MACMU	tr|A0A5F7ZVY0|A0A5F7ZVY0_MACMU	FABP1	2.94107	DOWN	-0.0407898	0.000227715	0.000917366	OK	FABP1	yes	A0A5F7ZVY0_MACMU
tr|A0A5F8ARB9|A0A5F8ARB9_MACMU	tr|A0A5F8ARB9|A0A5F8ARB9_MACMU	UFM1	0.963064	UP	0.0149781	0.000239382	0.000961317	OK	UFM1	yes	A0A5F8ARB9_MACMU
tr|F6VSF4|F6VSF4_MACMU	tr|F6VSF4|F6VSF4_MACMU	CTSL	3.00415	UP	0.0292496	0.000242849	0.000972163	OK	CTSL	yes	F6VSF4_MACMU
tr|A0A1D5QIC4|A0A1D5QIC4_MACMU	tr|A0A1D5QIC4|A0A1D5QIC4_MACMU	ERO1A	3.60851	UP	0.0157088	0.000246336	0.000983019	OK	ERO1A	yes	A0A1D5QIC4_MACMU
tr|F7GB92|F7GB92_MACMU	tr|F7GB92|F7GB92_MACMU	HAVCR2	2.37702	DOWN	-0.0215152	0.00025785	0.00102319	OK	HAVCR2	yes	F7GB92_MACMU
tr|F7GAT4|F7GAT4_MACMU	tr|F7GAT4|F7GAT4_MACMU	ITIH3	6.59997	DOWN	-0.0134502	0.000258014	0.00102319	OK	ITIH3	yes	F7GAT4_MACMU
sp|Q8SPN5|RNAS1_MACMU	sp|Q8SPN5|RNAS1_MACMU	RNASE1	3.88252	UP	0.0149119	0.000260839	0.00103117	OK	RNASE1	yes	RNAS1_MACMU
tr|A0A5F8AN73|A0A5F8AN73_MACMU (+1)	tr|A0A5F8AN73|A0A5F8AN73_MACMU	NA	4.11586	UP	0.0153022	0.000262554	0.00103472	OK	HNRNPC	yes	A0A5F8AN73_MACMU
tr|F7CEU1|F7CEU1_MACMU	tr|F7CEU1|F7CEU1_MACMU	APOB	6.07211	DOWN	-0.0301765	0.000264919	0.00104081	OK	APOB	yes	F7CEU1_MACMU
tr|F7C9U4|F7C9U4_MACMU	tr|F7C9U4|F7C9U4_MACMU	CD93	3.99985	DOWN	-0.0142511	0.000269701	0.00105378	OK	CD93	yes	F7C9U4_MACMU
tr|A0A5F7ZBV5|A0A5F7ZBV5_MACMU	tr|A0A5F7ZBV5|A0A5F7ZBV5_MACMU	PLG	11.859	DOWN	-0.0127393	0.000269882	0.00105378	OK	PLG	yes	A0A5F7ZBV5_MACMU
tr|A0A1D5QCN2|A0A1D5QCN2_MACMU (+1)	tr|A0A1D5QCN2|A0A1D5QCN2_MACMU	NA	2.33247	DOWN	-0.0120911	0.000274579	0.00106884	OK	RHOC	yes	A0A1D5QCN2_MACMU
tr|F7AT08|F7AT08_MACMU	tr|F7AT08|F7AT08_MACMU	B3GNT2	3.45209	DOWN	-0.0096976	0.000278827	0.00108205	OK	B3GNT2	yes	F7AT08_MACMU
tr|F6W166|F6W166_MACMU	tr|F6W166|F6W166_MACMU	LOXL2	3.79115	DOWN	-0.0181988	0.000280102	0.00108369	OK	LOXL2	yes	F6W166_MACMU
tr|F6ZVE3|F6ZVE3_MACMU	tr|F6ZVE3|F6ZVE3_MACMU	NUCB1	8.71016	UP	0.0126572	0.000281818	0.00108394	OK	NUCB1	yes	F6ZVE3_MACMU
tr|F6PLZ7|F6PLZ7_MACMU	tr|F6PLZ7|F6PLZ7_MACMU	AEBP1	5.93367	DOWN	-0.015138	0.000281877	0.00108394	OK	AEBP1	yes	F6PLZ7_MACMU
tr|F7HF07|F7HF07_MACMU	tr|F7HF07|F7HF07_MACMU	IGFBP4	10.0676	UP	0.0148206	0.000288145	0.0011047	OK	IGFBP4	yes	F7HF07_MACMU
tr|F6V9Q5|F6V9Q5_MACMU	tr|F6V9Q5|F6V9Q5_MACMU	SAA4	4.57616	DOWN	-0.0243219	0.000295481	0.00112941	OK	SAA4	yes	F6V9Q5_MACMU
tr|H9Z3B8|H9Z3B8_MACMU	tr|H9Z3B8|H9Z3B8_MACMU	ATOX1	6.97042	UP	0.0112586	0.000301754	0.00114993	OK	ATOX1	yes	H9Z3B8_MACMU
tr|F7HL06|F7HL06_MACMU	tr|F7HL06|F7HL06_MACMU	IGHG2	13.0721	DOWN	-0.0160689	0.000316792	0.00120094	OK	IGHG2		F7HL06_MACMU
tr|F7D3L5|F7D3L5_MACMU	tr|F7D3L5|F7D3L5_MACMU	F13A1	5.7931	DOWN	-0.0169754	0.000317032	0.00120094	OK	F13A1	yes	F7D3L5_MACMU
tr|A0A5F8A0A6|A0A5F8A0A6_MACMU	tr|A0A5F8A0A6|A0A5F8A0A6_MACMU	LDHB	6.79587	DOWN	-0.00914892	0.000326501	0.00123156	OK	LDHB	yes	A0A5F8A0A6_MACMU
tr|A0A5F8A1W9|A0A5F8A1W9_MACMU	tr|A0A5F8A1W9|A0A5F8A1W9_MACMU	MATN2	5.29851	DOWN	-0.0120629	0.000327058	0.00123156	OK	MATN2	yes	A0A5F8A1W9_MACMU
tr|I0FGN3|I0FGN3_MACMU	tr|I0FGN3|I0FGN3_MACMU	APP	7.68077	UP	0.0130615	0.00032962	0.00123754	OK	APP	yes	I0FGN3_MACMU
tr|F7GSX6|F7GSX6_MACMU	tr|F7GSX6|F7GSX6_MACMU	TPM2	3.6427	UP	0.0243225	0.000335408	0.00125555	OK	TPM2	yes	F7GSX6_MACMU
tr|F7HN19|F7HN19_MACMU	tr|F7HN19|F7HN19_MACMU	FREM2	4.72772	DOWN	-0.0100734	0.000341311	0.00127389	OK	FREM2	yes	F7HN19_MACMU
tr|F6WG91|F6WG91_MACMU	tr|F6WG91|F6WG91_MACMU	PROS1	10.2615	UP	0.0166348	0.00034438	0.00128158	OK	PROS1	yes	F6WG91_MACMU
tr|F7GXI9|F7GXI9_MACMU	tr|F7GXI9|F7GXI9_MACMU	CLCA1	5.95731	DOWN	-0.032827	0.000350313	0.00129984	OK	CLCA1	yes	F7GXI9_MACMU
tr|A0A5F7ZKG8|A0A5F7ZKG8_MACMU	tr|A0A5F7ZKG8|A0A5F7ZKG8_MACMU	SPRR3	8.96424	UP	0.0212535	0.00036149	0.00133741	OK	SPRR3	yes	A0A5F7ZKG8_MACMU
tr|A0A5F8AJH6|A0A5F8AJH6_MACMU	tr|A0A5F8AJH6|A0A5F8AJH6_MACMU	SPINT1	7.15952	UP	0.00980337	0.000366738	0.00135288	OK	SPINT1	yes	A0A5F8AJH6_MACMU
tr|F6YJ38|F6YJ38_MACMU	tr|F6YJ38|F6YJ38_MACMU	ADAM12	5.10046	DOWN	-0.0114806	0.000386738	0.00142252	OK	ADAM12	yes	F6YJ38_MACMU
tr|F7H974|F7H974_MACMU	tr|F7H974|F7H974_MACMU	FAT4	2.55987	DOWN	-0.0121826	0.000389966	0.00143025	OK	FAT4	yes	F7H974_MACMU
tr|F6ZVK0|F6ZVK0_MACMU	tr|F6ZVK0|F6ZVK0_MACMU	POSTN	10.8169	UP	0.0123887	0.000394999	0.00144453	OK	POSTN	yes	F6ZVK0_MACMU
tr|F7G4B5|F7G4B5_MACMU	tr|F7G4B5|F7G4B5_MACMU	DPEP2	3.48123	UP	0.0142983	0.000407904	0.001485	OK	DPEP2	yes	F7G4B5_MACMU
tr|A0A5F8AM25|A0A5F8AM25_MACMU	tr|A0A5F8AM25|A0A5F8AM25_MACMU	ADGRE5	2.14758	UP	0.0184068	0.000408404	0.001485	OK	ADGRE5	yes	A0A5F8AM25_MACMU
tr|F6V360|F6V360_MACMU	tr|F6V360|F6V360_MACMU	SERPINI1	4.19848	DOWN	-0.0109513	0.000413133	0.0014979	OK	SERPINI1	yes	F6V360_MACMU
tr|F6T0W5|F6T0W5_MACMU	tr|F6T0W5|F6T0W5_MACMU	CLEC3B	7.53258	UP	0.0113107	0.000420231	0.0015193	OK	CLEC3B	yes	F6T0W5_MACMU
tr|A0A1D5QGH2|A0A1D5QGH2_MACMU	tr|A0A1D5QGH2|A0A1D5QGH2_MACMU	DBI	4.97849	UP	0.0119731	0.000424573	0.00153063	OK	DBI	yes	A0A1D5QGH2_MACMU
tr|F7HMI0|F7HMI0_MACMU	tr|F7HMI0|F7HMI0_MACMU	CALML5	7.3795	UP	0.036653	0.000432358	0.00155428	OK	CALML5	yes	F7HMI0_MACMU
tr|F6SIX4|F6SIX4_MACMU	tr|F6SIX4|F6SIX4_MACMU	COL12A1	7.90528	DOWN	-0.0121106	0.000454235	0.00162832	OK	COL12A1	yes	F6SIX4_MACMU
tr|F7F6V9|F7F6V9_MACMU	tr|F7F6V9|F7F6V9_MACMU	SERPINA6	7.94689	DOWN	-0.0171337	0.00045676	0.00163276	OK	SERPINA6	yes	F7F6V9_MACMU
tr|F7GMK5|F7GMK5_MACMU	tr|F7GMK5|F7GMK5_MACMU	IGLV3-10	6.12199	DOWN	-0.0164544	0.000458437	0.00163415	OK	IGLV3-10		F7GMK5_MACMU
tr|F6Z7P7|F6Z7P7_MACMU	tr|F6Z7P7|F6Z7P7_MACMU	SHBG	6.22586	DOWN	-0.0148103	0.00048136	0.00171105	OK	SHBG	yes	F6Z7P7_MACMU
tr|F7G3K1|F7G3K1_MACMU	tr|F7G3K1|F7G3K1_MACMU	DKK1	7.04736	UP	0.0175087	0.000484345	0.00171686	OK	DKK1	yes	F7G3K1_MACMU
tr|F6XAB8|F6XAB8_MACMU	tr|F6XAB8|F6XAB8_MACMU	F13B	5.22022	DOWN	-0.0142764	0.000497173	0.00175741	OK	F13B	yes	F6XAB8_MACMU
sp|Q9TUC5|SFTPA_MACMU	sp|Q9TUC5|SFTPA_MACMU	SFTPA2	0.200093	UP	0.0580364	0.000508203	0.00179141	OK	SFTPA2	yes	SFTPA_MACMU
tr|F6UN10|F6UN10_MACMU	tr|F6UN10|F6UN10_MACMU	NENF	4.55603	UP	0.010653	0.000513788	0.00180609	OK	NENF	yes	F6UN10_MACMU
tr|F7HQD9|F7HQD9_MACMU	tr|F7HQD9|F7HQD9_MACMU	COL14A1	7.63391	UP	0.015931	0.000516932	0.00181212	OK	COL14A1	yes	F7HQD9_MACMU
tr|F7FA56|F7FA56_MACMU	tr|F7FA56|F7FA56_MACMU	FMOD	5.54037	DOWN	-0.0177462	0.000518977	0.00181427	OK	FMOD	yes	F7FA56_MACMU
tr|A0A1D5QH07|A0A1D5QH07_MACMU	tr|A0A1D5QH07|A0A1D5QH07_MACMU	CD300LG	3.47846	DOWN	-0.0120858	0.000539982	0.00188252	OK	CD300LG	yes	A0A1D5QH07_MACMU
tr|G7MPI5|G7MPI5_MACMU	tr|G7MPI5|G7MPI5_MACMU	TNFRSF21	3.44962	UP	0.0140138	0.000541948	0.0018842	OK	TNFRSF21	yes	G7MPI5_MACMU
tr|A0A5F7ZW62|A0A5F7ZW62_MACMU	tr|A0A5F7ZW62|A0A5F7ZW62_MACMU	RCN1	5.72056	DOWN	-0.0117748	0.00056696	0.00196577	OK	RCN1	yes	A0A5F7ZW62_MACMU
tr|F6WWX7|F6WWX7_MACMU	tr|F6WWX7|F6WWX7_MACMU	GSTM2	2.58558	UP	0.0144447	0.000568649	0.00196625	OK	GSTM2	yes	F6WWX7_MACMU
tr|A0A5F7ZD81|A0A5F7ZD81_MACMU	tr|A0A5F7ZD81|A0A5F7ZD81_MACMU	SPARC	10.4043	DOWN	-0.0096946	0.000584184	0.00201448	OK	SPARC	yes	A0A5F7ZD81_MACMU
tr|F7H4U0|F7H4U0_MACMU	tr|F7H4U0|F7H4U0_MACMU	CDH1	5.74979	DOWN	-0.0146198	0.00059509	0.00204653	OK	CDH1	yes	F7H4U0_MACMU
tr|F6VQP5|F6VQP5_MACMU	tr|F6VQP5|F6VQP5_MACMU	RARRES1	1.10047	UP	0.0201427	0.000598983	0.00205435	OK	RARRES1	yes	F6VQP5_MACMU
tr|A0A5F8A2S3|A0A5F8A2S3_MACMU	tr|A0A5F8A2S3|A0A5F8A2S3_MACMU	HSPA1A	5.67787	UP	0.012263	0.000604428	0.00206744	OK	HSPA1A	yes	A0A5F8A2S3_MACMU
tr|I0FS58|I0FS58_MACMU	tr|I0FS58|I0FS58_MACMU	PAM	6.41799	UP	0.012239	0.000614426	0.00209598	OK	PAM	yes	I0FS58_MACMU
tr|A0A5F8A3Y9|A0A5F8A3Y9_MACMU	tr|A0A5F8A3Y9|A0A5F8A3Y9_MACMU	SVEP1	1.85251	UP	0.0215548	0.000621273	0.00211366	Partial_match	SVEP1	no	A0A5F8A3Y9_MACMU
tr|F6QZ27|F6QZ27_MACMU	tr|F6QZ27|F6QZ27_MACMU	CTBS	7.72403	DOWN	-0.00816461	0.000637147	0.00216187	OK	CTBS	yes	F6QZ27_MACMU
tr|A0A1D5QLX2|A0A1D5QLX2_MACMU	tr|A0A1D5QLX2|A0A1D5QLX2_MACMU	NIT2	2.22025	UP	0.0116226	0.000643819	0.00217868	OK	NIT2	yes	A0A1D5QLX2_MACMU
tr|F7BNF1|F7BNF1_MACMU	tr|F7BNF1|F7BNF1_MACMU	SI	4.99149	DOWN	-0.0289401	0.000646263	0.00218026	OK	SI	yes	F7BNF1_MACMU
tr|A0A1D5QVG7|A0A1D5QVG7_MACMU	tr|A0A1D5QVG7|A0A1D5QVG7_MACMU	ACLY	0.136911	DOWN	-0.0186657	0.000647722	0.00218026	OK	ACLY	yes	A0A1D5QVG7_MACMU
tr|A0A1D5R7E9|A0A1D5R7E9_MACMU	tr|A0A1D5R7E9|A0A1D5R7E9_MACMU	MANSC1	0.516151	UP	0.0345816	0.000662678	0.0022247	OK	MANSC1	yes	A0A1D5R7E9_MACMU
tr|I2CYP6|I2CYP6_MACMU	tr|I2CYP6|I2CYP6_MACMU	ATP6AP1	2.01835	UP	0.0128919	0.000669519	0.00224174	OK	ATP6AP1	yes	I2CYP6_MACMU
tr|F7HB63|F7HB63_MACMU	tr|F7HB63|F7HB63_MACMU	DMBT1	5.49907	UP	0.0143517	0.000684393	0.00228551	Partial_match	DMBT1	yes	F7HB63_MACMU
tr|F7FJQ0|F7FJQ0_MACMU	tr|F7FJQ0|F7FJQ0_MACMU	A1BG	10.0684	DOWN	-0.0141488	0.000693418	0.00230538	OK	A1BG	yes	F7FJQ0_MACMU
tr|A0A1D5QWX3|A0A1D5QWX3_MACMU (+1)	tr|A0A1D5QWX3|A0A1D5QWX3_MACMU	NA	2.63569	DOWN	-0.0142416	0.000693975	0.00230538	OK	RAP1B	yes	A0A1D5QWX3_MACMU
tr|F7HLC1|F7HLC1_MACMU	tr|F7HLC1|F7HLC1_MACMU	CLSTN1	10.0604	DOWN	-0.0109217	0.000704361	0.00233377	OK	CLSTN1	yes	F7HLC1_MACMU
tr|F7EKF9|F7EKF9_MACMU	tr|F7EKF9|F7EKF9_MACMU	KAZALD1	1.35605	UP	0.0137595	0.000711054	0.00234981	OK	KAZALD1	yes	F7EKF9_MACMU
tr|A0A5F8ARN1|A0A5F8ARN1_MACMU	tr|A0A5F8ARN1|A0A5F8ARN1_MACMU	MYL12B	-0.61188	UP	0.047158	0.000719958	0.00237306	Partial_match	MYL12B	yes	A0A5F8ARN1_MACMU
tr|H9FPH1|H9FPH1_MACMU	tr|H9FPH1|H9FPH1_MACMU	PARK7	5.84597	UP	0.00848134	0.000738413	0.00242758	OK	PARK7	yes	H9FPH1_MACMU
tr|F7G4Z4|F7G4Z4_MACMU	tr|F7G4Z4|F7G4Z4_MACMU	TWSG1	6.40872	DOWN	-0.0135403	0.00075441	0.00247371	OK	TWSG1	yes	F7G4Z4_MACMU
tr|F6VRB0|F6VRB0_MACMU	tr|F6VRB0|F6VRB0_MACMU	DPP4	5.3953	DOWN	-0.0200987	0.000756836	0.00247371	OK	DPP4	yes	F6VRB0_MACMU
tr|A0A5F8AG47|A0A5F8AG47_MACMU	tr|A0A5F8AG47|A0A5F8AG47_MACMU	ISLR	5.3436	DOWN	-0.0100799	0.000758293	0.00247371	OK	ISLR	no	A0A5F8AG47_MACMU
tr|A0A5F7ZH65|A0A5F7ZH65_MACMU	tr|A0A5F7ZH65|A0A5F7ZH65_MACMU	ABHD14B	3.85314	UP	0.016068	0.00079469	0.0025858	OK	ABHD14B	yes	A0A5F7ZH65_MACMU
tr|F7CSV4|F7CSV4_MACMU	tr|F7CSV4|F7CSV4_MACMU	APOM	2.30111	DOWN	-0.0156483	0.000803263	0.00260372	OK	APOM	yes	F7CSV4_MACMU
tr|F7HP21|F7HP21_MACMU	tr|F7HP21|F7HP21_MACMU	GSN	11.7074	DOWN	-0.0106459	0.000804302	0.00260372	OK	GSN	yes	F7HP21_MACMU
tr|A0A5F7ZDA1|A0A5F7ZDA1_MACMU	tr|A0A5F7ZDA1|A0A5F7ZDA1_MACMU	SERPINB4	0.253429	UP	0.0370077	0.000806944	0.00260563	OK	SERPINB4	no	A0A5F7ZDA1_MACMU
tr|A0A5F8AUQ8|A0A5F8AUQ8_MACMU	tr|A0A5F8AUQ8|A0A5F8AUQ8_MACMU	F2	8.03464	UP	0.0114368	0.000820458	0.00264254	OK	F2	yes	A0A5F8AUQ8_MACMU
tr|A0A1D5QS54|A0A1D5QS54_MACMU	tr|A0A1D5QS54|A0A1D5QS54_MACMU	PCOLCE	9.47323	DOWN	-0.0146097	0.000826581	0.00265552	OK	PCOLCE	yes	A0A1D5QS54_MACMU
tr|A0A5F8A6R9|A0A5F8A6R9_MACMU	tr|A0A5F8A6R9|A0A5F8A6R9_MACMU	CST4	2.8981	UP	0.0333901	0.000851398	0.00272834	Partial_match	CST4	no	A0A5F8A6R9_MACMU
tr|F6WXA7|F6WXA7_MACMU	tr|F6WXA7|F6WXA7_MACMU	CAST	6.64653	UP	0.0285711	0.00085551	0.00273461	OK	CAST	yes	F6WXA7_MACMU
sp|P35322|SPRR1_MACMU	sp|P35322|SPRR1_MACMU	SPRR1B	6.87005	UP	0.0200076	0.000862506	0.00275005	OK	SPRR1B	yes	SPRR1_MACMU
tr|F7GIC0|F7GIC0_MACMU	tr|F7GIC0|F7GIC0_MACMU	FCGBP	6.42092	DOWN	-0.0236931	0.00087195	0.0027732	Partial_match	FCGBP	yes	F7GIC0_MACMU
tr|A0A5F7ZYI2|A0A5F7ZYI2_MACMU	tr|A0A5F7ZYI2|A0A5F7ZYI2_MACMU	SFTPA2	0.480696	UP	0.0249023	0.000889828	0.00282298	OK	SFTPA2	no	A0A5F7ZYI2_MACMU
tr|F7GFB4|F7GFB4_MACMU	tr|F7GFB4|F7GFB4_MACMU	CP	11.5235	DOWN	-0.0100852	0.000910552	0.00288152	OK	CP	yes	F7GFB4_MACMU
sp|Q28502|APOE_MACMU (+1)	sp|Q28502|APOE_MACMU	NA	8.12683	DOWN	-0.0143118	0.000937532	0.00295425	OK	APOE	yes	APOE_MACMU
tr|F7CPZ9|F7CPZ9_MACMU	tr|F7CPZ9|F7CPZ9_MACMU	CLMP	4.31811	DOWN	-0.00770419	0.000938191	0.00295425	OK	CLMP	yes	F7CPZ9_MACMU
tr|F7BP60|F7BP60_MACMU	tr|F7BP60|F7BP60_MACMU	FOLR1	5.4192	UP	0.012119	0.000961441	0.00301997	OK	FOLR1	yes	F7BP60_MACMU
tr|F6Q1B1|F6Q1B1_MACMU	tr|F6Q1B1|F6Q1B1_MACMU	TGFBR2	3.58438	DOWN	-0.00986934	0.000965758	0.00302604	OK	TGFBR2	yes	F6Q1B1_MACMU
tr|F6RUP2|F6RUP2_MACMU	tr|F6RUP2|F6RUP2_MACMU	ROR1	2.14786	DOWN	-0.00854026	0.000970557	0.00303359	OK	ROR1	yes	F6RUP2_MACMU
tr|I0FGN5|I0FGN5_MACMU	tr|I0FGN5|I0FGN5_MACMU	EEF1B2	2.08639	UP	0.0170197	0.000993185	0.00309669	OK	EEF1B2	yes	I0FGN5_MACMU
tr|A0A5F8AJX4|A0A5F8AJX4_MACMU	tr|A0A5F8AJX4|A0A5F8AJX4_MACMU	CD59	6.83443	UP	0.00900187	0.00101895	0.00316923	OK	CD59	yes	A0A5F8AJX4_MACMU
tr|F6YBP7|F6YBP7_MACMU	tr|F6YBP7|F6YBP7_MACMU	CFD	8.67357	UP	0.0198219	0.00103191	0.00320169	OK	CFD	yes	F6YBP7_MACMU
tr|F6S0N0|F6S0N0_MACMU	tr|F6S0N0|F6S0N0_MACMU	PEBP4	2.86902	UP	0.0224636	0.00104197	0.00322502	OK	PEBP4	yes	F6S0N0_MACMU
tr|F6YYJ9|F6YYJ9_MACMU	tr|F6YYJ9|F6YYJ9_MACMU	PGLYRP2	7.16403	DOWN	-0.0162869	0.00109325	0.0033755	OK	PGLYRP2	yes	F6YYJ9_MACMU
tr|F6WDG6|F6WDG6_MACMU	tr|F6WDG6|F6WDG6_MACMU	DSP	6.13374	UP	0.0180587	0.00110482	0.00340297	OK	DSP	yes	F6WDG6_MACMU
tr|A0A1D5Q716|A0A1D5Q716_MACMU	tr|A0A1D5Q716|A0A1D5Q716_MACMU	MCAM	5.41033	UP	0.0141544	0.00110902	0.00340761	OK	MCAM	yes	A0A1D5Q716_MACMU
tr|F7AJA1|F7AJA1_MACMU	tr|F7AJA1|F7AJA1_MACMU	ENDOD1	3.09705	DOWN	-0.00884126	0.00111599	0.00341594	OK	ENDOD1	yes	F7AJA1_MACMU
tr|F7EGF5|F7EGF5_MACMU	tr|F7EGF5|F7EGF5_MACMU	COL4A1	2.50258	DOWN	-0.0186202	0.00111711	0.00341594	OK	COL4A1	yes	F7EGF5_MACMU
tr|A0A5F7ZYZ2|A0A5F7ZYZ2_MACMU	tr|A0A5F7ZYZ2|A0A5F7ZYZ2_MACMU	NCAM2	0.772943	DOWN	-0.0266714	0.0011235	0.00342722	OK	NCAM2	yes	A0A5F7ZYZ2_MACMU
tr|A0A5F7ZL29|A0A5F7ZL29_MACMU_family	tr|A0A5F7ZL29|A0A5F7ZL29_MACMU	NA	3.3156	UP	0.0110118	0.00113006	0.00343895	OK	ENO1	yes	A0A5F7ZL29_MACMU
tr|F7C3R1|F7C3R1_MACMU	tr|F7C3R1|F7C3R1_MACMU	HSPA5	8.43974	UP	0.00796827	0.00113749	0.00345328	OK	HSPA5	yes	F7C3R1_MACMU
tr|F7BM66|F7BM66_MACMU	tr|F7BM66|F7BM66_MACMU	RPLP2	4.42171	UP	0.0178283	0.00114693	0.00347364	OK	RPLP2	yes	F7BM66_MACMU
tr|A0A5F8ADC5|A0A5F8ADC5_MACMU (+1)	tr|A0A5F8ADC5|A0A5F8ADC5_MACMU	NA	1.98587	DOWN	-0.0142109	0.00120617	0.00364435	OK	ARF3	yes	A0A5F8ADC5_MACMU
tr|A0A1D5R2I5|A0A1D5R2I5_MACMU	tr|A0A1D5R2I5|A0A1D5R2I5_MACMU	MMP19	7.05295	DOWN	-0.0126896	0.00121692	0.0036681	OK	MMP19	yes	A0A1D5R2I5_MACMU
tr|A0A5F8ABB2|A0A5F8ABB2_MACMU	tr|A0A5F8ABB2|A0A5F8ABB2_MACMU	TSPAN1	2.49943	DOWN	-0.0121236	0.00123525	0.00371167	OK	TSPAN1	yes	A0A5F8ABB2_MACMU
tr|F7DKI0|F7DKI0_MACMU	tr|F7DKI0|F7DKI0_MACMU	IGLL5	12.8948	DOWN	-0.0129012	0.00123722	0.00371167	OK	IGLL5		F7DKI0_MACMU
tr|F7GPR1|F7GPR1_MACMU	tr|F7GPR1|F7GPR1_MACMU	CGREF1	2.72884	DOWN	-0.0119577	0.00125881	0.00376753	OK	CGREF1	yes	F7GPR1_MACMU
tr|G7MV77|G7MV77_MACMU	tr|G7MV77|G7MV77_MACMU	HAPLN1	2.32483	DOWN	-0.0213565	0.0013521	0.00403721	OK	HAPLN1	yes	G7MV77_MACMU
tr|F7EW13|F7EW13_MACMU	tr|F7EW13|F7EW13_MACMU	SERPINB12	6.60299	UP	0.0292253	0.00136867	0.00407709	OK	SERPINB12	yes	F7EW13_MACMU
tr|F7G0I6|F7G0I6_MACMU	tr|F7G0I6|F7G0I6_MACMU	TRHDE	0.0330043	DOWN	-0.017919	0.00139836	0.00415579	OK	TRHDE	yes	F7G0I6_MACMU
tr|A0A5F8AA32|A0A5F8AA32_MACMU	tr|A0A5F8AA32|A0A5F8AA32_MACMU	FUCA2	4.99758	UP	0.0090507	0.00140954	0.00417921	OK	FUCA2	yes	A0A5F8AA32_MACMU
tr|A0A5F7ZLX2|A0A5F7ZLX2_MACMU	tr|A0A5F7ZLX2|A0A5F7ZLX2_MACMU	IGHV7-4-1	3.87851	DOWN	-0.0162028	0.00143499	0.00424477	OK	IGHV7-4-1		A0A5F7ZLX2_MACMU
tr|G7NS79|G7NS79_MACMU	tr|G7NS79|G7NS79_MACMU	SH3BGRL	4.98732	UP	0.00918998	0.00151141	0.00446043	OK	SH3BGRL	yes	G7NS79_MACMU
tr|F7E1R3|F7E1R3_MACMU	tr|F7E1R3|F7E1R3_MACMU	UMOD	5.53291	UP	0.0121302	0.00152811	0.00449321	OK	UMOD	yes	F7E1R3_MACMU
tr|H9FNP5|H9FNP5_MACMU	tr|H9FNP5|H9FNP5_MACMU	CPQ	3.39807	DOWN	-0.0160542	0.0015296	0.00449321	OK	CPQ	yes	H9FNP5_MACMU
tr|A0A1D5Q330|A0A1D5Q330_MACMU	tr|A0A1D5Q330|A0A1D5Q330_MACMU	AXL	6.25099	UP	0.0131631	0.00156188	0.00457743	OK	AXL	yes	A0A1D5Q330_MACMU
tr|F6VTJ4|F6VTJ4_MACMU	tr|F6VTJ4|F6VTJ4_MACMU	SPINK7	3.20534	UP	0.0351447	0.0015756	0.00460701	Poor_match	SPINK7	no	F6VTJ4_MACMU
tr|G7N1N6|G7N1N6_MACMU	tr|G7N1N6|G7N1N6_MACMU	VIM	6.425	UP	0.0102022	0.00158413	0.0046213	OK	VIM	yes	G7N1N6_MACMU
sp|P69895|TBB5_MACMU	sp|P69895|TBB5_MACMU	TUBB	1.24795	DOWN	-0.0123678	0.00161832	0.0047102	OK	TUBB	yes	TBB5_MACMU
sp|Q6DN04|MIF_MACMU	sp|Q6DN04|MIF_MACMU	MIF	2.07344	UP	0.014978	0.0016503	0.00479228	OK	MIF	yes	MIF_MACMU
tr|A0A1D5Q3K1|A0A1D5Q3K1_MACMU	tr|A0A1D5Q3K1|A0A1D5Q3K1_MACMU	NAXE	2.687	UP	0.00863869	0.00167185	0.00484379	OK	NAXE	yes	A0A1D5Q3K1_MACMU
tr|F6YU14|F6YU14_MACMU	tr|F6YU14|F6YU14_MACMU	CPA1	4.22955	DOWN	-0.0244921	0.00172344	0.00498187	OK	CPA1	yes	F6YU14_MACMU
tr|F7CPT5|F7CPT5_MACMU	tr|F7CPT5|F7CPT5_MACMU	LASP1	2.37607	UP	0.0163007	0.00173176	0.00499457	OK	LASP1	yes	F7CPT5_MACMU
tr|F7H5Q6|F7H5Q6_MACMU	tr|F7H5Q6|F7H5Q6_MACMU	GPLD1	4.95028	DOWN	-0.010987	0.00175503	0.00505018	OK	GPLD1	yes	F7H5Q6_MACMU
tr|A0A5F7ZU91|A0A5F7ZU91_MACMU	tr|A0A5F7ZU91|A0A5F7ZU91_MACMU	SERPINA4	6.39692	DOWN	-0.0106883	0.00178624	0.00512836	OK	SERPINA4	yes	A0A5F7ZU91_MACMU
tr|G7NRL5|G7NRL5_MACMU	tr|G7NRL5|G7NRL5_MACMU	GPC4	1.39525	DOWN	-0.0156852	0.00180054	0.00515775	OK	GPC4	yes	G7NRL5_MACMU
tr|F7DWA9|F7DWA9_MACMU	tr|F7DWA9|F7DWA9_MACMU	SFTPB	3.14912	UP	0.017309	0.00183623	0.00524816	OK	SFTPB	yes	F7DWA9_MACMU
tr|F7GU07|F7GU07_MACMU	tr|F7GU07|F7GU07_MACMU	A2ML1	7.92848	UP	0.0167734	0.00184712	0.00526741	OK	A2ML1	yes	F7GU07_MACMU
tr|F7H4L5|F7H4L5_MACMU	tr|F7H4L5|F7H4L5_MACMU	CALD1	3.37307	UP	0.0174392	0.00185877	0.00528874	OK	CALD1	yes	F7H4L5_MACMU
tr|A0A1D5QWN5|A0A1D5QWN5_MACMU	tr|A0A1D5QWN5|A0A1D5QWN5_MACMU	IGHV2-5	8.64428	DOWN	-0.0148243	0.00186603	0.00529751	OK	IGHV2-5		A0A1D5QWN5_MACMU
tr|F7HTT9|F7HTT9_MACMU	tr|F7HTT9|F7HTT9_MACMU	CFI	8.41981	DOWN	-0.0108717	0.00188322	0.00533439	OK	CFI	yes	F7HTT9_MACMU
sp|P59822|IL1AP_MACMU	sp|P59822|IL1AP_MACMU	IL1RAP	6.57377	DOWN	-0.00847122	0.00195378	0.00552193	OK	IL1RAP	yes	IL1AP_MACMU
tr|A0A1D5Q2M0|A0A1D5Q2M0_MACMU	tr|A0A1D5Q2M0|A0A1D5Q2M0_MACMU	DNAJC3	1.77194	UP	0.0123434	0.00201121	0.0056716	OK	DNAJC3	yes	A0A1D5Q2M0_MACMU
tr|F6UZ20|F6UZ20_MACMU	tr|F6UZ20|F6UZ20_MACMU	FGG	9.59801	UP	0.0128214	0.00214678	0.00603333	OK	FGG	yes	F6UZ20_MACMU
tr|A0A1D5RHC9|A0A1D5RHC9_MACMU	tr|A0A1D5RHC9|A0A1D5RHC9_MACMU	RANBP1	0.777605	UP	0.0221796	0.00214899	0.00603333	OK	RANBP1	yes	A0A1D5RHC9_MACMU
tr|G7MUQ7|G7MUQ7_MACMU	tr|G7MUQ7|G7MUQ7_MACMU	CDH6	4.53434	DOWN	-0.0103091	0.0022049	0.00617664	OK	CDH6	yes	G7MUQ7_MACMU
tr|F6TU01|F6TU01_MACMU	tr|F6TU01|F6TU01_MACMU	AOC1	10.0216	UP	0.016261	0.00225381	0.00629975	OK	AOC1	yes	F6TU01_MACMU
tr|F6TE11|F6TE11_MACMU	tr|F6TE11|F6TE11_MACMU	OGN	7.18675	UP	0.0150997	0.00226915	0.00632867	OK	OGN	yes	F6TE11_MACMU
tr|F6S4Z1|F6S4Z1_MACMU	tr|F6S4Z1|F6S4Z1_MACMU	CHST6	3.55047	UP	0.0127404	0.00228083	0.00634732	OK	CHST6	yes	F6S4Z1_MACMU
tr|A0A1D5QKW0|A0A1D5QKW0_MACMU	tr|A0A1D5QKW0|A0A1D5QKW0_MACMU	RAB1A	1.27764	DOWN	-0.0102581	0.00231092	0.00641698	OK	RAB1A	yes	A0A1D5QKW0_MACMU
tr|G7MR94|G7MR94_MACMU	tr|G7MR94|G7MR94_MACMU	H1-5	2.25753	UP	0.0164024	0.00236785	0.0065607	OK	H1-5	yes	G7MR94_MACMU
tr|F7BTD3|F7BTD3_MACMU	tr|F7BTD3|F7BTD3_MACMU	SERPINF2	8.90594	DOWN	-0.0107128	0.00241948	0.00668916	OK	SERPINF2	yes	F7BTD3_MACMU
tr|F7H1V9|F7H1V9_MACMU	tr|F7H1V9|F7H1V9_MACMU	APCS	1.89059	DOWN	-0.0186978	0.0024506	0.00676047	OK	APCS	yes	F7H1V9_MACMU
tr|F6TQJ2|F6TQJ2_MACMU	tr|F6TQJ2|F6TQJ2_MACMU	LAP3	2.00024	DOWN	-0.0140794	0.00253286	0.00697222	OK	LAP3	yes	F6TQJ2_MACMU
tr|F7GS35|F7GS35_MACMU	tr|F7GS35|F7GS35_MACMU	TPM3	2.31118	UP	0.00887642	0.00257593	0.00707545	OK	TPM3	yes	F7GS35_MACMU
tr|G7MSJ5|G7MSJ5_MACMU	tr|G7MSJ5|G7MSJ5_MACMU	CYTL1	2.97305	DOWN	-0.0237967	0.00262943	0.00720679	OK	CYTL1	yes	G7MSJ5_MACMU
tr|F7CTH6|F7CTH6_MACMU	tr|F7CTH6|F7CTH6_MACMU	LY6G6C	3.75142	DOWN	-0.0225327	0.00265441	0.00725959	OK	LY6G6C	yes	F7CTH6_MACMU
tr|A0A1D5RC16|A0A1D5RC16_MACMU	tr|A0A1D5RC16|A0A1D5RC16_MACMU	CNDP1	5.74974	DOWN	-0.020429	0.00267785	0.00730795	OK	CNDP1	yes	A0A1D5RC16_MACMU
tr|F6WAM6|F6WAM6_MACMU	tr|F6WAM6|F6WAM6_MACMU	IGLV1-40	4.96372	DOWN	-0.0126807	0.00270132	0.00735616	Poor_match	IGLV1-40		F6WAM6_MACMU
tr|F7H6X3|F7H6X3_MACMU	tr|F7H6X3|F7H6X3_MACMU	COMP	6.29652	UP	0.0143135	0.00271824	0.00738638	OK	COMP	yes	F7H6X3_MACMU
tr|F7GMK4|F7GMK4_MACMU	tr|F7GMK4|F7GMK4_MACMU	IGLC2	8.74445	DOWN	-0.0109957	0.00276307	0.00749217	Partial_match	IGLC2		F7GMK4_MACMU
tr|F6V848|F6V848_MACMU	tr|F6V848|F6V848_MACMU	CCDC80	6.03393	DOWN	-0.0165839	0.00279638	0.00756633	OK	CCDC80	yes	F6V848_MACMU
tr|A0A1D5RH71|A0A1D5RH71_MACMU	tr|A0A1D5RH71|A0A1D5RH71_MACMU	EFEMP1	10.7908	UP	0.0146178	0.00280673	0.00757818	OK	EFEMP1	yes	A0A1D5RH71_MACMU
tr|F6XLT9|F6XLT9_MACMU	tr|F6XLT9|F6XLT9_MACMU	VAT1	3.94009	DOWN	-0.0112851	0.0028799	0.00775923	OK	VAT1	yes	F6XLT9_MACMU
tr|H9EXE9|H9EXE9_MACMU	tr|H9EXE9|H9EXE9_MACMU	TBCA	3.74604	UP	0.0145612	0.002916	0.00783983	OK	TBCA	yes	H9EXE9_MACMU
tr|A0A1D5QDP9|A0A1D5QDP9_MACMU	tr|A0A1D5QDP9|A0A1D5QDP9_MACMU	FSTL1	10.7464	DOWN	-0.00838245	0.00309149	0.00829407	OK	FSTL1	yes	A0A1D5QDP9_MACMU
tr|F7GM36|F7GM36_MACMU	tr|F7GM36|F7GM36_MACMU	MAN2B2	4.95794	DOWN	-0.00995369	0.00311739	0.00834122	OK	MAN2B2	yes	F7GM36_MACMU
tr|G7MYN0|G7MYN0_MACMU	tr|G7MYN0|G7MYN0_MACMU	MESD	3.23023	UP	0.00817013	0.00312268	0.00834122	OK	MESD	no	G7MYN0_MACMU
tr|F6W2K4|F6W2K4_MACMU	tr|F6W2K4|F6W2K4_MACMU	PLD3	1.07729	UP	0.0121916	0.00312878	0.00834122	OK	PLD3	yes	F6W2K4_MACMU
tr|G7N736|G7N736_MACMU	tr|G7N736|G7N736_MACMU	IGFBP6	10.0807	UP	0.0148405	0.00314141	0.00835734	OK	IGFBP6	yes	G7N736_MACMU
tr|A0A5F8A3L9|A0A5F8A3L9_MACMU	tr|A0A5F8A3L9|A0A5F8A3L9_MACMU	NCCRP1	4.23043	UP	0.0155225	0.00318916	0.00845305	OK	NCCRP1	yes	A0A5F8A3L9_MACMU
tr|A0A1D5Q262|A0A1D5Q262_MACMU	tr|A0A1D5Q262|A0A1D5Q262_MACMU	GDI1	3.78359	UP	0.00779218	0.00319071	0.00845305	OK	GDI1	yes	A0A1D5Q262_MACMU
tr|F7GMR0|F7GMR0_MACMU	tr|F7GMR0|F7GMR0_MACMU	HSPA13	4.28014	UP	0.0113394	0.00330521	0.00873814	OK	HSPA13	yes	F7GMR0_MACMU
tr|G7NAV0|G7NAV0_MACMU	tr|G7NAV0|G7NAV0_MACMU	ECRG4	5.2397	UP	0.0158656	0.00331833	0.0087546	OK	ECRG4	yes	G7NAV0_MACMU
tr|A0A1D5QSH6|A0A1D5QSH6_MACMU	tr|A0A1D5QSH6|A0A1D5QSH6_MACMU	PROC	2.24052	UP	0.0153989	0.00345181	0.00908787	OK	PROC	yes	A0A1D5QSH6_MACMU
tr|F7H4W7|F7H4W7_MACMU	tr|F7H4W7|F7H4W7_MACMU	OLFM4	0.481148	UP	0.0144025	0.00358291	0.00941349	OK	OLFM4	yes	F7H4W7_MACMU
tr|G7N6F2|G7N6F2_MACMU	tr|G7N6F2|G7N6F2_MACMU	ARHGDIB	3.49729	UP	0.0168481	0.00360052	0.0094402	OK	ARHGDIB	yes	G7N6F2_MACMU
tr|F7DAC5|F7DAC5_MACMU	tr|F7DAC5|F7DAC5_MACMU	HABP2	6.56456	DOWN	-0.00778182	0.00365686	0.00956816	OK	HABP2	yes	F7DAC5_MACMU
tr|F7GIS1|F7GIS1_MACMU	tr|F7GIS1|F7GIS1_MACMU	COL18A1	7.30532	DOWN	-0.0101287	0.00395405	0.0103118	OK	COL18A1	yes	F7GIS1_MACMU
tr|F7HB21|F7HB21_MACMU	tr|F7HB21|F7HB21_MACMU	CDH15	4.74403	DOWN	-0.0180048	0.00395731	0.0103118	OK	CDH15	yes	F7HB21_MACMU
tr|F6YNN1|F6YNN1_MACMU	tr|F6YNN1|F6YNN1_MACMU	ANXA8	6.11198	UP	0.0125841	0.00405914	0.0105554	OK	ANXA8	yes	F6YNN1_MACMU
tr|F6QQP0|F6QQP0_MACMU	tr|F6QQP0|F6QQP0_MACMU	IGLC2	12.2853	DOWN	-0.0124296	0.00412501	0.0107048	Partial_match	IGLC2		F6QQP0_MACMU
tr|F6Z8Y2|F6Z8Y2_MACMU	tr|F6Z8Y2|F6Z8Y2_MACMU	ANXA3	4.67504	DOWN	-0.0123538	0.00413841	0.0107176	OK	ANXA3	yes	F6Z8Y2_MACMU
tr|F7ASF6|F7ASF6_MACMU	tr|F7ASF6|F7ASF6_MACMU	RNASET2	5.47723	UP	0.0118925	0.0041645	0.0107632	OK	RNASET2	yes	F7ASF6_MACMU
tr|F7HML3|F7HML3_MACMU	tr|F7HML3|F7HML3_MACMU	EEF1G	4.85806	DOWN	-0.00659028	0.00428832	0.0110607	OK	EEF1G	yes	F7HML3_MACMU
tr|A0A5F7ZC88|A0A5F7ZC88_MACMU	tr|A0A5F7ZC88|A0A5F7ZC88_MACMU	IGLV11-55	4.75535	DOWN	-0.0131882	0.00430275	0.0110754	OK	IGLV11-55		A0A5F7ZC88_MACMU
tr|F7GTW9|F7GTW9_MACMU	tr|F7GTW9|F7GTW9_MACMU	ENPEP	3.96863	DOWN	-0.0134575	0.00433381	0.0111328	OK	ENPEP	yes	F7GTW9_MACMU
tr|F7HPA7|F7HPA7_MACMU	tr|F7HPA7|F7HPA7_MACMU	SCEL	3.65085	UP	0.0177279	0.00437941	0.0112272	OK	SCEL	yes	F7HPA7_MACMU
tr|F7HAN9|F7HAN9_MACMU	tr|F7HAN9|F7HAN9_MACMU	H1-4	2.88198	UP	0.0235824	0.00442991	0.0113338	OK	H1-4	yes	F7HAN9_MACMU
tr|A0A5F7ZRC2|A0A5F7ZRC2_MACMU	tr|A0A5F7ZRC2|A0A5F7ZRC2_MACMU	C11orf54	-1.46634	UP	0.0318266	0.00444117	0.0113397	Partial_match	C11orf54	yes	A0A5F7ZRC2_MACMU
tr|A0A5F7ZAN3|A0A5F7ZAN3_MACMU	tr|A0A5F7ZAN3|A0A5F7ZAN3_MACMU	PRND	2.54315	DOWN	-0.0153154	0.00453963	0.0115678	OK	PRND	yes	A0A5F7ZAN3_MACMU
tr|F7E1Y2|F7E1Y2_MACMU	tr|F7E1Y2|F7E1Y2_MACMU	CHIT1	5.12293	DOWN	-0.0156839	0.00465745	0.0118443	OK	CHIT1	yes	F7E1Y2_MACMU
tr|I0FUR4|I0FUR4_MACMU	tr|I0FUR4|I0FUR4_MACMU	HSP90B1	6.11742	UP	0.0119288	0.00488205	0.0123906	OK	HSP90B1	yes	I0FUR4_MACMU
tr|A0A1D5QE04|A0A1D5QE04_MACMU_family	tr|A0A1D5QE04|A0A1D5QE04_MACMU	NA	3.23282	DOWN	-0.00788853	0.00494828	0.0125337	OK	ACTN1	yes	A0A1D5QE04_MACMU
tr|F6PLT3|F6PLT3_MACMU	tr|F6PLT3|F6PLT3_MACMU	BPIFB4	1.94938	UP	0.0177322	0.00503271	0.0127221	Poor_match	BPIFB4	no	F6PLT3_MACMU
tr|G7NLH4|G7NLH4_MACMU	tr|G7NLH4|G7NLH4_MACMU	BLVRB	4.55576	UP	0.0112611	0.00524728	0.0132382	OK	BLVRB	yes	G7NLH4_MACMU
tr|F7BXH4|F7BXH4_MACMU	tr|F7BXH4|F7BXH4_MACMU	TPP1	1.70367	UP	0.0104422	0.00535478	0.0134624	OK	TPP1	yes	F7BXH4_MACMU
tr|F6YGC3|F6YGC3_MACMU	tr|F6YGC3|F6YGC3_MACMU	SZT2	1.98574	DOWN	-0.0170265	0.00535736	0.0134624	Partial_match	SZT2	yes	F6YGC3_MACMU
tr|A0A5F7ZS87|A0A5F7ZS87_MACMU	tr|A0A5F7ZS87|A0A5F7ZS87_MACMU	IGHV4-28	8.30677	DOWN	-0.0115281	0.00542058	0.0135943	Partial_match	IGHV4-28		A0A5F7ZS87_MACMU
tr|F6YJG8|F6YJG8_MACMU	tr|F6YJG8|F6YJG8_MACMU	SCGB3A1	5.77734	UP	0.0157211	0.00549555	0.0137551	OK	SCGB3A1	yes	F6YJG8_MACMU
tr|A0A5F8AJF3|A0A5F8AJF3_MACMU	tr|A0A5F8AJF3|A0A5F8AJF3_MACMU	EFNB1	4.57726	UP	0.0082409	0.00582757	0.0145574	Partial_match	EFNB1	no	A0A5F8AJF3_MACMU
tr|A0A5F8APT4|A0A5F8APT4_MACMU	tr|A0A5F8APT4|A0A5F8APT4_MACMU	TPM4	0.672976	UP	0.0137312	0.00584049	0.0145611	OK	TPM4	yes	A0A5F8APT4_MACMU
tr|I0FIZ4|I0FIZ4_MACMU	tr|I0FIZ4|I0FIZ4_MACMU	SPTBN1	4.77709	DOWN	-0.0117363	0.00607532	0.0151168	OK	SPTBN1	yes	I0FIZ4_MACMU
tr|A0A1D5Q4H6|A0A1D5Q4H6_MACMU	tr|A0A1D5Q4H6|A0A1D5Q4H6_MACMU	PRDX3	1.75026	DOWN	-0.00971067	0.00624102	0.0154987	OK	PRDX3	yes	A0A1D5Q4H6_MACMU
tr|I2CY67|I2CY67_MACMU	tr|I2CY67|I2CY67_MACMU	SPON2	6.08947	UP	0.0103858	0.00640443	0.0158735	OK	SPON2	yes	I2CY67_MACMU
tr|F6PPU1|F6PPU1_MACMU	tr|F6PPU1|F6PPU1_MACMU	NA	2.34653	DOWN	-0.0154745	0.00644071	0.0159323	OK	na	yes	F6PPU1_MACMU
tr|A0A5F8A6G6|A0A5F8A6G6_MACMU	tr|A0A5F8A6G6|A0A5F8A6G6_MACMU	THBS2	5.84945	UP	0.0118717	0.00645677	0.0159409	OK	THBS2	yes	A0A5F8A6G6_MACMU
tr|F7EHM7|F7EHM7_MACMU	tr|F7EHM7|F7EHM7_MACMU	MAN2A1	5.26163	DOWN	-0.00748201	0.00652398	0.0160756	OK	MAN2A1	yes	F7EHM7_MACMU
tr|F7DD08|F7DD08_MACMU	tr|F7DD08|F7DD08_MACMU	ITIH2	6.9839	DOWN	-0.00897248	0.00657806	0.0161774	OK	ITIH2	yes	F7DD08_MACMU
tr|F6Z5V7|F6Z5V7_MACMU	tr|F6Z5V7|F6Z5V7_MACMU	COL11A1	4.126	DOWN	-0.0103597	0.00660662	0.0162137	OK	COL11A1	yes	F6Z5V7_MACMU
tr|F7HHM6|F7HHM6_MACMU	tr|F7HHM6|F7HHM6_MACMU	NRP1	5.69419	DOWN	-0.00843327	0.00662566	0.0162137	OK	NRP1	yes	F7HHM6_MACMU
tr|A0A1D5Q1K7|A0A1D5Q1K7_MACMU	tr|A0A1D5Q1K7|A0A1D5Q1K7_MACMU	AKR1B1	6.5609	DOWN	-0.0102678	0.00663112	0.0162137	OK	AKR1B1	yes	A0A1D5Q1K7_MACMU
tr|H9EXP2|H9EXP2_MACMU	tr|H9EXP2|H9EXP2_MACMU	C1RL	5.35516	DOWN	-0.0120232	0.0067024	0.0163564	OK	C1RL	yes	H9EXP2_MACMU
tr|A0A5F7ZJ02|A0A5F7ZJ02_MACMU	tr|A0A5F7ZJ02|A0A5F7ZJ02_MACMU	CLU	9.96712	DOWN	-0.0109336	0.00697461	0.0169881	OK	CLU	yes	A0A5F7ZJ02_MACMU
tr|F6ZDE4|F6ZDE4_MACMU	tr|F6ZDE4|F6ZDE4_MACMU	PAMR1	2.75734	UP	0.012353	0.0069914	0.0169963	OK	PAMR1	yes	F6ZDE4_MACMU
tr|F6WIZ9|F6WIZ9_MACMU	tr|F6WIZ9|F6WIZ9_MACMU	HTRA4	-0.341759	DOWN	-0.0154259	0.00700705	0.0170018	OK	HTRA4	yes	F6WIZ9_MACMU
tr|A0A1D5RKT0|A0A1D5RKT0_MACMU	tr|A0A1D5RKT0|A0A1D5RKT0_MACMU	ADAMTS12	2.08903	DOWN	-0.0221044	0.00707616	0.0171367	OK	ADAMTS12	yes	A0A1D5RKT0_MACMU
tr|F7FI83|F7FI83_MACMU	tr|F7FI83|F7FI83_MACMU	GMFB	1.97612	UP	0.0128498	0.00713332	0.0171958	OK	GMFB	yes	F7FI83_MACMU
tr|A0A5F8AUP2|A0A5F8AUP2_MACMU	tr|A0A5F8AUP2|A0A5F8AUP2_MACMU	IGLV11-55	5.24059	DOWN	-0.00994224	0.00713505	0.0171958	OK	IGLV11-55		A0A5F8AUP2_MACMU
tr|F7GQ23|F7GQ23_MACMU	tr|F7GQ23|F7GQ23_MACMU	NGFR	5.73722	DOWN	-0.010046	0.00714119	0.0171958	OK	NGFR	yes	F7GQ23_MACMU
tr|A0A5F7ZJG1|A0A5F7ZJG1_MACMU	tr|A0A5F7ZJG1|A0A5F7ZJG1_MACMU	FAT4	3.58193	UP	0.016223	0.00719577	0.0172944	Partial_match	FAT4	no	A0A5F7ZJG1_MACMU
tr|F7DYQ9|F7DYQ9_MACMU	tr|F7DYQ9|F7DYQ9_MACMU	JAM3	0.980039	DOWN	-0.0139276	0.00724525	0.0173804	OK	JAM3	yes	F7DYQ9_MACMU
tr|F6WYF2|F6WYF2_MACMU	tr|F6WYF2|F6WYF2_MACMU	MMP1	1.78784	UP	0.0123931	0.00740629	0.0177332	OK	MMP1	yes	F6WYF2_MACMU
tr|F7HP64|F7HP64_MACMU	tr|F7HP64|F7HP64_MACMU	IL1RN	4.47843	UP	0.0148708	0.00748068	0.0178776	OK	IL1RN	yes	F7HP64_MACMU
tr|F6SW75|F6SW75_MACMU	tr|F6SW75|F6SW75_MACMU	MASP2	1.99601	DOWN	-0.00987437	0.00754629	0.0180004	OK	MASP2	yes	F6SW75_MACMU
tr|A0A1D5Q227|A0A1D5Q227_MACMU (+1)	tr|A0A1D5Q227|A0A1D5Q227_MACMU	NA	0.366509	DOWN	-0.0140828	0.00758394	0.0180563	OK	ALDH3B1	yes	A0A1D5Q227_MACMU
tr|A0A5F7ZKP5|A0A5F7ZKP5_MACMU	tr|A0A5F7ZKP5|A0A5F7ZKP5_MACMU	C3	8.07788	DOWN	-0.00987957	0.00775377	0.0184261	Poor_match	C3	no	A0A5F7ZKP5_MACMU
tr|A0A5F8ANW0|A0A5F8ANW0_MACMU	tr|A0A5F8ANW0|A0A5F8ANW0_MACMU	KNG1	9.81711	DOWN	-0.00972259	0.0078295	0.0185713	OK	KNG1	yes	A0A5F8ANW0_MACMU
tr|F7GHV1|F7GHV1_MACMU	tr|F7GHV1|F7GHV1_MACMU	C5	8.94867	DOWN	-0.00910291	0.00829136	0.0196301	OK	C5	yes	F7GHV1_MACMU
tr|G7MFR4|G7MFR4_MACMU	tr|G7MFR4|G7MFR4_MACMU	AGT	8.76911	DOWN	-0.0169189	0.00834678	0.0197245	OK	AGT	yes	G7MFR4_MACMU
tr|F6XJL9|F6XJL9_MACMU	tr|F6XJL9|F6XJL9_MACMU	PSMB2	-0.259274	DOWN	-0.0188355	0.00859592	0.0202755	OK	PSMB2	yes	F6XJL9_MACMU
tr|F7GHW3|F7GHW3_MACMU	tr|F7GHW3|F7GHW3_MACMU	HYAL1	2.3234	DOWN	-0.00933341	0.00869064	0.0204609	OK	HYAL1	yes	F7GHW3_MACMU
tr|F7BJD3|F7BJD3_MACMU	tr|F7BJD3|F7BJD3_MACMU	PSG7	5.38874	DOWN	-0.0092379	0.00873244	0.0204942	OK	PSG7	yes	F7BJD3_MACMU
tr|A0A5F8APL6|A0A5F8APL6_MACMU	tr|A0A5F8APL6|A0A5F8APL6_MACMU	IGKV2D-30	1.38671	DOWN	-0.0402538	0.00873708	0.0204942	OK	IGKV2D-30		A0A5F8APL6_MACMU
tr|A0A1D5Q7U7|A0A1D5Q7U7_MACMU	tr|A0A1D5Q7U7|A0A1D5Q7U7_MACMU	KLKB1	8.10757	DOWN	-0.0091307	0.00882197	0.0206551	OK	KLKB1	yes	A0A1D5Q7U7_MACMU
tr|F6SIE0|F6SIE0_MACMU	tr|F6SIE0|F6SIE0_MACMU	ATP5F1B	2.40849	DOWN	-0.0141386	0.00891769	0.0208408	OK	ATP5F1B	yes	F6SIE0_MACMU
tr|F6TH66|F6TH66_MACMU	tr|F6TH66|F6TH66_MACMU	ENPP3	1.50374	UP	0.0284254	0.00893777	0.0208493	OK	ENPP3	yes	F6TH66_MACMU
tr|F7HMT2|F7HMT2_MACMU	tr|F7HMT2|F7HMT2_MACMU	ENO1	3.29217	UP	0.00837367	0.00907769	0.0211369	OK	ENO1	no	F7HMT2_MACMU
tr|F7GN53|F7GN53_MACMU	tr|F7GN53|F7GN53_MACMU	S100A11	4.59796	UP	0.00700124	0.00937781	0.021761	OK	S100A11	yes	F7GN53_MACMU
tr|F6YKJ0|F6YKJ0_MACMU	tr|F6YKJ0|F6YKJ0_MACMU	IGFBP5	7.6954	UP	0.00911487	0.00938006	0.021761	OK	IGFBP5	yes	F6YKJ0_MACMU
tr|A0A1D5QG79|A0A1D5QG79_MACMU	tr|A0A1D5QG79|A0A1D5QG79_MACMU	MGP	2.28695	UP	0.0250412	0.00944657	0.0218754	OK	MGP	no	A0A1D5QG79_MACMU
tr|F6RQ55|F6RQ55_MACMU	tr|F6RQ55|F6RQ55_MACMU	PDGFRL	2.43438	DOWN	-0.00668411	0.00946464	0.0218773	OK	PDGFRL	yes	F6RQ55_MACMU
tr|A0A5F8AL80|A0A5F8AL80_MACMU	tr|A0A5F8AL80|A0A5F8AL80_MACMU	ANXA11	-0.484272	DOWN	-0.0240786	0.00973864	0.0224697	OK	ANXA11	yes	A0A5F8AL80_MACMU
tr|A0A5F8AP62|A0A5F8AP62_MACMU	tr|A0A5F8AP62|A0A5F8AP62_MACMU	GAS6	5.59128	DOWN	-0.0105948	0.00976942	0.0224998	OK	GAS6	yes	A0A5F8AP62_MACMU
tr|H9FYX3|H9FYX3_MACMU	tr|H9FYX3|H9FYX3_MACMU	ST13	4.9827	UP	0.0153284	0.00979525	0.0225184	OK	ST13	yes	H9FYX3_MACMU
tr|A0A5F8AFH7|A0A5F8AFH7_MACMU	tr|A0A5F8AFH7|A0A5F8AFH7_MACMU	ENG	2.98904	DOWN	-0.0113439	0.0108363	0.0248667	OK	ENG	yes	A0A5F8AFH7_MACMU
tr|A0A1D5R5P8|A0A1D5R5P8_MACMU	tr|A0A1D5R5P8|A0A1D5R5P8_MACMU	MYH9	6.11111	DOWN	-0.00764154	0.0110912	0.0254057	OK	MYH9	yes	A0A1D5R5P8_MACMU
tr|I0FL09|I0FL09_MACMU	tr|I0FL09|I0FL09_MACMU	PDGFD	2.41185	UP	0.00846866	0.0112333	0.0256847	OK	PDGFD	yes	I0FL09_MACMU
tr|F6SMQ4|F6SMQ4_MACMU	tr|F6SMQ4|F6SMQ4_MACMU	DDAH2	3.18559	UP	0.00800419	0.0113278	0.0258543	OK	DDAH2	yes	F6SMQ4_MACMU
sp|P15426|TPIS_MACMU (+1)	sp|P15426|TPIS_MACMU	NA	6.10696	UP	0.00900896	0.0118643	0.0270301	OK	TPI1	yes	TPIS_MACMU
tr|A0A5F8AD54|A0A5F8AD54_MACMU	tr|A0A5F8AD54|A0A5F8AD54_MACMU	IGHG1	14.181	DOWN	-0.0100864	0.0121147	0.0274686	OK	IGHG1		A0A5F8AD54_MACMU
tr|F7GQT3|F7GQT3_MACMU	tr|F7GQT3|F7GQT3_MACMU	GALM	3.98919	UP	0.0086561	0.0121212	0.0274686	OK	GALM	no	F7GQT3_MACMU
tr|F6PP70|F6PP70_MACMU	tr|F6PP70|F6PP70_MACMU	CLIC4	4.75626	UP	0.00648469	0.0121217	0.0274686	OK	CLIC4	yes	F6PP70_MACMU
tr|A0A1D5Q264|A0A1D5Q264_MACMU	tr|A0A1D5Q264|A0A1D5Q264_MACMU	ANXA5	3.59164	DOWN	-0.0131776	0.0122791	0.0277758	OK	ANXA5	yes	A0A1D5Q264_MACMU
tr|F7F1L7|F7F1L7_MACMU	tr|F7F1L7|F7F1L7_MACMU	COTL1	7.68752	DOWN	-0.00845217	0.0127105	0.0286261	OK	COTL1	yes	F7F1L7_MACMU
tr|F7HQY4|F7HQY4_MACMU	tr|F7HQY4|F7HQY4_MACMU	ERVMER34-1	5.64469	DOWN	-0.00693562	0.0127164	0.0286261	OK	ERVMER34-1	yes	F7HQY4_MACMU
tr|F7GV78|F7GV78_MACMU	tr|F7GV78|F7GV78_MACMU	MATN3	1.9413	UP	0.0170866	0.0127227	0.0286261	OK	MATN3	yes	F7GV78_MACMU
tr|F7E595|F7E595_MACMU	tr|F7E595|F7E595_MACMU	EPHB4	4.14124	DOWN	-0.0105918	0.0128452	0.0288505	OK	EPHB4	yes	F7E595_MACMU
tr|A0A5F8APD5|A0A5F8APD5_MACMU	tr|A0A5F8APD5|A0A5F8APD5_MACMU	IGHV3-15	6.27296	DOWN	-0.00906292	0.0129824	0.0291072	OK	IGHV3-15		A0A5F8APD5_MACMU
tr|F6PPA4|F6PPA4_MACMU	tr|F6PPA4|F6PPA4_MACMU	COL15A1	6.8363	UP	0.00802021	0.0130778	0.0292595	OK	COL15A1	yes	F6PPA4_MACMU
tr|F7GZ76|F7GZ76_MACMU	tr|F7GZ76|F7GZ76_MACMU	PCDH12	2.42847	DOWN	-0.00916055	0.0130965	0.0292595	OK	PCDH12	yes	F7GZ76_MACMU
tr|A0A5F7ZNC6|A0A5F7ZNC6_MACMU (+1)	tr|A0A5F7ZNC6|A0A5F7ZNC6_MACMU	NA	7.08696	DOWN	-0.0134363	0.0132344	0.0295158	OK	IGLV3-10		A0A5F7ZNC6_MACMU
tr|F6W890|F6W890_MACMU	tr|F6W890|F6W890_MACMU	LMNA	6.49205	UP	0.00820533	0.0132595	0.0295199	OK	LMNA	yes	F6W890_MACMU
tr|F6WTG2|F6WTG2_MACMU	tr|F6WTG2|F6WTG2_MACMU	PCOLCE2	6.52994	UP	0.0121805	0.0133219	0.0296069	OK	PCOLCE2	yes	F6WTG2_MACMU
tr|I0FH47|I0FH47_MACMU	tr|I0FH47|I0FH47_MACMU	IGFBP3	10.1304	UP	0.00688823	0.0134937	0.0299362	OK	IGFBP3	yes	I0FH47_MACMU
tr|F6UU63|F6UU63_MACMU	tr|F6UU63|F6UU63_MACMU	TMED7	1.00125	DOWN	-0.00955337	0.0136668	0.0302673	Partial_match	TMED7	yes	F6UU63_MACMU
tr|F7H7R1|F7H7R1_MACMU	tr|F7H7R1|F7H7R1_MACMU	OLFML3	6.15796	DOWN	-0.0081414	0.0138523	0.0306247	Partial_match	OLFML3	yes	F7H7R1_MACMU
tr|F6XMH7|F6XMH7_MACMU	tr|F6XMH7|F6XMH7_MACMU	NSFL1C	2.07895	UP	0.0119211	0.0139776	0.0308271	OK	NSFL1C	yes	F6XMH7_MACMU
tr|A0A5F8AC66|A0A5F8AC66_MACMU	tr|A0A5F8AC66|A0A5F8AC66_MACMU	CD5L	3.68758	DOWN	-0.0129752	0.0139925	0.0308271	OK	CD5L	yes	A0A5F8AC66_MACMU
tr|A0A5F8A0Y6|A0A5F8A0Y6_MACMU	tr|A0A5F8A0Y6|A0A5F8A0Y6_MACMU	RAN	3.50339	DOWN	-0.00924855	0.0142564	0.0313542	OK	RAN	yes	A0A5F8A0Y6_MACMU
tr|A0A5F7ZWK7|A0A5F7ZWK7_MACMU	tr|A0A5F7ZWK7|A0A5F7ZWK7_MACMU	RECK	4.71736	DOWN	-0.00538828	0.0149027	0.0327189	OK	RECK	yes	A0A5F7ZWK7_MACMU
tr|F7HIN5|F7HIN5_MACMU	tr|F7HIN5|F7HIN5_MACMU	PAICS	0.543393	DOWN	-0.0129491	0.015271	0.0334697	OK	PAICS	yes	F7HIN5_MACMU
tr|G7MNA9|G7MNA9_MACMU	tr|G7MNA9|G7MNA9_MACMU	ADAMTS1	7.80446	UP	0.0108766	0.015386	0.0336635	OK	ADAMTS1	yes	G7MNA9_MACMU
tr|A0A1D5Q1M7|A0A1D5Q1M7_MACMU	tr|A0A1D5Q1M7|A0A1D5Q1M7_MACMU	GLG1	2.11927	UP	0.011871	0.0154522	0.0337501	OK	GLG1	yes	A0A1D5Q1M7_MACMU
tr|H9FQD5|H9FQD5_MACMU	tr|H9FQD5|H9FQD5_MACMU	CCN2	7.48779	DOWN	-0.0086936	0.0156466	0.034116	OK	CCN2	yes	H9FQD5_MACMU
tr|F7BC56|F7BC56_MACMU	tr|F7BC56|F7BC56_MACMU	ICOSLG	0.89227	DOWN	-0.0109453	0.0156751	0.0341196	OK	ICOSLG	yes	F7BC56_MACMU
tr|G7N2T2|G7N2T2_MACMU	tr|G7N2T2|G7N2T2_MACMU	CPXM1	2.20124	UP	0.0120107	0.0159703	0.0346693	OK	CPXM1	yes	G7N2T2_MACMU
tr|A0A5F7ZIK9|A0A5F7ZIK9_MACMU	tr|A0A5F7ZIK9|A0A5F7ZIK9_MACMU	IGHV3-74	5.60031	DOWN	-0.0117418	0.0159954	0.0346693	Partial_match	IGHV3-74		A0A5F7ZIK9_MACMU
sp|Q50DM8|AGRG1_MACMU	sp|Q50DM8|AGRG1_MACMU	ADGRG1	2.7998	UP	0.0101008	0.0160096	0.0346693	OK	ADGRG1	yes	AGRG1_MACMU
tr|A0A5F8AN16|A0A5F8AN16_MACMU	tr|A0A5F8AN16|A0A5F8AN16_MACMU	IGKV1-27	5.33461	DOWN	-0.0115043	0.0163796	0.03541	OK	IGKV1-27		A0A5F8AN16_MACMU
tr|A0A1D5RIQ7|A0A1D5RIQ7_MACMU	tr|A0A1D5RIQ7|A0A1D5RIQ7_MACMU	GALNT2	6.14971	UP	0.00698692	0.0164716	0.0355485	OK	GALNT2	yes	A0A1D5RIQ7_MACMU
tr|A0A5F7ZK31|A0A5F7ZK31_MACMU	tr|A0A5F7ZK31|A0A5F7ZK31_MACMU	CTSD	6.31202	DOWN	-0.00653706	0.0167963	0.0361592	OK	CTSD	yes	A0A5F7ZK31_MACMU
tr|F6W3I7|F6W3I7_MACMU	tr|F6W3I7|F6W3I7_MACMU	SCUBE1	2.59528	DOWN	-0.0167636	0.0168116	0.0361592	OK	SCUBE1	yes	F6W3I7_MACMU
tr|F6VWL8|F6VWL8_MACMU	tr|F6VWL8|F6VWL8_MACMU	MYLK	2.87042	DOWN	-0.00967797	0.0173987	0.0373586	OK	MYLK	yes	F6VWL8_MACMU
tr|F7H9U3|F7H9U3_MACMU	tr|F7H9U3|F7H9U3_MACMU	LTBP4	6.28799	UP	0.00873984	0.017892	0.0383529	OK	LTBP4	yes	F7H9U3_MACMU
tr|F6SB17|F6SB17_MACMU	tr|F6SB17|F6SB17_MACMU	PROZ	3.35298	UP	0.0171498	0.0182666	0.0390899	OK	PROZ	yes	F6SB17_MACMU
tr|A0A5F7ZWI2|A0A5F7ZWI2_MACMU	tr|A0A5F7ZWI2|A0A5F7ZWI2_MACMU	IGHV1-24	4.80198	DOWN	-0.0132763	0.0183398	0.0391804	OK	IGHV1-24		A0A5F7ZWI2_MACMU
tr|A0A5F7ZR78|A0A5F7ZR78_MACMU	tr|A0A5F7ZR78|A0A5F7ZR78_MACMU	TMEM132A	3.78101	DOWN	-0.00821466	0.0185221	0.0394237	OK	TMEM132A	yes	A0A5F7ZR78_MACMU
tr|F7H0C7|F7H0C7_MACMU	tr|F7H0C7|F7H0C7_MACMU	ANXA2	7.48892	DOWN	-0.0106607	0.0185427	0.0394237	OK	ANXA2	yes	F7H0C7_MACMU
tr|F6XFH9|F6XFH9_MACMU	tr|F6XFH9|F6XFH9_MACMU	COL4A2	7.05848	UP	0.00766999	0.0185468	0.0394237	OK	COL4A2	yes	F6XFH9_MACMU
tr|A0A1D5RDC8|A0A1D5RDC8_MACMU	tr|A0A1D5RDC8|A0A1D5RDC8_MACMU	CCT7	0.645769	DOWN	-0.00924553	0.0188112	0.0398617	OK	CCT7	yes	A0A1D5RDC8_MACMU
tr|F6TWU5|F6TWU5_MACMU	tr|F6TWU5|F6TWU5_MACMU	SERPINB2	6.54082	DOWN	-0.00853389	0.0188157	0.0398617	OK	SERPINB2	yes	F6TWU5_MACMU
tr|F7B8E8|F7B8E8_MACMU	tr|F7B8E8|F7B8E8_MACMU	CLTC	4.64992	DOWN	-0.00748166	0.0188867	0.0399454	OK	CLTC	yes	F7B8E8_MACMU
tr|H9H2S9|H9H2S9_MACMU	tr|H9H2S9|H9H2S9_MACMU	IGHV3-72	4.71226	DOWN	-0.0100971	0.0190945	0.0402656	OK	IGHV3-72		H9H2S9_MACMU
tr|A0A5F8ABM3|A0A5F8ABM3_MACMU_family	tr|A0A5F8ABM3|A0A5F8ABM3_MACMU	NA	5.45274	DOWN	-0.0125599	0.0191016	0.0402656	OK	IGKV2-40		A0A5F8ABM3_MACMU
tr|F7H2A5|F7H2A5_MACMU	tr|F7H2A5|F7H2A5_MACMU	PFN1	8.17776	UP	0.00765938	0.0191648	0.0403318	OK	PFN1	yes	F7H2A5_MACMU
tr|G7MXF7|G7MXF7_MACMU	tr|G7MXF7|G7MXF7_MACMU	CFL2	-0.89985	UP	0.0287951	0.0193221	0.0405344	OK	CFL2	no	G7MXF7_MACMU
tr|A0A5F8AUA7|A0A5F8AUA7_MACMU	tr|A0A5F8AUA7|A0A5F8AUA7_MACMU	CD276	3.33477	UP	0.00789748	0.0193249	0.0405344	OK	CD276	yes	A0A5F8AUA7_MACMU
tr|F6XAC5|F6XAC5_MACMU	tr|F6XAC5|F6XAC5_MACMU	CFH	4.78552	DOWN	-0.0120095	0.0196208	0.0410871	Partial_match	CFH	no	F6XAC5_MACMU
tr|H9ZFL2|H9ZFL2_MACMU	tr|H9ZFL2|H9ZFL2_MACMU	NPEPPS	6.10198	DOWN	-0.00563069	0.0197781	0.0413482	OK	NPEPPS	yes	H9ZFL2_MACMU
tr|F6TWV9|F6TWV9_MACMU	tr|F6TWV9|F6TWV9_MACMU	SERPINB7	3.87123	UP	0.0173218	0.0198532	0.0414371	OK	SERPINB7	yes	F6TWV9_MACMU
tr|G7NDS4|G7NDS4_MACMU	tr|G7NDS4|G7NDS4_MACMU	TSG101	-0.0824215	DOWN	-0.0228699	0.0203574	0.0424195	OK	TSG101	yes	G7NDS4_MACMU
tr|F7DGB5|F7DGB5_MACMU	tr|F7DGB5|F7DGB5_MACMU	CRHBP	0.845522	UP	0.0112573	0.0206337	0.0429249	OK	CRHBP	yes	F7DGB5_MACMU
tr|H9H523|H9H523_MACMU	tr|H9H523|H9H523_MACMU	NA	7.42602	DOWN	-0.0124706	0.0207719	0.0431415	OK	na		H9H523_MACMU
tr|A0A5F8ANL5|A0A5F8ANL5_MACMU	tr|A0A5F8ANL5|A0A5F8ANL5_MACMU	EPHA1	-0.778014	UP	0.0249888	0.0208988	0.0433343	OK	EPHA1	yes	A0A5F8ANL5_MACMU
tr|A0A1D5RDB4|A0A1D5RDB4_MACMU	tr|A0A1D5RDB4|A0A1D5RDB4_MACMU	GLB1	0.637081	UP	0.0105811	0.0213272	0.0441505	OK	GLB1	yes	A0A1D5RDB4_MACMU
tr|A0A5F8AMF6|A0A5F8AMF6_MACMU	tr|A0A5F8AMF6|A0A5F8AMF6_MACMU	PI3	5.45954	UP	0.0224263	0.0215574	0.0445543	OK	PI3	yes	A0A5F8AMF6_MACMU
tr|A0A1D5QZ56|A0A1D5QZ56_MACMU	tr|A0A1D5QZ56|A0A1D5QZ56_MACMU	PSMA2	1.79056	DOWN	-0.0091666	0.0218165	0.0450164	OK	PSMA2	yes	A0A1D5QZ56_MACMU
tr|F7FY72|F7FY72_MACMU	tr|F7FY72|F7FY72_MACMU	F12	8.07042	DOWN	-0.00950705	0.0221624	0.045656	OK	F12	yes	F7FY72_MACMU
tr|G7N8U7|G7N8U7_MACMU	tr|G7N8U7|G7N8U7_MACMU	FN1	14.6001	DOWN	-0.00845141	0.0222204	0.0457014	OK	FN1	yes	G7N8U7_MACMU
tr|F7AWJ2|F7AWJ2_MACMU	tr|F7AWJ2|F7AWJ2_MACMU	NPM1	1.98245	UP	0.0109877	0.0228419	0.0469036	OK	NPM1	yes	F7AWJ2_MACMU
tr|H9EQK3|H9EQK3_MACMU	tr|H9EQK3|H9EQK3_MACMU	HPRT1	4.34145	DOWN	-0.00667726	0.0228807	0.0469073	OK	HPRT1	yes	H9EQK3_MACMU
tr|A0A5F8APE3|A0A5F8APE3_MACMU	tr|A0A5F8APE3|A0A5F8APE3_MACMU	SERPINB9	8.51211	DOWN	-0.0068273	0.0229898	0.047055	OK	SERPINB9	yes	A0A5F8APE3_MACMU
tr|A0A1D5QG07|A0A1D5QG07_MACMU	tr|A0A1D5QG07|A0A1D5QG07_MACMU	USP14	2.08715	DOWN	-0.00686433	0.0232865	0.0475855	OK	USP14	yes	A0A1D5QG07_MACMU
tr|F6QRF8|F6QRF8_MACMU_family	tr|F6QRF8|F6QRF8_MACMU	NA	4.08775	DOWN	-0.00697187	0.0233565	0.0476518	OK	TUBA1A	yes	F6QRF8_MACMU
tr|I0FSL5|I0FSL5_MACMU	tr|I0FSL5|I0FSL5_MACMU	PGK1	7.3231	UP	0.00469921	0.0234965	0.0478604	OK	PGK1	yes	I0FSL5_MACMU
tr|A0A5F7ZB74|A0A5F7ZB74_MACMU	tr|A0A5F7ZB74|A0A5F7ZB74_MACMU	TPM1	2.49265	UP	0.0124504	0.0237084	0.0481525	OK	TPM1	yes	A0A5F7ZB74_MACMU
tr|H9G1L0|H9G1L0_MACMU	tr|H9G1L0|H9G1L0_MACMU	CCT6A	2.02066	DOWN	-0.0111538	0.0237454	0.0481525	OK	CCT6A	yes	H9G1L0_MACMU
tr|A0A5F7ZI58|A0A5F7ZI58_MACMU	tr|A0A5F7ZI58|A0A5F7ZI58_MACMU	QSOX1	11.299	UP	0.00813434	0.0237542	0.0481525	OK	QSOX1	yes	A0A5F7ZI58_MACMU
tr|F7FLC1|F7FLC1_MACMU	tr|F7FLC1|F7FLC1_MACMU	ILF3	2.76327	UP	0.00794791	0.0238077	0.0481525	OK	ILF3	yes	F7FLC1_MACMU
tr|F6YS66|F6YS66_MACMU	tr|F6YS66|F6YS66_MACMU	FLNB	6.6615	DOWN	-0.00707333	0.0238296	0.0481525	OK	FLNB	yes	F6YS66_MACMU
tr|F7EWJ5|F7EWJ5_MACMU	tr|F7EWJ5|F7EWJ5_MACMU	PAEP	5.32613	UP	0.0179575	0.0238937	0.0482052	OK	PAEP	yes	F7EWJ5_MACMU
tr|F7GF01|F7GF01_MACMU	tr|F7GF01|F7GF01_MACMU	RBP4	8.59932	DOWN	-0.00741553	0.0239937	0.0483301	OK	RBP4	yes	F7GF01_MACMU
tr|F7ECV8|F7ECV8_MACMU	tr|F7ECV8|F7ECV8_MACMU	ROBO4	2.95868	UP	0.00621287	0.0240842	0.0484355	OK	ROBO4	yes	F7ECV8_MACMU
tr|A0A1D5QN23|A0A1D5QN23_MACMU (+1)	tr|A0A1D5QN23|A0A1D5QN23_MACMU	NA	1.5581	UP	0.00808741	0.0241509	0.0484928	OK	ACP1	yes	A0A1D5QN23_MACMU
tr|A0A5F8AFZ6|A0A5F8AFZ6_MACMU	tr|A0A5F8AFZ6|A0A5F8AFZ6_MACMU	SBSN	7.78424	UP	0.0252281	0.0243782	0.0488719	OK	SBSN	yes	A0A5F8AFZ6_MACMU
tr|F7F4G6|F7F4G6_MACMU	tr|F7F4G6|F7F4G6_MACMU	SERPING1	11.3074	DOWN	-0.00628404	0.0245312	0.0490962	OK	SERPING1	yes	F7F4G6_MACMU
tr|F7H7G9|F7H7G9_MACMU	tr|F7H7G9|F7H7G9_MACMU	ORM1	9.95619	DOWN	-0.00834099	0.0246202	0.0490962	OK	ORM1	yes	F7H7G9_MACMU
tr|F7CZT4|F7CZT4_MACMU	tr|F7CZT4|F7CZT4_MACMU	MUC5B	7.99839	UP	0.0155958	0.024641	0.0490962	Partial_match	MUC5B	yes	F7CZT4_MACMU
tr|G7MHX1|G7MHX1_MACMU	tr|G7MHX1|G7MHX1_MACMU	SFN	6.34171	UP	0.0127563	0.0246448	0.0490962	OK	SFN	yes	G7MHX1_MACMU
tr|A0A1D5QUF9|A0A1D5QUF9_MACMU	tr|A0A1D5QUF9|A0A1D5QUF9_MACMU	UBE2N	2.09719	UP	0.00987592	0.0249921	0.04971	OK	UBE2N	yes	A0A1D5QUF9_MACMU
tr|A0A1D5R8H7|A0A1D5R8H7_MACMU (+1)	tr|A0A1D5R8H7|A0A1D5R8H7_MACMU	NA	-0.0567307	NO	0.0225818	0.0254225	0.050487	OK	GKN1	yes	A0A1D5R8H7_MACMU
tr|F6VPZ9|F6VPZ9_MACMU	tr|F6VPZ9|F6VPZ9_MACMU	MELTF	2.95183	NO	-0.0113452	0.0256656	0.0508901	OK	MELTF	yes	F6VPZ9_MACMU
tr|G7MV11|G7MV11_MACMU	tr|G7MV11|G7MV11_MACMU	RACK1	1.97005	NO	-0.00893576	0.0257368	0.0509216	OK	RACK1	yes	G7MV11_MACMU
tr|F6RQZ0|F6RQZ0_MACMU	tr|F6RQZ0|F6RQZ0_MACMU	ISM2	10.247	NO	0.00844826	0.0257618	0.0509216	OK	ISM2	yes	F6RQZ0_MACMU
tr|F7FSB9|F7FSB9_MACMU	tr|F7FSB9|F7FSB9_MACMU	LRRC15	1.51218	NO	0.0105629	0.0262599	0.0518138	OK	LRRC15	yes	F7FSB9_MACMU
tr|F7GRA6|F7GRA6_MACMU	tr|F7GRA6|F7GRA6_MACMU	C8G	6.57073	NO	-0.00990073	0.0262948	0.0518138	OK	C8G	yes	F7GRA6_MACMU
tr|F6UUX9|F6UUX9_MACMU	tr|F6UUX9|F6UUX9_MACMU	EFHD2	4.11072	NO	0.00678399	0.0265242	0.0521849	OK	EFHD2	yes	F6UUX9_MACMU
tr|F7FDF4|F7FDF4_MACMU	tr|F7FDF4|F7FDF4_MACMU	GALNT6	4.47943	NO	0.00586424	0.0268998	0.0528405	OK	GALNT6	yes	F7FDF4_MACMU
tr|F6ZZ73|F6ZZ73_MACMU	tr|F6ZZ73|F6ZZ73_MACMU	CALU	6.47435	NO	0.0062866	0.0269408	0.0528405	OK	CALU	yes	F6ZZ73_MACMU
tr|A0A1D5R147|A0A1D5R147_MACMU	tr|A0A1D5R147|A0A1D5R147_MACMU	PKM	4.44561	NO	0.0059733	0.0271288	0.0530337	OK	PKM	yes	A0A1D5R147_MACMU
tr|A0A5F8AF12|A0A5F8AF12_MACMU	tr|A0A5F8AF12|A0A5F8AF12_MACMU	SGCE	1.59542	NO	0.00680355	0.0271453	0.0530337	OK	SGCE	yes	A0A5F8AF12_MACMU
tr|F7BH35|F7BH35_MACMU	tr|F7BH35|F7BH35_MACMU	HMCN1	5.08301	NO	-0.00533154	0.0271646	0.0530337	OK	HMCN1	yes	F7BH35_MACMU
tr|F7F6H0|F7F6H0_MACMU	tr|F7F6H0|F7F6H0_MACMU	PRDX6	7.06258	NO	0.00810431	0.0276093	0.0538191	OK	PRDX6	yes	F7F6H0_MACMU
tr|H9FXA8|H9FXA8_MACMU	tr|H9FXA8|H9FXA8_MACMU	PSMA7	4.14068	NO	-0.00651345	0.0278602	0.0542248	OK	PSMA7	yes	H9FXA8_MACMU
tr|A0A5F8A8Q9|A0A5F8A8Q9_MACMU	tr|A0A5F8A8Q9|A0A5F8A8Q9_MACMU	IGLV7-46	3.14578	NO	-0.0116646	0.0280072	0.0544276	OK	IGLV7-46		A0A5F8A8Q9_MACMU
tr|A0A1D5R0H5|A0A1D5R0H5_MACMU	tr|A0A1D5R0H5|A0A1D5R0H5_MACMU	EPS8L2	2.68944	NO	-0.00690088	0.0287352	0.0557569	OK	EPS8L2	yes	A0A1D5R0H5_MACMU
tr|A0A5K1VJM0|A0A5K1VJM0_MACMU	tr|A0A5K1VJM0|A0A5K1VJM0_MACMU	FREM1	-0.661775	NO	-0.0256467	0.029074	0.0563282	OK	FREM1	yes	A0A5K1VJM0_MACMU
sp|Q28521|ROA1_MACMU	sp|Q28521|ROA1_MACMU	HNRNPA1	1.71223	NO	0.0107508	0.0296331	0.0573238	OK	HNRNPA1	yes	ROA1_MACMU
tr|F6TPX1|F6TPX1_MACMU	tr|F6TPX1|F6TPX1_MACMU	SLC9A3R1	1.38257	NO	-0.0090136	0.0298336	0.0576238	OK	SLC9A3R1	yes	F6TPX1_MACMU
tr|F6UM69|F6UM69_MACMU	tr|F6UM69|F6UM69_MACMU	APOH	9.59662	NO	-0.00993411	0.030678	0.0591333	OK	APOH	yes	F6UM69_MACMU
tr|H9FPR6|H9FPR6_MACMU	tr|H9FPR6|H9FPR6_MACMU	CLTB	3.48766	NO	0.0165953	0.0307083	0.0591333	OK	CLTB	yes	H9FPR6_MACMU
tr|H9FSJ0|H9FSJ0_MACMU	tr|H9FSJ0|H9FSJ0_MACMU	PGLS	4.33695	NO	0.00451624	0.0315999	0.0607579	OK	PGLS	yes	H9FSJ0_MACMU
tr|F6TQ53|F6TQ53_MACMU	tr|F6TQ53|F6TQ53_MACMU	RPLP1	-2.55465	NO	0.0286216	0.0317659	0.060984	OK	RPLP1	yes	F6TQ53_MACMU
tr|F6QEZ3|F6QEZ3_MACMU	tr|F6QEZ3|F6QEZ3_MACMU	BST1	1.40182	NO	0.0114817	0.0318136	0.060984	OK	BST1	yes	F6QEZ3_MACMU
tr|F7GJT5|F7GJT5_MACMU	tr|F7GJT5|F7GJT5_MACMU	EPHA5	-1.94688	NO	-0.0278194	0.0319001	0.0610576	OK	EPHA5	yes	F7GJT5_MACMU
tr|F6WQC8|F6WQC8_MACMU	tr|F6WQC8|F6WQC8_MACMU	CRISPLD2	2.57059	NO	-0.0112009	0.0322491	0.0616326	OK	CRISPLD2	yes	F6WQC8_MACMU
tr|F6YY29|F6YY29_MACMU	tr|F6YY29|F6YY29_MACMU	MAN1A1	7.13579	NO	0.00461862	0.0323915	0.0618118	OK	MAN1A1	yes	F6YY29_MACMU
tr|A0A1D5RAM4|A0A1D5RAM4_MACMU	tr|A0A1D5RAM4|A0A1D5RAM4_MACMU	CFL1	5.8469	NO	0.00742714	0.0328201	0.0625357	OK	CFL1	yes	A0A1D5RAM4_MACMU
tr|G7NLC3|G7NLC3_MACMU	tr|G7NLC3|G7NLC3_MACMU	CALR	8.73533	NO	-0.00576602	0.0330584	0.0628952	OK	CALR	yes	G7NLC3_MACMU
tr|F7GAT9|F7GAT9_MACMU	tr|F7GAT9|F7GAT9_MACMU	ITIH1	8.12512	NO	-0.00803098	0.0331649	0.0630033	OK	ITIH1	yes	F7GAT9_MACMU
tr|A0A5F7ZGG3|A0A5F7ZGG3_MACMU	tr|A0A5F7ZGG3|A0A5F7ZGG3_MACMU	IGHV3-48	5.48013	NO	-0.00863371	0.0334121	0.0633781	OK	IGHV3-48		A0A5F7ZGG3_MACMU
tr|F7GAG4|F7GAG4_MACMU	tr|F7GAG4|F7GAG4_MACMU	ITIH4	9.11479	NO	-0.00687565	0.03363	0.0636962	OK	ITIH4	yes	F7GAG4_MACMU
tr|F6X837|F6X837_MACMU	tr|F6X837|F6X837_MACMU	ATRN	6.72369	NO	-0.00694545	0.0337978	0.0639187	OK	ATRN	yes	F6X837_MACMU
tr|A0A5F7ZBK1|A0A5F7ZBK1_MACMU	tr|A0A5F7ZBK1|A0A5F7ZBK1_MACMU	IGHV3-49	6.05382	NO	-0.0102995	0.0339476	0.0640261	OK	IGHV3-49		A0A5F7ZBK1_MACMU
tr|I0FHG0|I0FHG0_MACMU	tr|I0FHG0|I0FHG0_MACMU	ECM1	9.88249	NO	0.00723502	0.0339555	0.0640261	OK	ECM1	yes	I0FHG0_MACMU
tr|A0A5F8A0A5|A0A5F8A0A5_MACMU	tr|A0A5F8A0A5|A0A5F8A0A5_MACMU	MSN	6.03933	NO	0.00893539	0.0340239	0.0640599	OK	MSN	yes	A0A5F8A0A5_MACMU
tr|F7GFT1|F7GFT1_MACMU	tr|F7GFT1|F7GFT1_MACMU	MMP14	2.60796	NO	0.0122584	0.034774	0.0653751	OK	MMP14	yes	F7GFT1_MACMU
tr|A0A1D5QYQ0|A0A1D5QYQ0_MACMU	tr|A0A1D5QYQ0|A0A1D5QYQ0_MACMU	DSG1	3.71263	NO	0.0127588	0.0356277	0.066881	OK	DSG1	yes	A0A1D5QYQ0_MACMU
tr|A0A1D5R125|A0A1D5R125_MACMU	tr|A0A1D5R125|A0A1D5R125_MACMU	TPT1	3.57468	NO	0.00728345	0.0363199	0.0680796	OK	TPT1	yes	A0A1D5R125_MACMU
tr|A0A5F7ZTH7|A0A5F7ZTH7_MACMU	tr|A0A5F7ZTH7|A0A5F7ZTH7_MACMU	TPM4	2.10504	NO	0.0117196	0.0365385	0.0683884	OK	TPM4	no	A0A5F7ZTH7_MACMU
tr|F7CNM1|F7CNM1_MACMU	tr|F7CNM1|F7CNM1_MACMU	PIK3IP1	4.73602	NO	0.00400393	0.0369016	0.0689663	OK	PIK3IP1	yes	F7CNM1_MACMU
tr|A0A5F7ZIN4|A0A5F7ZIN4_MACMU	tr|A0A5F7ZIN4|A0A5F7ZIN4_MACMU	DPP7	1.87144	NO	-0.00698022	0.0370299	0.0691043	OK	DPP7	yes	A0A5F7ZIN4_MACMU
tr|A0A5F7ZCL0|A0A5F7ZCL0_MACMU	tr|A0A5F7ZCL0|A0A5F7ZCL0_MACMU	IGKV1-27	4.93883	NO	-0.00854166	0.0379816	0.0707763	OK	IGKV1-27		A0A5F7ZCL0_MACMU
tr|H9EMZ8|H9EMZ8_MACMU	tr|H9EMZ8|H9EMZ8_MACMU	CLIC1	5.61739	NO	-0.00699471	0.0388746	0.0723341	OK	CLIC1	yes	H9EMZ8_MACMU
tr|F6U1X2|F6U1X2_MACMU	tr|F6U1X2|F6U1X2_MACMU	ROR2	0.692815	NO	-0.00844072	0.0393031	0.0730244	OK	ROR2	yes	F6U1X2_MACMU
tr|A0A5F7ZK07|A0A5F7ZK07_MACMU	tr|A0A5F7ZK07|A0A5F7ZK07_MACMU	IGHV3-72	4.88425	NO	-0.00860079	0.0396512	0.0735634	OK	IGHV3-72		A0A5F7ZK07_MACMU
tr|F7HQU5|F7HQU5_MACMU	tr|F7HQU5|F7HQU5_MACMU	LCP1	7.10297	NO	-0.00677684	0.0407076	0.0754131	OK	LCP1	yes	F7HQU5_MACMU
tr|G7NGP6|G7NGP6_MACMU	tr|G7NGP6|G7NGP6_MACMU	GRB2	3.17471	NO	-0.00616261	0.0412444	0.0762961	OK	GRB2	yes	G7NGP6_MACMU
tr|F6Q0C7|F6Q0C7_MACMU	tr|F6Q0C7|F6Q0C7_MACMU	PLAUR	1.05918	NO	-0.00776964	0.0415953	0.0766998	OK	PLAUR	yes	F6Q0C7_MACMU
tr|F6UTZ3|F6UTZ3_MACMU	tr|F6UTZ3|F6UTZ3_MACMU	XPNPEP1	1.18303	NO	-0.00718608	0.0416122	0.0766998	OK	XPNPEP1	yes	F6UTZ3_MACMU
tr|A0A5F8AHY2|A0A5F8AHY2_MACMU	tr|A0A5F8AHY2|A0A5F8AHY2_MACMU	STMN1	3.02139	NO	0.00805202	0.0416439	0.0766998	Partial_match	STMN1	yes	A0A5F8AHY2_MACMU
tr|F7G9S8|F7G9S8_MACMU	tr|F7G9S8|F7G9S8_MACMU	TNFRSF14	2.81282	NO	0.00496695	0.0419132	0.0770839	OK	TNFRSF14	yes	F7G9S8_MACMU
tr|F6Y0V7|F6Y0V7_MACMU	tr|F6Y0V7|F6Y0V7_MACMU	LAMP1	3.83013	NO	0.00719065	0.0423415	0.0777589	Partial_match	LAMP1	yes	F6Y0V7_MACMU
tr|A0A1D5QEF9|A0A1D5QEF9_MACMU	tr|A0A1D5QEF9|A0A1D5QEF9_MACMU	CPA4	6.15673	NO	0.00655085	0.042522	0.0779774	OK	CPA4	yes	A0A1D5QEF9_MACMU
tr|F6YVT1|F6YVT1_MACMU	tr|F6YVT1|F6YVT1_MACMU	PSG3	7.92545	NO	-0.00649872	0.0428496	0.0784553	OK	PSG3	no	F6YVT1_MACMU
tr|H9FTX2|H9FTX2_MACMU	tr|H9FTX2|H9FTX2_MACMU	IDS	5.03646	NO	-0.00781807	0.0429062	0.0784553	OK	IDS	yes	H9FTX2_MACMU
tr|F7AXI7|F7AXI7_MACMU	tr|F7AXI7|F7AXI7_MACMU	OXT	1.03207	NO	-0.0122573	0.0433181	0.0790916	OK	OXT	yes	F7AXI7_MACMU
tr|F7HCV8|F7HCV8_MACMU	tr|F7HCV8|F7HCV8_MACMU	LRG1	7.52967	NO	-0.0115225	0.0433788	0.0790916	OK	LRG1	yes	F7HCV8_MACMU
tr|F6XIG8|F6XIG8_MACMU	tr|F6XIG8|F6XIG8_MACMU	SERPIND1	8.91927	NO	-0.00501394	0.0434559	0.0791185	OK	SERPIND1	yes	F6XIG8_MACMU
tr|A0A5F7ZE51|A0A5F7ZE51_MACMU	tr|A0A5F7ZE51|A0A5F7ZE51_MACMU	TXNDC5	4.78743	NO	-0.0067272	0.0441775	0.080317	OK	TXNDC5	yes	A0A5F7ZE51_MACMU
tr|F7F210|F7F210_MACMU	tr|F7F210|F7F210_MACMU	ACTC1	7.28645	NO	0.0058344	0.044398	0.0806023	OK	ACTC1	yes	F7F210_MACMU
tr|F7GRY2|F7GRY2_MACMU	tr|F7GRY2|F7GRY2_MACMU	C9	9.18057	NO	-0.00753714	0.044872	0.0813466	OK	C9	yes	F7GRY2_MACMU
tr|F7CAM5|F7CAM5_MACMU	tr|F7CAM5|F7CAM5_MACMU	GLUL	3.14708	NO	0.00871187	0.0449498	0.0813713	OK	GLUL	yes	F7CAM5_MACMU
tr|A0A5F7ZZ73|A0A5F7ZZ73_MACMU	tr|A0A5F7ZZ73|A0A5F7ZZ73_MACMU	VPS29	1.87324	NO	-0.00682516	0.0450563	0.0814479	OK	VPS29	yes	A0A5F7ZZ73_MACMU
sp|Q95J96|CD209_MACMU (+1)	sp|Q95J96|CD209_MACMU	NA	2.98079	NO	-0.0113853	0.0452879	0.0817501	OK	CD209	no	CD209_MACMU
tr|F6RHB7|F6RHB7_MACMU	tr|F6RHB7|F6RHB7_MACMU	HEG1	4.08286	NO	-0.00684245	0.0465474	0.0839044	OK	HEG1	yes	F6RHB7_MACMU
tr|F7EEV4|F7EEV4_MACMU	tr|F7EEV4|F7EEV4_MACMU	CLIC3	1.62551	NO	0.0117622	0.0468037	0.0842467	OK	CLIC3	yes	F7EEV4_MACMU
tr|I2CV36|I2CV36_MACMU	tr|I2CV36|I2CV36_MACMU	LMNB1	4.29537	NO	-0.00683359	0.0468809	0.0842661	OK	LMNB1	yes	I2CV36_MACMU
tr|H9YX93|H9YX93_MACMU_family	tr|H9YX93|H9YX93_MACMU	NA	4.99342	NO	0.00428104	0.0471026	0.0845448	OK	RAD23B	yes	H9YX93_MACMU
tr|F7EHH7|F7EHH7_MACMU	tr|F7EHH7|F7EHH7_MACMU	PTPRG	3.29593	NO	-0.00478389	0.0474408	0.0848039	OK	PTPRG	yes	F7EHH7_MACMU
tr|A0A1D5QRN4|A0A1D5QRN4_MACMU	tr|A0A1D5QRN4|A0A1D5QRN4_MACMU	SERPINB4	5.32373	NO	0.017093	0.0474444	0.0848039	OK	SERPINB4	yes	A0A1D5QRN4_MACMU
tr|A0A5F8ASA0|A0A5F8ASA0_MACMU	tr|A0A5F8ASA0|A0A5F8ASA0_MACMU	ANGPTL3	1.8156	NO	-0.00725917	0.0474474	0.0848039	OK	ANGPTL3	yes	A0A5F8ASA0_MACMU
tr|H9FWT3|H9FWT3_MACMU	tr|H9FWT3|H9FWT3_MACMU	PREP	3.52393	NO	-0.00540984	0.0476824	0.085104	OK	PREP	yes	H9FWT3_MACMU
tr|F6SG12|F6SG12_MACMU	tr|F6SG12|F6SG12_MACMU	ADAM9	3.061	NO	0.0128891	0.0488745	0.0871091	OK	ADAM9	yes	F6SG12_MACMU
tr|F7GI41|F7GI41_MACMU	tr|F7GI41|F7GI41_MACMU	SEMA3B	-0.648325	NO	0.0261792	0.049041	0.0872834	OK	SEMA3B	yes	F7GI41_MACMU
tr|A0A5F7ZGU8|A0A5F7ZGU8_MACMU (+1)	tr|A0A5F7ZGU8|A0A5F7ZGU8_MACMU	NA	2.5239	NO	0.0109385	0.049998	0.088862	Partial_match	MT2A	yes	A0A5F7ZGU8_MACMU
tr|F6VS00|F6VS00_MACMU	tr|F6VS00|F6VS00_MACMU	GLOD4	5.48581	NO	0.00501681	0.0501396	0.088989	OK	GLOD4	yes	F6VS00_MACMU
tr|F6SPY0|F6SPY0_MACMU	tr|F6SPY0|F6SPY0_MACMU	GSTO1	2.80441	NO	0.00515853	0.0511669	0.0906854	OK	GSTO1	yes	F6SPY0_MACMU
tr|A0A1D5R0B2|A0A1D5R0B2_MACMU	tr|A0A1D5R0B2|A0A1D5R0B2_MACMU	LRP1	4.77887	NO	-0.00783632	0.0523877	0.0926072	OK	LRP1	yes	A0A1D5R0B2_MACMU
tr|F7G0V7|F7G0V7_MACMU	tr|F7G0V7|F7G0V7_MACMU	IGKV3-11	4.09326	NO	-0.00964883	0.0523971	0.0926072	Partial_match	IGKV3-11		F7G0V7_MACMU
tr|A0A1D5QEH0|A0A1D5QEH0_MACMU	tr|A0A1D5QEH0|A0A1D5QEH0_MACMU	SERBP1	3.03546	NO	0.0112202	0.0526256	0.0928816	OK	SERBP1	yes	A0A1D5QEH0_MACMU
tr|F6YJW2|F6YJW2_MACMU	tr|F6YJW2|F6YJW2_MACMU	CFB	11.334	NO	-0.00576448	0.0527196	0.0929183	OK	CFB	yes	F6YJW2_MACMU
tr|A0A1D5R867|A0A1D5R867_MACMU	tr|A0A1D5R867|A0A1D5R867_MACMU	NCAM1	6.75302	NO	-0.00489942	0.0533041	0.0938181	OK	NCAM1	yes	A0A1D5R867_MACMU
tr|A0A5F8APJ1|A0A5F8APJ1_MACMU	tr|A0A5F8APJ1|A0A5F8APJ1_MACMU	THOP1	0.530868	NO	0.0079123	0.0534193	0.0938907	OK	THOP1	no	A0A5F8APJ1_MACMU
tr|A0A5F8AD47|A0A5F8AD47_MACMU	tr|A0A5F8AD47|A0A5F8AD47_MACMU	IGHV1-46	4.57553	NO	-0.0086088	0.0534992	0.0939012	OK	IGHV1-46		A0A5F8AD47_MACMU
tr|A0A5F8AA52|A0A5F8AA52_MACMU	tr|A0A5F8AA52|A0A5F8AA52_MACMU	SUMO2	5.57967	NO	0.00561567	0.0537221	0.0941622	Partial_match	SUMO2	yes	A0A5F8AA52_MACMU
tr|H9ELY9|H9ELY9_MACMU	tr|H9ELY9|H9ELY9_MACMU	GDI2	5.15474	NO	0.0050941	0.0541054	0.0947031	OK	GDI2	yes	H9ELY9_MACMU
tr|F7GY84|F7GY84_MACMU	tr|F7GY84|F7GY84_MACMU	ATP1B1	1.73423	NO	-0.0102622	0.0544587	0.0951901	OK	ATP1B1	yes	F7GY84_MACMU
tr|F7FE85|F7FE85_MACMU	tr|F7FE85|F7FE85_MACMU	MMP7	1.75253	NO	0.0129994	0.0550906	0.0961623	OK	MMP7	yes	F7FE85_MACMU
tr|H9H2P7|H9H2P7_MACMU	tr|H9H2P7|H9H2P7_MACMU	C4B	6.9757	NO	-0.00922762	0.0552872	0.0963729	OK	C4B	yes	H9H2P7_MACMU
tr|A0A5K1U617|A0A5K1U617_MACMU	tr|A0A5K1U617|A0A5K1U617_MACMU	TGM2	8.05934	NO	0.0115036	0.0558476	0.09709	OK	TGM2	yes	A0A5K1U617_MACMU
tr|A0A5F7ZDZ1|A0A5F7ZDZ1_MACMU	tr|A0A5F7ZDZ1|A0A5F7ZDZ1_MACMU	ADGRL1	3.57052	NO	-0.00498883	0.0558516	0.09709	OK	ADGRL1	yes	A0A5F7ZDZ1_MACMU
tr|F7F2K5|F7F2K5_MACMU	tr|F7F2K5|F7F2K5_MACMU	CRTAC1	3.51865	NO	-0.00762431	0.0567979	0.0985999	OK	CRTAC1	yes	F7F2K5_MACMU
tr|H9EV43|H9EV43_MACMU	tr|H9EV43|H9EV43_MACMU	PGM2	2.21986	NO	0.00666919	0.0571273	0.0990362	OK	PGM2	yes	H9EV43_MACMU
tr|A0A1D5RL77|A0A1D5RL77_MACMU	tr|A0A1D5RL77|A0A1D5RL77_MACMU	PXDN	7.10098	NO	0.00792531	0.0574336	0.0994313	OK	PXDN	yes	A0A1D5RL77_MACMU
tr|A0A5K1V0H5|A0A5K1V0H5_MACMU	tr|A0A5K1V0H5|A0A5K1V0H5_MACMU	STIP1	2.88344	NO	0.0066531	0.0581654	0.100561	OK	STIP1	yes	A0A5K1V0H5_MACMU
sp|P62504|S10AA_MACMU	sp|P62504|S10AA_MACMU	S100A10	4.87475	NO	-0.00721478	0.0590783	0.102	OK	S100A10	yes	S10AA_MACMU
tr|A0A1D5Q9Q5|A0A1D5Q9Q5_MACMU	tr|A0A1D5Q9Q5|A0A1D5Q9Q5_MACMU	NUDT5	3.55587	NO	-0.00805693	0.0593651	0.102356	OK	NUDT5	yes	A0A1D5Q9Q5_MACMU
tr|F6R1N2|F6R1N2_MACMU	tr|F6R1N2|F6R1N2_MACMU	LDHA	6.5859	NO	0.00632781	0.0595778	0.102584	OK	LDHA	yes	F6R1N2_MACMU
tr|A0A1D5Q2R8|A0A1D5Q2R8_MACMU	tr|A0A1D5Q2R8|A0A1D5Q2R8_MACMU	C4A	7.42878	NO	-0.0106303	0.0597159	0.102682	OK	C4A	yes	A0A1D5Q2R8_MACMU
sp|Q95198|LYAM1_MACMU (+1)	sp|Q95198|LYAM1_MACMU	NA	2.83092	NO	-0.00779273	0.0602399	0.103443	OK	SELL	yes	LYAM1_MACMU
tr|I0FJ64|I0FJ64_MACMU	tr|I0FJ64|I0FJ64_MACMU	TKT	4.57764	NO	0.00544166	0.0606415	0.103992	OK	TKT	yes	I0FJ64_MACMU
sp|O19092|CYTC_MACMU	sp|O19092|CYTC_MACMU	CST3	11.3802	NO	0.00619591	0.0614513	0.105238	OK	CST3	yes	CYTC_MACMU
tr|H9ELW3|H9ELW3_MACMU	tr|H9ELW3|H9ELW3_MACMU	DYNLL2	3.2733	NO	0.0120725	0.0621197	0.10624	OK	DYNLL2	yes	H9ELW3_MACMU
tr|G7MPT7|G7MPT7_MACMU	tr|G7MPT7|G7MPT7_MACMU	ME1	3.84181	NO	0.00976742	0.0627826	0.107229	OK	ME1	yes	G7MPT7_MACMU
tr|F6W0P3|F6W0P3_MACMU	tr|F6W0P3|F6W0P3_MACMU	CHRDL1	4.47459	NO	0.00539517	0.0630684	0.10754	OK	CHRDL1	yes	F6W0P3_MACMU
tr|H9YVT1|H9YVT1_MACMU	tr|H9YVT1|H9YVT1_MACMU	FDPS	1.74885	NO	-0.0175178	0.0631342	0.10754	OK	FDPS	yes	H9YVT1_MACMU
tr|A0A5F8A387|A0A5F8A387_MACMU	tr|A0A5F8A387|A0A5F8A387_MACMU	IGKV2-40	3.34926	NO	-0.0136448	0.063469	0.107965	OK	IGKV2-40		A0A5F8A387_MACMU
tr|F7BWZ1|F7BWZ1_MACMU	tr|F7BWZ1|F7BWZ1_MACMU	FRZB	6.30246	NO	0.0089131	0.0642291	0.109112	OK	FRZB	yes	F7BWZ1_MACMU
tr|H9YZ83|H9YZ83_MACMU	tr|H9YZ83|H9YZ83_MACMU	NOTCH2	-1.1494	NO	-0.0216336	0.0648438	0.110009	OK	NOTCH2	yes	H9YZ83_MACMU
tr|F7E981|F7E981_MACMU	tr|F7E981|F7E981_MACMU	NID2	7.33668	NO	-0.00457388	0.0652969	0.11063	OK	NID2	yes	F7E981_MACMU
tr|F6VTK9|F6VTK9_MACMU	tr|F6VTK9|F6VTK9_MACMU	NOG	2.78117	NO	0.0161372	0.0661638	0.111949	OK	NOG	yes	F6VTK9_MACMU
tr|B3Y6B8|B3Y6B8_MACMU	tr|B3Y6B8|B3Y6B8_MACMU	CD14	7.1696	NO	-0.00501911	0.0668246	0.112917	OK	CD14	yes	B3Y6B8_MACMU
tr|H9H2V9|H9H2V9_MACMU	tr|H9H2V9|H9H2V9_MACMU	IGHA1	11.6173	NO	-0.00794964	0.0679493	0.11462	OK	IGHA1		H9H2V9_MACMU
sp|Q8HXP2|SODM_MACMU (+1)	sp|Q8HXP2|SODM_MACMU	NA	2.43354	NO	0.00728629	0.0680133	0.11462	OK	SOD2	yes	SODM_MACMU
tr|A0A0B4J1D2|A0A0B4J1D2_MACMU	tr|A0A0B4J1D2|A0A0B4J1D2_MACMU	IGHV2-70D	5.25561	NO	-0.00915785	0.0681158	0.11464	OK	IGHV2-70D		A0A0B4J1D2_MACMU
tr|A0A1D5R1M9|A0A1D5R1M9_MACMU	tr|A0A1D5R1M9|A0A1D5R1M9_MACMU	SKP1	4.05357	NO	0.00471443	0.0690296	0.116025	OK	SKP1	yes	A0A1D5R1M9_MACMU
tr|A0A1D5QF86|A0A1D5QF86_MACMU	tr|A0A1D5QF86|A0A1D5QF86_MACMU	SERPINB13	4.76374	NO	0.0123974	0.0697381	0.11706	OK	SERPINB13	yes	A0A1D5QF86_MACMU
tr|G7MDZ6|G7MDZ6_MACMU	tr|G7MDZ6|G7MDZ6_MACMU	CCT3	1.38062	NO	-0.0160362	0.0710249	0.119063	OK	CCT3	yes	G7MDZ6_MACMU
tr|A0A5F7ZMB1|A0A5F7ZMB1_MACMU	tr|A0A5F7ZMB1|A0A5F7ZMB1_MACMU	CDC37	1.0801	NO	0.0222155	0.0717854	0.120179	OK	CDC37	yes	A0A5F7ZMB1_MACMU
tr|I2CYJ8|I2CYJ8_MACMU	tr|I2CYJ8|I2CYJ8_MACMU	GBA1	5.6603	NO	0.00513266	0.0746474	0.124806	OK	GBA1	yes	I2CYJ8_MACMU
tr|H9H481|H9H481_MACMU	tr|H9H481|H9H481_MACMU	SUSD2	-0.310475	NO	-0.010543	0.0774689	0.129353	OK	SUSD2	yes	H9H481_MACMU
tr|F6W941|F6W941_MACMU	tr|F6W941|F6W941_MACMU	SLC3A2	4.96995	NO	-0.00598354	0.0776127	0.129423	OK	SLC3A2	yes	F6W941_MACMU
tr|A0A5F7ZW37|A0A5F7ZW37_MACMU	tr|A0A5F7ZW37|A0A5F7ZW37_MACMU	TMOD3	2.666	NO	0.0131165	0.0780204	0.129932	OK	TMOD3	yes	A0A5F7ZW37_MACMU
tr|A0A1D5QUV8|A0A1D5QUV8_MACMU	tr|A0A1D5QUV8|A0A1D5QUV8_MACMU	HSPA4	2.8509	NO	-0.00562831	0.0793622	0.131993	OK	HSPA4	yes	A0A1D5QUV8_MACMU
tr|A0A5F8AL44|A0A5F8AL44_MACMU	tr|A0A5F8AL44|A0A5F8AL44_MACMU	IGKV2D-30	5.26793	NO	-0.0110595	0.0796053	0.132224	OK	IGKV2D-30		A0A5F8AL44_MACMU
tr|F6V547|F6V547_MACMU	tr|F6V547|F6V547_MACMU	BROX	1.03204	NO	-0.00819886	0.0798231	0.132412	OK	BROX	yes	F6V547_MACMU
sp|P55245|EGFR_MACMU (+1)	sp|P55245|EGFR_MACMU	NA	4.33653	NO	0.00538706	0.0816161	0.13521	OK	EGFR	yes	EGFR_MACMU
tr|A0A5F7ZHW5|A0A5F7ZHW5_MACMU	tr|A0A5F7ZHW5|A0A5F7ZHW5_MACMU	LMAN2	8.03276	NO	-0.00337518	0.0817687	0.135286	OK	LMAN2	yes	A0A5F7ZHW5_MACMU
sp|Q6DLW5|RENI_MACMU (+1)	sp|Q6DLW5|RENI_MACMU	NA	3.86541	NO	-0.00812231	0.0831268	0.137354	OK	REN	yes	RENI_MACMU
tr|F7EEW0|F7EEW0_MACMU	tr|F7EEW0|F7EEW0_MACMU	PTGDS	9.00999	NO	-0.00750766	0.0832354	0.137355	OK	PTGDS	yes	F7EEW0_MACMU
tr|A0A5F7ZLB0|A0A5F7ZLB0_MACMU	tr|A0A5F7ZLB0|A0A5F7ZLB0_MACMU	PTPRF	3.37438	NO	-0.0066983	0.0852512	0.140498	OK	PTPRF	yes	A0A5F7ZLB0_MACMU
tr|F7H4X6|F7H4X6_MACMU	tr|F7H4X6|F7H4X6_MACMU	MMRN2	4.53872	NO	-0.00488486	0.0862194	0.14191	OK	MMRN2	yes	F7H4X6_MACMU
tr|A0A1D5QVR4|A0A1D5QVR4_MACMU	tr|A0A1D5QVR4|A0A1D5QVR4_MACMU	CACNA2D1	0.516528	NO	-0.00931511	0.0865833	0.142324	OK	CACNA2D1	yes	A0A1D5QVR4_MACMU
tr|F7F6Y0|F7F6Y0_MACMU	tr|F7F6Y0|F7F6Y0_MACMU	SERPINA10	4.53815	NO	-0.00796726	0.0875023	0.143649	OK	SERPINA10	yes	F7F6Y0_MACMU
tr|H9Z680|H9Z680_MACMU	tr|H9Z680|H9Z680_MACMU	STOM	-0.480764	NO	-0.0156751	0.087823	0.143989	OK	STOM	yes	H9Z680_MACMU
tr|H9EQA5|H9EQA5_MACMU	tr|H9EQA5|H9EQA5_MACMU	CAPN2	4.89756	NO	0.00559519	0.0886553	0.145166	OK	CAPN2	yes	H9EQA5_MACMU
tr|F6WIQ0|F6WIQ0_MACMU	tr|F6WIQ0|F6WIQ0_MACMU	SET	-0.0439291	NO	0.0151319	0.0911366	0.149036	OK	SET	yes	F6WIQ0_MACMU
tr|F6YRD0|F6YRD0_MACMU	tr|F6YRD0|F6YRD0_MACMU	PDLIM1	2.96263	NO	0.00886951	0.0921933	0.150571	OK	PDLIM1	yes	F6YRD0_MACMU
tr|A0A1D5R5Q6|A0A1D5R5Q6_MACMU	tr|A0A1D5R5Q6|A0A1D5R5Q6_MACMU	ANXA4	2.32974	NO	-0.0114565	0.0925427	0.150763	OK	ANXA4	yes	A0A1D5R5Q6_MACMU
tr|F7EFL5|F7EFL5_MACMU	tr|F7EFL5|F7EFL5_MACMU	IDE	3.59708	NO	0.0104629	0.0925489	0.150763	OK	IDE	yes	F7EFL5_MACMU
tr|A0A5F8ASL8|A0A5F8ASL8_MACMU	tr|A0A5F8ASL8|A0A5F8ASL8_MACMU	PLOD1	3.94872	NO	-0.00563098	0.0932576	0.151723	OK	PLOD1	yes	A0A5F8ASL8_MACMU
tr|F6UVZ7|F6UVZ7_MACMU	tr|F6UVZ7|F6UVZ7_MACMU	LSR	3.77677	NO	0.00923915	0.0940159	0.152761	OK	LSR	yes	F6UVZ7_MACMU
tr|A0A1D5RIB1|A0A1D5RIB1_MACMU	tr|A0A1D5RIB1|A0A1D5RIB1_MACMU	AK2	0.123143	NO	0.00745494	0.0942294	0.152912	OK	AK2	yes	A0A1D5RIB1_MACMU
tr|F7H566|F7H566_MACMU (+1)	tr|F7H566|F7H566_MACMU	NA	1.48592	NO	0.00724881	0.0954791	0.154685	OK	PNP	yes	F7H566_MACMU
tr|F7GFV8|F7GFV8_MACMU	tr|F7GFV8|F7GFV8_MACMU	PCMT1	2.30466	NO	0.00550973	0.0955657	0.154685	OK	PCMT1	yes	F7GFV8_MACMU
tr|A0A5F7ZC22|A0A5F7ZC22_MACMU	tr|A0A5F7ZC22|A0A5F7ZC22_MACMU	GLO1	3.92259	NO	0.00536939	0.0957857	0.154843	OK	GLO1	yes	A0A5F7ZC22_MACMU
tr|A0A1D5RKL0|A0A1D5RKL0_MACMU	tr|A0A1D5RKL0|A0A1D5RKL0_MACMU	PPP3R1	1.63434	NO	-0.00677429	0.0964545	0.155726	OK	PPP3R1	yes	A0A1D5RKL0_MACMU
tr|F7CKL5|F7CKL5_MACMU	tr|F7CKL5|F7CKL5_MACMU	PITHD1	1.4462	NO	0.00624758	0.0969072	0.156258	OK	PITHD1	yes	F7CKL5_MACMU
tr|F7AQQ3|F7AQQ3_MACMU	tr|F7AQQ3|F7AQQ3_MACMU	KPNB1	0.905862	NO	-0.0111451	0.0989452	0.159342	OK	KPNB1	yes	F7AQQ3_MACMU
sp|Q5TM45|CDSN_MACMU (+1)	sp|Q5TM45|CDSN_MACMU	NA	5.82881	NO	0.0152198	0.09917	0.159502	OK	CDSN	yes	CDSN_MACMU
tr|A0A5F7ZF33|A0A5F7ZF33_MACMU	tr|A0A5F7ZF33|A0A5F7ZF33_MACMU	KLK11	0.705479	NO	0.0176306	0.100613	0.161542	OK	KLK11	yes	A0A5F7ZF33_MACMU
tr|H9Z0R8|H9Z0R8_MACMU	tr|H9Z0R8|H9Z0R8_MACMU	UGP2	4.72485	NO	-0.00528915	0.100693	0.161542	OK	UGP2	yes	H9Z0R8_MACMU
tr|F7E955|F7E955_MACMU	tr|F7E955|F7E955_MACMU	IL36RN	0.588234	NO	-0.0160333	0.100885	0.161645	OK	IL36RN	yes	F7E955_MACMU
tr|F6RT54|F6RT54_MACMU	tr|F6RT54|F6RT54_MACMU	SLC44A2	-1.9542	NO	-0.0173947	0.101727	0.162754	OK	SLC44A2	yes	F6RT54_MACMU
tr|A0A5F8A442|A0A5F8A442_MACMU	tr|A0A5F8A442|A0A5F8A442_MACMU	IGHV3-20	0.907752	NO	-0.0193646	0.101834	0.162754	OK	IGHV3-20		A0A5F8A442_MACMU
tr|F7H7V0|F7H7V0_MACMU	tr|F7H7V0|F7H7V0_MACMU	JUP	2.28471	NO	0.0117741	0.102103	0.162979	OK	JUP	yes	F7H7V0_MACMU
tr|A0A5F8AB91|A0A5F8AB91_MACMU	tr|A0A5F8AB91|A0A5F8AB91_MACMU	WNT5A	7.28145	NO	0.00665672	0.102681	0.163501	OK	WNT5A	yes	A0A5F8AB91_MACMU
tr|F7FYE8|F7FYE8_MACMU	tr|F7FYE8|F7FYE8_MACMU	MFAP5	3.14488	NO	-0.00706114	0.102688	0.163501	OK	MFAP5	yes	F7FYE8_MACMU
tr|F6WBY8|F6WBY8_MACMU	tr|F6WBY8|F6WBY8_MACMU	AP2B1	1.12118	NO	-0.00611369	0.105706	0.167888	OK	AP2B1	yes	F6WBY8_MACMU
tr|A0A5F8AND1|A0A5F8AND1_MACMU	tr|A0A5F8AND1|A0A5F8AND1_MACMU	SMPDL3A	-0.632668	NO	0.0127283	0.105707	0.167888	OK	SMPDL3A	yes	A0A5F8AND1_MACMU
tr|F7AVH8|F7AVH8_MACMU	tr|F7AVH8|F7AVH8_MACMU	HNRNPD	1.26514	NO	0.00799191	0.106456	0.168865	OK	HNRNPD	yes	F7AVH8_MACMU
tr|H9H3H4|H9H3H4_MACMU	tr|H9H3H4|H9H3H4_MACMU	CILP2	3.06234	NO	0.00754732	0.108058	0.171193	OK	CILP2	yes	H9H3H4_MACMU
tr|F7HNR1|F7HNR1_MACMU	tr|F7HNR1|F7HNR1_MACMU	AGR2	-1.9199	NO	0.0254211	0.10828	0.171331	OK	AGR2	yes	F7HNR1_MACMU
tr|H9FTU5|H9FTU5_MACMU	tr|H9FTU5|H9FTU5_MACMU	HSPD1	1.61789	NO	0.00871322	0.108597	0.171618	OK	HSPD1	yes	H9FTU5_MACMU
tr|F7FJ69|F7FJ69_MACMU	tr|F7FJ69|F7FJ69_MACMU	APLP2	2.95719	NO	0.0092278	0.109865	0.173406	OK	APLP2	yes	F7FJ69_MACMU
tr|A0A5F8AF89|A0A5F8AF89_MACMU	tr|A0A5F8AF89|A0A5F8AF89_MACMU	SERPINA5	6.61292	NO	-0.00572796	0.110554	0.174277	Partial_match	SERPINA5	yes	A0A5F8AF89_MACMU
tr|F7CA28|F7CA28_MACMU	tr|F7CA28|F7CA28_MACMU	RPN2	0.376967	NO	0.0047094	0.110795	0.174362	OK	RPN2	yes	F7CA28_MACMU
tr|H9EP80|H9EP80_MACMU	tr|H9EP80|H9EP80_MACMU	RSU1	0.63057	NO	0.00709699	0.110883	0.174362	OK	RSU1	yes	H9EP80_MACMU
tr|A0A1D5QWA5|A0A1D5QWA5_MACMU	tr|A0A1D5QWA5|A0A1D5QWA5_MACMU	COL5A3	2.15356	NO	-0.00384553	0.111093	0.174476	OK	COL5A3	yes	A0A1D5QWA5_MACMU
tr|A0A5F7ZPF0|A0A5F7ZPF0_MACMU	tr|A0A5F7ZPF0|A0A5F7ZPF0_MACMU	YWHAB	4.45232	NO	0.00467257	0.111816	0.175214	OK	YWHAB	yes	A0A5F7ZPF0_MACMU
tr|A0A1D5QB95|A0A1D5QB95_MACMU	tr|A0A1D5QB95|A0A1D5QB95_MACMU	HPR	11.3017	NO	0.00974941	0.111839	0.175214	OK	HPR	yes	A0A1D5QB95_MACMU
tr|F7A308|F7A308_MACMU	tr|F7A308|F7A308_MACMU	IGKV3-11	4.63391	NO	-0.00930779	0.11432	0.17888	OK	IGKV3-11		F7A308_MACMU
tr|F7HQ06|F7HQ06_MACMU	tr|F7HQ06|F7HQ06_MACMU	CSF1	2.46502	NO	0.00527348	0.115167	0.179985	OK	CSF1	yes	F7HQ06_MACMU
tr|A0A5F7ZBT4|A0A5F7ZBT4_MACMU	tr|A0A5F7ZBT4|A0A5F7ZBT4_MACMU	IGLV2-11	3.41408	NO	-0.00895003	0.115418	0.180155	Partial_match	IGLV2-11		A0A5F7ZBT4_MACMU
tr|A0A5F7Z7P5|A0A5F7Z7P5_MACMU	tr|A0A5F7Z7P5|A0A5F7Z7P5_MACMU	CCT8	2.26559	NO	-0.0124739	0.11594	0.180747	OK	CCT8	yes	A0A5F7Z7P5_MACMU
tr|F7HD93|F7HD93_MACMU	tr|F7HD93|F7HD93_MACMU	DMBT1	0.335397	NO	0.0146469	0.11616	0.180867	Partial_match	DMBT1	no	F7HD93_MACMU
tr|F6SGW3|F6SGW3_MACMU	tr|F6SGW3|F6SGW3_MACMU	SFRP1	1.35467	NO	-0.00744444	0.116555	0.181259	OK	SFRP1	yes	F6SGW3_MACMU
tr|A0A5F7ZP38|A0A5F7ZP38_MACMU	tr|A0A5F7ZP38|A0A5F7ZP38_MACMU	IGLV9-49	4.73902	NO	-0.0089779	0.117093	0.181874	OK	IGLV9-49		A0A5F7ZP38_MACMU
tr|A0A5F7ZWL0|A0A5F7ZWL0_MACMU	tr|A0A5F7ZWL0|A0A5F7ZWL0_MACMU	IGLV7-46	4.49434	NO	-0.010461	0.118079	0.183182	OK	IGLV7-46		A0A5F7ZWL0_MACMU
tr|F7EF15|F7EF15_MACMU	tr|F7EF15|F7EF15_MACMU	TAC3	-0.909608	NO	0.0211224	0.118328	0.183343	OK	TAC3	yes	F7EF15_MACMU
tr|A0A5K1TXE9|A0A5K1TXE9_MACMU	tr|A0A5K1TXE9|A0A5K1TXE9_MACMU	SPTAN1	6.05198	NO	-0.00795646	0.119372	0.184736	OK	SPTAN1	yes	A0A5K1TXE9_MACMU
tr|A0A5F8AMJ9|A0A5F8AMJ9_MACMU	tr|A0A5F8AMJ9|A0A5F8AMJ9_MACMU	NAGLU	5.44907	NO	0.00376153	0.121256	0.187423	OK	NAGLU	yes	A0A5F8AMJ9_MACMU
tr|G7MSC2|G7MSC2_MACMU	tr|G7MSC2|G7MSC2_MACMU	GPM6A	-0.812382	NO	0.0103985	0.122197	0.188648	OK	GPM6A	yes	G7MSC2_MACMU
tr|A0A1D5QQF1|A0A1D5QQF1_MACMU (+1)	tr|A0A1D5QQF1|A0A1D5QQF1_MACMU	NA	2.03993	NO	0.0134159	0.12347	0.190381	OK	FTL	yes	A0A1D5QQF1_MACMU
tr|A0A5F7ZLD1|A0A5F7ZLD1_MACMU	tr|A0A5F7ZLD1|A0A5F7ZLD1_MACMU	TWF2	2.36836	NO	-0.00505516	0.123653	0.190432	OK	TWF2	yes	A0A5F7ZLD1_MACMU
tr|A0A1D5R940|A0A1D5R940_MACMU	tr|A0A1D5R940|A0A1D5R940_MACMU	IGLV1-36	3.64745	NO	-0.00660498	0.124118	0.190916	OK	IGLV1-36		A0A1D5R940_MACMU
tr|F6UQU5|F6UQU5_MACMU	tr|F6UQU5|F6UQU5_MACMU	CNTN6	3.85085	NO	-0.00599058	0.125371	0.19261	OK	CNTN6	yes	F6UQU5_MACMU
tr|F7HGA1|F7HGA1_MACMU	tr|F7HGA1|F7HGA1_MACMU	PTPRS	2.93113	NO	-0.00445319	0.125723	0.192713	OK	PTPRS	yes	F7HGA1_MACMU
tr|F7BCK9|F7BCK9_MACMU	tr|F7BCK9|F7BCK9_MACMU	LAMP2	2.75885	NO	0.00600126	0.125742	0.192713	OK	LAMP2	yes	F7BCK9_MACMU
tr|G7MPY1|G7MPY1_MACMU	tr|G7MPY1|G7MPY1_MACMU	EPHA7	-0.000205204	NO	-0.00744758	0.127002	0.19441	OK	EPHA7	yes	G7MPY1_MACMU
tr|F7DH92|F7DH92_MACMU	tr|F7DH92|F7DH92_MACMU	LTBP2	3.9836	NO	-0.00629812	0.129115	0.197406	OK	LTBP2	yes	F7DH92_MACMU
tr|A0A1D5R0N5|A0A1D5R0N5_MACMU	tr|A0A1D5R0N5|A0A1D5R0N5_MACMU	MYL6	5.04924	NO	0.00924761	0.131102	0.200203	OK	MYL6	yes	A0A1D5R0N5_MACMU
tr|A0A1D5QQX5|A0A1D5QQX5_MACMU	tr|A0A1D5QQX5|A0A1D5QQX5_MACMU	EEF2	6.18435	NO	-0.00432366	0.132479	0.202062	OK	EEF2	yes	A0A1D5QQX5_MACMU
tr|A0A5F7ZBU8|A0A5F7ZBU8_MACMU	tr|A0A5F7ZBU8|A0A5F7ZBU8_MACMU	CCT4	-0.491446	NO	-0.0169059	0.132685	0.202133	OK	CCT4	yes	A0A5F7ZBU8_MACMU
sp|Q95KL9|TIMP1_MACMU	sp|Q95KL9|TIMP1_MACMU	TIMP1	9.45024	NO	-0.00826216	0.132974	0.202331	OK	TIMP1	yes	TIMP1_MACMU
tr|H9YZY1|H9YZY1_MACMU	tr|H9YZY1|H9YZY1_MACMU	PSMA6	3.61457	NO	-0.00507379	0.134871	0.204972	OK	PSMA6	yes	H9YZY1_MACMU
tr|F6UZ87|F6UZ87_MACMU	tr|F6UZ87|F6UZ87_MACMU	FGB	9.52555	NO	0.00717899	0.136732	0.207551	OK	FGB	yes	F6UZ87_MACMU
tr|A0A1D5R185|A0A1D5R185_MACMU	tr|A0A1D5R185|A0A1D5R185_MACMU	IGKV3-11	5.02694	NO	-0.0105039	0.137264	0.207881	OK	IGKV3-11		A0A1D5R185_MACMU
tr|A0A5F8ADY1|A0A5F8ADY1_MACMU	tr|A0A5F8ADY1|A0A5F8ADY1_MACMU	VPS35	1.26127	NO	-0.00544845	0.137277	0.207881	OK	VPS35	yes	A0A5F8ADY1_MACMU
tr|F7CR90|F7CR90_MACMU	tr|F7CR90|F7CR90_MACMU	FOLR2	3.00984	NO	-0.0106513	0.137731	0.20832	OK	FOLR2	yes	F7CR90_MACMU
tr|A0A5F8AJA1|A0A5F8AJA1_MACMU	tr|A0A5F8AJA1|A0A5F8AJA1_MACMU	ENOPH1	1.37725	NO	0.0052161	0.137993	0.208468	OK	ENOPH1	yes	A0A5F8AJA1_MACMU
tr|A0A1D5Q2N4|A0A1D5Q2N4_MACMU	tr|A0A1D5Q2N4|A0A1D5Q2N4_MACMU	PTBP1	0.732345	NO	0.00778956	0.139253	0.210122	OK	PTBP1	yes	A0A1D5Q2N4_MACMU
tr|A0A5F7ZIG2|A0A5F7ZIG2_MACMU	tr|A0A5F7ZIG2|A0A5F7ZIG2_MACMU	UBE2V1	3.085	NO	0.00396272	0.139983	0.210572	Partial_match	UBE2V1	yes	A0A5F7ZIG2_MACMU
tr|A0A5F7ZLB5|A0A5F7ZLB5_MACMU	tr|A0A5F7ZLB5|A0A5F7ZLB5_MACMU	CAPS	2.9698	NO	0.0087382	0.139992	0.210572	OK	CAPS	yes	A0A5F7ZLB5_MACMU
tr|A0A5F8A1T9|A0A5F8A1T9_MACMU	tr|A0A5F8A1T9|A0A5F8A1T9_MACMU	UBA1	3.2817	NO	0.00558795	0.140149	0.210572	OK	UBA1	yes	A0A5F8A1T9_MACMU
tr|I0FLC3|I0FLC3_MACMU	tr|I0FLC3|I0FLC3_MACMU	LTA4H	6.09214	NO	0.00344998	0.140215	0.210572	OK	LTA4H	yes	I0FLC3_MACMU
tr|A0A1D5Q4U0|A0A1D5Q4U0_MACMU	tr|A0A1D5Q4U0|A0A1D5Q4U0_MACMU	IGHV3-23	0.246697	NO	-0.0146185	0.142906	0.21436	OK	IGHV3-23		A0A1D5Q4U0_MACMU
tr|F7H5N5|F7H5N5_MACMU	tr|F7H5N5|F7H5N5_MACMU	GPR180	1.05459	NO	0.0111648	0.144036	0.215799	OK	GPR180	yes	F7H5N5_MACMU
tr|F7GYM9|F7GYM9_MACMU	tr|F7GYM9|F7GYM9_MACMU	PLS3	6.40153	NO	0.00744686	0.144855	0.216509	OK	PLS3	yes	F7GYM9_MACMU
tr|G7MXY8|G7MXY8_MACMU	tr|G7MXY8|G7MXY8_MACMU	LGALS3	6.26493	NO	0.00645536	0.144991	0.216509	OK	LGALS3	yes	G7MXY8_MACMU
tr|F7FG46|F7FG46_MACMU	tr|F7FG46|F7FG46_MACMU	TXNDC12	1.70297	NO	-0.00495669	0.14518	0.216509	OK	TXNDC12	yes	F7FG46_MACMU
tr|F6YRJ5|F6YRJ5_MACMU	tr|F6YRJ5|F6YRJ5_MACMU	ST6GALNAC1	0.366714	NO	0.00750028	0.145192	0.216509	OK	ST6GALNAC1	yes	F6YRJ5_MACMU
tr|A0A5F8ACQ3|A0A5F8ACQ3_MACMU	tr|A0A5F8ACQ3|A0A5F8ACQ3_MACMU	PDGFC	0.530754	NO	-0.0116265	0.145902	0.217312	OK	PDGFC	yes	A0A5F8ACQ3_MACMU
tr|A0A1D5RJD1|A0A1D5RJD1_MACMU	tr|A0A1D5RJD1|A0A1D5RJD1_MACMU	KIRREL1	0.424391	NO	-0.00729285	0.146822	0.218207	OK	KIRREL1	yes	A0A1D5RJD1_MACMU
tr|H9Z3V3|H9Z3V3_MACMU	tr|H9Z3V3|H9Z3V3_MACMU	S100A16	3.17555	NO	-0.00801955	0.146847	0.218207	OK	S100A16	yes	H9Z3V3_MACMU
tr|A0A1D5QNI2|A0A1D5QNI2_MACMU	tr|A0A1D5QNI2|A0A1D5QNI2_MACMU	IGKV3-11	4.68742	NO	-0.00545631	0.147193	0.218466	OK	IGKV3-11		A0A1D5QNI2_MACMU
tr|F7H4P3|F7H4P3_MACMU	tr|F7H4P3|F7H4P3_MACMU	PSMB4	-0.2654	NO	-0.0141141	0.147375	0.21848	OK	PSMB4	yes	F7H4P3_MACMU
tr|A0A1D5QUU6|A0A1D5QUU6_MACMU	tr|A0A1D5QUU6|A0A1D5QUU6_MACMU	GPX3	6.01049	NO	0.00776391	0.147907	0.21891	OK	GPX3	yes	A0A1D5QUU6_MACMU
tr|F6U8R5|F6U8R5_MACMU	tr|F6U8R5|F6U8R5_MACMU	UBE2K	1.38484	NO	0.00515215	0.14801	0.21891	OK	UBE2K	yes	F6U8R5_MACMU
tr|A0A5F7ZYP7|A0A5F7ZYP7_MACMU	tr|A0A5F7ZYP7|A0A5F7ZYP7_MACMU	ARSA	-0.500267	NO	0.0119674	0.151992	0.224538	OK	ARSA	no	A0A5F7ZYP7_MACMU
tr|A0A1D5Q348|A0A1D5Q348_MACMU	tr|A0A1D5Q348|A0A1D5Q348_MACMU	THSD7A	0.0805486	NO	0.00665101	0.152816	0.225492	OK	THSD7A	yes	A0A1D5Q348_MACMU
sp|P33093|SOMA_MACMU	sp|P33093|SOMA_MACMU	GH1	4.28981	NO	0.00641229	0.153099	0.225644	OK	GH1	yes	SOMA_MACMU
tr|F7H568|F7H568_MACMU	tr|F7H568|F7H568_MACMU	MTPN	2.5703	NO	0.00682698	0.153274	0.225644	OK	MTPN	yes	F7H568_MACMU
tr|A0A1D5RJJ1|A0A1D5RJJ1_MACMU	tr|A0A1D5RJJ1|A0A1D5RJJ1_MACMU	C8B	8.67615	NO	-0.00679431	0.153496	0.225708	OK	C8B	yes	A0A1D5RJJ1_MACMU
tr|A0A5F7ZJY1|A0A5F7ZJY1_MACMU	tr|A0A5F7ZJY1|A0A5F7ZJY1_MACMU	PROCR	7.36052	NO	0.0049495	0.154035	0.226238	OK	PROCR	yes	A0A5F7ZJY1_MACMU
tr|F7FHI8|F7FHI8_MACMU	tr|F7FHI8|F7FHI8_MACMU	AP1B1	1.51935	NO	-0.00405065	0.155009	0.227406	OK	AP1B1	yes	F7FHI8_MACMU
tr|I0FUX3|I0FUX3_MACMU	tr|I0FUX3|I0FUX3_MACMU	YWHAE	7.07652	NO	-0.0044435	0.156457	0.229266	OK	YWHAE	yes	I0FUX3_MACMU
tr|F7G1U8|F7G1U8_MACMU	tr|F7G1U8|F7G1U8_MACMU	TCN2	-0.645895	NO	0.0105743	0.157633	0.230723	OK	TCN2	yes	F7G1U8_MACMU
tr|A0A1D5RKD4|A0A1D5RKD4_MACMU	tr|A0A1D5RKD4|A0A1D5RKD4_MACMU	P4HB	8.73948	NO	-0.00381513	0.157982	0.230967	OK	P4HB	yes	A0A1D5RKD4_MACMU
tr|F7E4X1|F7E4X1_MACMU	tr|F7E4X1|F7E4X1_MACMU	GGH	5.99446	NO	0.00473003	0.158886	0.232021	OK	GGH	yes	F7E4X1_MACMU
tr|F7H8G1|F7H8G1_MACMU	tr|F7H8G1|F7H8G1_MACMU	IL1RL1	5.93582	NO	0.00516554	0.161946	0.236217	OK	IL1RL1	yes	F7H8G1_MACMU
tr|A0A1D5QX54|A0A1D5QX54_MACMU	tr|A0A1D5QX54|A0A1D5QX54_MACMU	LDLR	-0.230043	NO	-0.0145022	0.163583	0.238331	OK	LDLR	yes	A0A1D5QX54_MACMU
tr|A0A1D5R021|A0A1D5R021_MACMU	tr|A0A1D5R021|A0A1D5R021_MACMU	PKM	3.14195	NO	0.00464623	0.165861	0.241374	OK	PKM	no	A0A1D5R021_MACMU
tr|A0A1D5QTV5|A0A1D5QTV5_MACMU	tr|A0A1D5QTV5|A0A1D5QTV5_MACMU	GNS	2.58064	NO	0.00385843	0.167176	0.242924	OK	GNS	yes	A0A1D5QTV5_MACMU
tr|H9ESN2|H9ESN2_MACMU	tr|H9ESN2|H9ESN2_MACMU	ASS1	4.12481	NO	-0.00821404	0.167309	0.242924	OK	ASS1	yes	H9ESN2_MACMU
tr|F7HAA9|F7HAA9_MACMU	tr|F7HAA9|F7HAA9_MACMU	BMP1	5.48613	NO	0.00873453	0.168116	0.243817	OK	BMP1	yes	F7HAA9_MACMU
tr|F6ZE57|F6ZE57_MACMU	tr|F6ZE57|F6ZE57_MACMU	PKP1	0.632432	NO	0.00863923	0.169388	0.245381	OK	PKP1	yes	F6ZE57_MACMU
tr|A0A5F8A7X0|A0A5F8A7X0_MACMU	tr|A0A5F8A7X0|A0A5F8A7X0_MACMU	PADI1	0.391913	NO	-0.0102072	0.169685	0.24553	OK	PADI1	yes	A0A5F8A7X0_MACMU
tr|H9EP74|H9EP74_MACMU	tr|H9EP74|H9EP74_MACMU	COPB2	0.910466	NO	0.0120058	0.170353	0.246216	OK	COPB2	no	H9EP74_MACMU
tr|A0A1D5R8V9|A0A1D5R8V9_MACMU	tr|A0A1D5R8V9|A0A1D5R8V9_MACMU	CAT	5.29102	NO	0.00505759	0.170869	0.246681	OK	CAT	yes	A0A1D5R8V9_MACMU
tr|F7H7J8|F7H7J8_MACMU	tr|F7H7J8|F7H7J8_MACMU	PON1	3.32169	NO	-0.00883727	0.171729	0.247641	OK	PON1	yes	F7H7J8_MACMU
tr|A0A5F7ZCZ6|A0A5F7ZCZ6_MACMU	tr|A0A5F7ZCZ6|A0A5F7ZCZ6_MACMU	KIAA0319L	0.342006	NO	-0.00475646	0.172313	0.248202	OK	KIAA0319L	yes	A0A5F7ZCZ6_MACMU
tr|F6V301|F6V301_MACMU	tr|F6V301|F6V301_MACMU	FBLN5	4.38684	NO	0.00335737	0.174903	0.251486	OK	FBLN5	yes	F6V301_MACMU
tr|F7GGR8|F7GGR8_MACMU	tr|F7GGR8|F7GGR8_MACMU	EVPL	5.1183	NO	0.00598768	0.17499	0.251486	OK	EVPL	yes	F7GGR8_MACMU
tr|F7GUT8|F7GUT8_MACMU	tr|F7GUT8|F7GUT8_MACMU	TNFRSF8	0.514449	NO	-0.00704345	0.17584	0.252422	OK	TNFRSF8	yes	F7GUT8_MACMU
tr|F6U5Q9|F6U5Q9_MACMU	tr|F6U5Q9|F6U5Q9_MACMU	C8A	8.00136	NO	-0.00575083	0.179516	0.257408	OK	C8A	yes	F6U5Q9_MACMU
sp|O19023|CEL3B_MACMU (+1)	sp|O19023|CEL3B_MACMU	NA	-2.00685	NO	-0.0198057	0.180147	0.258021	OK	CELA3A	yes	CEL3B_MACMU
tr|A0A5F7ZL92|A0A5F7ZL92_MACMU	tr|A0A5F7ZL92|A0A5F7ZL92_MACMU	ALDH1A1	1.77871	NO	0.0046568	0.181138	0.259148	OK	ALDH1A1	yes	A0A5F7ZL92_MACMU
tr|H9EU66|H9EU66_MACMU	tr|H9EU66|H9EU66_MACMU	SYN1	0.219496	NO	0.0125401	0.181605	0.259523	OK	SYN1	yes	H9EU66_MACMU
tr|F7FQN6|F7FQN6_MACMU	tr|F7FQN6|F7FQN6_MACMU	APOA4	8.08844	NO	-0.00490188	0.182174	0.260044	OK	APOA4	yes	F7FQN6_MACMU
tr|F6RU72|F6RU72_MACMU	tr|F6RU72|F6RU72_MACMU	DAG1	8.31339	NO	-0.00360532	0.185802	0.264925	OK	DAG1	yes	F6RU72_MACMU
tr|H9FXZ3|H9FXZ3_MACMU	tr|H9FXZ3|H9FXZ3_MACMU	BCHE	3.43944	NO	0.00704711	0.187637	0.267241	OK	BCHE	yes	H9FXZ3_MACMU
tr|F6TYZ5|F6TYZ5_MACMU	tr|F6TYZ5|F6TYZ5_MACMU	RNPEP	1.003	NO	-0.0103425	0.188622	0.268342	OK	RNPEP	yes	F6TYZ5_MACMU
tr|F7HGS6|F7HGS6_MACMU	tr|F7HGS6|F7HGS6_MACMU	ADAMTS2	3.53908	NO	0.0111768	0.188905	0.268444	OK	ADAMTS2	yes	F7HGS6_MACMU
tr|F6RZ23|F6RZ23_MACMU	tr|F6RZ23|F6RZ23_MACMU	PPL	7.06022	NO	0.00851127	0.189835	0.269464	OK	PPL	yes	F6RZ23_MACMU
tr|G7NAT2|G7NAT2_MACMU	tr|G7NAT2|G7NAT2_MACMU	IL1R2	9.28874	NO	-0.00600304	0.190609	0.27021	OK	IL1R2	yes	G7NAT2_MACMU
tr|F6WPI5|F6WPI5_MACMU	tr|F6WPI5|F6WPI5_MACMU	B4GALT1	5.88088	NO	-0.00414413	0.190887	0.27021	OK	B4GALT1	yes	F6WPI5_MACMU
tr|F6UDV1|F6UDV1_MACMU	tr|F6UDV1|F6UDV1_MACMU	GOT2	1.15686	NO	0.00754943	0.190999	0.27021	OK	GOT2	yes	F6UDV1_MACMU
tr|F6WJK7|F6WJK7_MACMU	tr|F6WJK7|F6WJK7_MACMU	FLG	0.667622	NO	0.0161862	0.192014	0.271343	Partial_match	FLG	yes	F6WJK7_MACMU
tr|F7E9U2|F7E9U2_MACMU	tr|F7E9U2|F7E9U2_MACMU	ALCAM	4.52841	NO	0.00302861	0.192296	0.271439	OK	ALCAM	yes	F7E9U2_MACMU
tr|F7H4J1|F7H4J1_MACMU	tr|F7H4J1|F7H4J1_MACMU	BLVRA	1.5025	NO	0.00573723	0.193509	0.272847	OK	BLVRA	yes	F7H4J1_MACMU
tr|A0A5F7ZPP3|A0A5F7ZPP3_MACMU	tr|A0A5F7ZPP3|A0A5F7ZPP3_MACMU	CADM4	3.80316	NO	0.0029594	0.196226	0.276371	OK	CADM4	yes	A0A5F7ZPP3_MACMU
tr|A0A5F8A2M6|A0A5F8A2M6_MACMU	tr|A0A5F8A2M6|A0A5F8A2M6_MACMU	PSMA1	2.65875	NO	-0.0052211	0.201297	0.2831	OK	PSMA1	yes	A0A5F8A2M6_MACMU
tr|G7MR84|G7MR84_MACMU	tr|G7MR84|G7MR84_MACMU	PSMB1	2.82716	NO	-0.0037401	0.201449	0.2831	OK	PSMB1	yes	G7MR84_MACMU
tr|G7MVY1|G7MVY1_MACMU	tr|G7MVY1|G7MVY1_MACMU	CIB1	-0.0960096	NO	-0.0127482	0.202076	0.283667	OK	CIB1	yes	G7MVY1_MACMU
tr|A0A1D5R8W2|A0A1D5R8W2_MACMU	tr|A0A1D5R8W2|A0A1D5R8W2_MACMU	CRELD1	-0.0165748	NO	-0.00552947	0.202636	0.284138	OK	CRELD1	yes	A0A1D5R8W2_MACMU
tr|A0A5F8ADS5|A0A5F8ADS5_MACMU	tr|A0A5F8ADS5|A0A5F8ADS5_MACMU	IGHM	6.17889	NO	0.00567803	0.203349	0.284824	OK	IGHM		A0A5F8ADS5_MACMU
tr|F7AFL8|F7AFL8_MACMU	tr|F7AFL8|F7AFL8_MACMU	CRABP2	1.76795	NO	0.0106347	0.2046	0.28626	OK	CRABP2	yes	F7AFL8_MACMU
tr|F6WSS8|F6WSS8_MACMU	tr|F6WSS8|F6WSS8_MACMU	F11R	6.03076	NO	0.00383485	0.206374	0.288423	OK	F11R	yes	F6WSS8_MACMU
tr|F7A5F6|F7A5F6_MACMU	tr|F7A5F6|F7A5F6_MACMU	HGF	2.7995	NO	0.0062262	0.208707	0.291363	OK	HGF	yes	F7A5F6_MACMU
tr|A0A5F7ZZ82|A0A5F7ZZ82_MACMU	tr|A0A5F7ZZ82|A0A5F7ZZ82_MACMU	AHNAK	8.93933	NO	0.00672073	0.211178	0.294489	OK	AHNAK	yes	A0A5F7ZZ82_MACMU
tr|A0A5F7ZA98|A0A5F7ZA98_MACMU	tr|A0A5F7ZA98|A0A5F7ZA98_MACMU	IGLV3-9	7.15843	NO	-0.0100128	0.212004	0.295317	OK	IGLV3-9		A0A5F7ZA98_MACMU
tr|A0A1D5QG59|A0A1D5QG59_MACMU	tr|A0A1D5QG59|A0A1D5QG59_MACMU	IGHV3-43	6.67894	NO	-0.00668089	0.212273	0.295367	OK	IGHV3-43		A0A1D5QG59_MACMU
tr|F6VZ13|F6VZ13_MACMU	tr|F6VZ13|F6VZ13_MACMU	RDX	1.88943	NO	-0.00545027	0.215342	0.299309	OK	RDX	yes	F6VZ13_MACMU
tr|F6SHN2|F6SHN2_MACMU	tr|F6SHN2|F6SHN2_MACMU	UFD1	-0.043723	NO	0.0107025	0.216066	0.299987	OK	UFD1	yes	F6SHN2_MACMU
tr|F7EW69|F7EW69_MACMU	tr|F7EW69|F7EW69_MACMU	BPIFA1	5.42599	NO	0.00524572	0.216648	0.300467	OK	BPIFA1	yes	F7EW69_MACMU
tr|F7H6D5|F7H6D5_MACMU	tr|F7H6D5|F7H6D5_MACMU	VPS4B	-0.413637	NO	-0.0112882	0.220642	0.305671	OK	VPS4B	yes	F7H6D5_MACMU
tr|F6Q5T0|F6Q5T0_MACMU	tr|F6Q5T0|F6Q5T0_MACMU	LOXL1	4.74354	NO	-0.00367481	0.22117	0.306068	OK	LOXL1	yes	F6Q5T0_MACMU
tr|A0A5F8A1A3|A0A5F8A1A3_MACMU	tr|A0A5F8A1A3|A0A5F8A1A3_MACMU	OSMR	2.75353	NO	0.00605785	0.22295	0.308196	OK	OSMR	yes	A0A5F8A1A3_MACMU
tr|F7GZB4|F7GZB4_MACMU	tr|F7GZB4|F7GZB4_MACMU	ENDOU	2.0671	NO	0.00496932	0.225139	0.310883	OK	ENDOU	yes	F7GZB4_MACMU
tr|A0A1D5QSK0|A0A1D5QSK0_MACMU	tr|A0A1D5QSK0|A0A1D5QSK0_MACMU	WDR1	4.93553	NO	0.00334658	0.22781	0.31423	OK	WDR1	yes	A0A1D5QSK0_MACMU
sp|Q28522|ALBU_MACMU (+1)	sp|Q28522|ALBU_MACMU	NA	11.5897	NO	0.0111662	0.233446	0.321654	OK	ALB	yes	ALBU_MACMU
tr|F7ENQ4|F7ENQ4_MACMU	tr|F7ENQ4|F7ENQ4_MACMU	PTGR1	3.94434	NO	0.00587122	0.235222	0.32375	OK	PTGR1	yes	F7ENQ4_MACMU
tr|A0A1D5Q1R6|A0A1D5Q1R6_MACMU	tr|A0A1D5Q1R6|A0A1D5Q1R6_MACMU	ADH5	0.695111	NO	0.0114018	0.2366	0.325293	OK	ADH5	yes	A0A1D5Q1R6_MACMU
tr|A0A5F8A265|A0A5F8A265_MACMU	tr|A0A5F8A265|A0A5F8A265_MACMU	NOTUM	11.6483	NO	0.00500614	0.237687	0.326433	OK	NOTUM	yes	A0A5F8A265_MACMU
tr|F6UYS2|F6UYS2_MACMU	tr|F6UYS2|F6UYS2_MACMU	REXO2	2.0383	NO	0.00447835	0.238874	0.32771	OK	REXO2	yes	F6UYS2_MACMU
tr|A0A1D5RD81|A0A1D5RD81_MACMU	tr|A0A1D5RD81|A0A1D5RD81_MACMU	BCAT1	0.55437	NO	0.00555642	0.239216	0.327824	OK	BCAT1	yes	A0A1D5RD81_MACMU
tr|F7GCA1|F7GCA1_MACMU	tr|F7GCA1|F7GCA1_MACMU	FBN2	6.56142	NO	0.00590882	0.240197	0.328813	OK	FBN2	yes	F7GCA1_MACMU
tr|A0A5F7ZKH7|A0A5F7ZKH7_MACMU	tr|A0A5F7ZKH7|A0A5F7ZKH7_MACMU	GPC1	2.83672	NO	0.00475742	0.241551	0.330311	OK	GPC1	yes	A0A5F7ZKH7_MACMU
tr|A0A5F7ZVA6|A0A5F7ZVA6_MACMU	tr|A0A5F7ZVA6|A0A5F7ZVA6_MACMU	MST1	4.66983	NO	-0.00595696	0.244631	0.33388	OK	MST1	yes	A0A5F7ZVA6_MACMU
tr|A0A1D5QRX6|A0A1D5QRX6_MACMU	tr|A0A1D5QRX6|A0A1D5QRX6_MACMU	PDIA4	3.16093	NO	0.00329872	0.244688	0.33388	OK	PDIA4	yes	A0A1D5QRX6_MACMU
tr|F6Z3H3|F6Z3H3_MACMU	tr|F6Z3H3|F6Z3H3_MACMU	FUCA1	2.62682	NO	0.00673917	0.246085	0.335426	OK	FUCA1	yes	F6Z3H3_MACMU
tr|F7EB76|F7EB76_MACMU	tr|F7EB76|F7EB76_MACMU	LTBP1	10.2368	NO	0.00352005	0.250028	0.340435	OK	LTBP1	yes	F7EB76_MACMU
tr|F7DB50|F7DB50_MACMU	tr|F7DB50|F7DB50_MACMU	DSC3	4.7495	NO	-0.00323084	0.251	0.341392	OK	DSC3	yes	F7DB50_MACMU
tr|F6RCT6|F6RCT6_MACMU	tr|F6RCT6|F6RCT6_MACMU	ITFG1	0.475109	NO	0.00454357	0.253756	0.344772	OK	ITFG1	yes	F6RCT6_MACMU
tr|F6WMW1|F6WMW1_MACMU	tr|F6WMW1|F6WMW1_MACMU	GM2A	7.01156	NO	-0.00396986	0.254893	0.345946	OK	GM2A	yes	F6WMW1_MACMU
tr|A0A1D5RGN2|A0A1D5RGN2_MACMU	tr|A0A1D5RGN2|A0A1D5RGN2_MACMU	CADM1	3.29941	NO	-0.00296963	0.256782	0.348138	OK	CADM1	yes	A0A1D5RGN2_MACMU
tr|F6RCE0|F6RCE0_MACMU	tr|F6RCE0|F6RCE0_MACMU	SZT2	2.49218	NO	-0.0112234	0.257771	0.349105	Partial_match	SZT2	no	F6RCE0_MACMU
tr|F6RV29|F6RV29_MACMU	tr|F6RV29|F6RV29_MACMU	PYGB	1.43453	NO	0.00450448	0.260142	0.351833	OK	PYGB	yes	F6RV29_MACMU
tr|F7EHR8|F7EHR8_MACMU	tr|F7EHR8|F7EHR8_MACMU	DYNC1H1	1.71246	NO	0.0044848	0.260391	0.351833	Partial_match	DYNC1H1	no	F7EHR8_MACMU
tr|A0A5F8ABZ4|A0A5F8ABZ4_MACMU_family	tr|A0A5F8ABZ4|A0A5F8ABZ4_MACMU	NA	3.49879	NO	-0.0118321	0.260617	0.351833	OK	IGHV3-73		A0A5F8ABZ4_MACMU
tr|F7CTK0|F7CTK0_MACMU	tr|F7CTK0|F7CTK0_MACMU	ETF1	1.59501	NO	-0.00350998	0.261272	0.352342	OK	ETF1	yes	F7CTK0_MACMU
tr|G7NQK0|G7NQK0_MACMU	tr|G7NQK0|G7NQK0_MACMU	CORO1A	3.58249	NO	0.00512857	0.261953	0.352886	OK	CORO1A	yes	G7NQK0_MACMU
tr|A0A1D5QQB8|A0A1D5QQB8_MACMU	tr|A0A1D5QQB8|A0A1D5QQB8_MACMU	UBE2L3	2.83383	NO	0.00275125	0.263547	0.354656	OK	UBE2L3	yes	A0A1D5QQB8_MACMU
tr|F6PJP5|F6PJP5_MACMU	tr|F6PJP5|F6PJP5_MACMU	CCT2	1.44611	NO	-0.00563256	0.264701	0.355832	OK	CCT2	yes	F6PJP5_MACMU
tr|F7GCM2|F7GCM2_MACMU	tr|F7GCM2|F7GCM2_MACMU	FLNA	7.44473	NO	-0.00218664	0.266211	0.357483	OK	FLNA	yes	F7GCM2_MACMU
tr|F7GDD5|F7GDD5_MACMU	tr|F7GDD5|F7GDD5_MACMU	S100A2	1.44571	NO	0.00827448	0.272506	0.365549	OK	S100A2	yes	F7GDD5_MACMU
tr|F7GXZ9|F7GXZ9_MACMU	tr|F7GXZ9|F7GXZ9_MACMU	SEMA6D	2.92608	NO	0.00295608	0.272989	0.365811	OK	SEMA6D	yes	F7GXZ9_MACMU
tr|F7HP57|F7HP57_MACMU	tr|F7HP57|F7HP57_MACMU	SEMA4B	4.78226	NO	-0.00343037	0.273974	0.366744	OK	SEMA4B	yes	F7HP57_MACMU
tr|H9EUJ3|H9EUJ3_MACMU	tr|H9EUJ3|H9EUJ3_MACMU	ERP44	3.72477	NO	0.00247402	0.274283	0.36677	OK	ERP44	yes	H9EUJ3_MACMU
tr|F6RLH5|F6RLH5_MACMU	tr|F6RLH5|F6RLH5_MACMU	HSPA8	6.76922	NO	-0.0022131	0.274637	0.366857	OK	HSPA8	yes	F6RLH5_MACMU
tr|F6SH47|F6SH47_MACMU	tr|F6SH47|F6SH47_MACMU	PLXDC2	4.59103	NO	-0.0028196	0.275503	0.367627	OK	PLXDC2	yes	F6SH47_MACMU
tr|F7GYU4|F7GYU4_MACMU	tr|F7GYU4|F7GYU4_MACMU	AMY2A	1.51293	NO	0.0122014	0.277918	0.370044	OK	AMY2A	no	F7GYU4_MACMU
tr|A0A5F8AIP9|A0A5F8AIP9_MACMU	tr|A0A5F8AIP9|A0A5F8AIP9_MACMU	CST6	9.52573	NO	-0.00407661	0.278057	0.370044	OK	CST6	yes	A0A5F8AIP9_MACMU
tr|F7EMC7|F7EMC7_MACMU	tr|F7EMC7|F7EMC7_MACMU	GSS	2.93887	NO	-0.00293637	0.278189	0.370044	OK	GSS	yes	F7EMC7_MACMU
tr|A0A5F7ZNW0|A0A5F7ZNW0_MACMU	tr|A0A5F7ZNW0|A0A5F7ZNW0_MACMU	GNPTG	4.41268	NO	-0.00342205	0.280209	0.37234	OK	GNPTG	yes	A0A5F7ZNW0_MACMU
tr|A0A1D5QZ63|A0A1D5QZ63_MACMU	tr|A0A1D5QZ63|A0A1D5QZ63_MACMU	ACTN4	7.4907	NO	-0.00521749	0.281349	0.373316	OK	ACTN4	yes	A0A1D5QZ63_MACMU
tr|G7MUK4|G7MUK4_MACMU	tr|G7MUK4|G7MUK4_MACMU	MGAT1	3.13909	NO	-0.00362678	0.281531	0.373316	OK	MGAT1	yes	G7MUK4_MACMU
tr|F7HAN1|F7HAN1_MACMU	tr|F7HAN1|F7HAN1_MACMU	GRN	8.28838	NO	-0.00371962	0.282495	0.374203	OK	GRN	yes	F7HAN1_MACMU
tr|F7B0U6|F7B0U6_MACMU	tr|F7B0U6|F7B0U6_MACMU	TUBA4A	2.68077	NO	-0.00368905	0.28788	0.380938	OK	TUBA4A	yes	F7B0U6_MACMU
tr|A0A5F8AMU1|A0A5F8AMU1_MACMU	tr|A0A5F8AMU1|A0A5F8AMU1_MACMU	PFKL	-0.582213	NO	-0.00613344	0.28834	0.381141	OK	PFKL	no	A0A5F8AMU1_MACMU
tr|F7HPP8|F7HPP8_MACMU	tr|F7HPP8|F7HPP8_MACMU	MYH14	4.87655	NO	-0.00476506	0.288634	0.381141	OK	MYH14	yes	F7HPP8_MACMU
tr|A0A5F8AEU4|A0A5F8AEU4_MACMU	tr|A0A5F8AEU4|A0A5F8AEU4_MACMU	HSP90AB1	4.22173	NO	0.00441146	0.290812	0.383618	OK	HSP90AB1	yes	A0A5F8AEU4_MACMU
tr|A0A5F8ADP5|A0A5F8ADP5_MACMU	tr|A0A5F8ADP5|A0A5F8ADP5_MACMU	NBL1	4.7414	NO	-0.00254123	0.29176	0.384469	Partial_match	NBL1	yes	A0A5F8ADP5_MACMU
tr|F6TPP3|F6TPP3_MACMU	tr|F6TPP3|F6TPP3_MACMU	CUTA	5.24633	NO	-0.00321058	0.292212	0.384665	OK	CUTA	yes	F6TPP3_MACMU
tr|I2CWE4|I2CWE4_MACMU	tr|I2CWE4|I2CWE4_MACMU	KCTD12	0.700923	NO	0.0109569	0.297877	0.391716	OK	KCTD12	yes	I2CWE4_MACMU
tr|I0FUA6|I0FUA6_MACMU	tr|I0FUA6|I0FUA6_MACMU	NIBAN2	3.13708	NO	0.00477193	0.302938	0.397959	OK	NIBAN2	yes	I0FUA6_MACMU
tr|F7FAC0|F7FAC0_MACMU	tr|F7FAC0|F7FAC0_MACMU	GP1BA	3.22371	NO	0.00554297	0.304007	0.39895	Partial_match	GP1BA	no	F7FAC0_MACMU
tr|A0A1D5RHS9|A0A1D5RHS9_MACMU	tr|A0A1D5RHS9|A0A1D5RHS9_MACMU	PSMA3	2.4171	NO	-0.00371528	0.304366	0.399009	OK	PSMA3	yes	A0A1D5RHS9_MACMU
tr|F6SQA6|F6SQA6_MACMU	tr|F6SQA6|F6SQA6_MACMU	PLA2G7	0.342172	NO	-0.00777632	0.306296	0.401125	OK	PLA2G7	yes	F6SQA6_MACMU
tr|F7BJG1|F7BJG1_MACMU	tr|F7BJG1|F7BJG1_MACMU	PSG7	3.84388	NO	-0.00462797	0.307752	0.402615	OK	PSG7	no	F7BJG1_MACMU
tr|A0A1D5RHN2|A0A1D5RHN2_MACMU	tr|A0A1D5RHN2|A0A1D5RHN2_MACMU	AOC3	4.46474	NO	-0.00801194	0.311949	0.407686	OK	AOC3	yes	A0A1D5RHN2_MACMU
tr|F7GMQ8|F7GMQ8_MACMU	tr|F7GMQ8|F7GMQ8_MACMU	IGLL1	4.91196	NO	-0.012444	0.313222	0.408559	OK	IGLL1		F7GMQ8_MACMU
tr|F7AVH0|F7AVH0_MACMU	tr|F7AVH0|F7AVH0_MACMU	FST	5.1298	NO	0.00395571	0.313261	0.408559	OK	FST	yes	F7AVH0_MACMU
tr|H9H594|H9H594_MACMU	tr|H9H594|H9H594_MACMU	GH1	4.68578	NO	0.00320905	0.31429	0.409481	OK	GH1	no	H9H594_MACMU
tr|A0A5F8A587|A0A5F8A587_MACMU	tr|A0A5F8A587|A0A5F8A587_MACMU	IGHV3-23	4.0716	NO	0.00763711	0.317657	0.413303	Partial_match	IGHV3-23		A0A5F8A587_MACMU
tr|A0A1D5Q6P8|A0A1D5Q6P8_MACMU	tr|A0A1D5Q6P8|A0A1D5Q6P8_MACMU	IGHV3-48	4.83816	NO	0.0042543	0.317886	0.413303	OK	IGHV3-48		A0A1D5Q6P8_MACMU
tr|I0FGX1|I0FGX1_MACMU	tr|I0FGX1|I0FGX1_MACMU	SDC4	4.13254	NO	-0.00550927	0.318201	0.413303	OK	SDC4	yes	I0FGX1_MACMU
tr|F7EJY3|F7EJY3_MACMU	tr|F7EJY3|F7EJY3_MACMU	SCARA5	1.94041	NO	-0.00501186	0.320338	0.415653	OK	SCARA5	yes	F7EJY3_MACMU
tr|F7HJM2|F7HJM2_MACMU	tr|F7HJM2|F7HJM2_MACMU	MLEC	3.32488	NO	0.00225541	0.329455	0.427047	OK	MLEC	yes	F7HJM2_MACMU
tr|A0A5F8AHH8|A0A5F8AHH8_MACMU	tr|A0A5F8AHH8|A0A5F8AHH8_MACMU	ART4	2.57903	NO	0.0079986	0.332418	0.430349	OK	ART4	yes	A0A5F8AHH8_MACMU
tr|F6V8S1|F6V8S1_MACMU	tr|F6V8S1|F6V8S1_MACMU	OLFML2B	5.4096	NO	0.00501161	0.332681	0.430349	OK	OLFML2B	yes	F6V8S1_MACMU
sp|A3RFZ7|FCG3A_MACMU	sp|A3RFZ7|FCG3A_MACMU	FCGR3A	2.97669	NO	-0.00539705	0.33869	0.437676	OK	FCGR3A	yes	FCG3A_MACMU
tr|F6ZJX4|F6ZJX4_MACMU	tr|F6ZJX4|F6ZJX4_MACMU	TGFB2	0.630728	NO	-0.00409054	0.339405	0.438154	OK	TGFB2	yes	F6ZJX4_MACMU
tr|A0A1D5QEN9|A0A1D5QEN9_MACMU	tr|A0A1D5QEN9|A0A1D5QEN9_MACMU	PRCP	0.207615	NO	0.0102258	0.340597	0.439245	OK	PRCP	yes	A0A1D5QEN9_MACMU
tr|H9FP06|H9FP06_MACMU	tr|H9FP06|H9FP06_MACMU	NCKAP1	0.915437	NO	-0.00422586	0.342251	0.44093	OK	NCKAP1	yes	H9FP06_MACMU
tr|F6XH16|F6XH16_MACMU	tr|F6XH16|F6XH16_MACMU	LGALS4	-0.275823	NO	-0.0110803	0.342857	0.441263	OK	LGALS4	yes	F6XH16_MACMU
tr|A0A5F8A8E7|A0A5F8A8E7_MACMU	tr|A0A5F8A8E7|A0A5F8A8E7_MACMU	LOX	5.60579	NO	0.0039341	0.343451	0.44158	OK	LOX	yes	A0A5F8A8E7_MACMU
tr|F7H872|F7H872_MACMU	tr|F7H872|F7H872_MACMU	HEBP2	3.20284	NO	-0.00247609	0.346502	0.445051	OK	HEBP2	yes	F7H872_MACMU
tr|F6XIU0|F6XIU0_MACMU	tr|F6XIU0|F6XIU0_MACMU	KLK13	1.49978	NO	0.00897387	0.353089	0.452966	OK	KLK13	yes	F6XIU0_MACMU
tr|F7EV32|F7EV32_MACMU	tr|F7EV32|F7EV32_MACMU	C3	13.2119	NO	-0.00219738	0.353378	0.452966	OK	C3	yes	F7EV32_MACMU
tr|F6ULB8|F6ULB8_MACMU_family	tr|F6ULB8|F6ULB8_MACMU	NA	4.15016	NO	0.00278599	0.353855	0.453121	OK	ALDOC	yes	F6ULB8_MACMU
tr|F6ZC24|F6ZC24_MACMU	tr|F6ZC24|F6ZC24_MACMU	COPE	-0.219873	NO	0.00499276	0.357998	0.457963	OK	COPE	yes	F6ZC24_MACMU
tr|A0A5F8AQV7|A0A5F8AQV7_MACMU	tr|A0A5F8AQV7|A0A5F8AQV7_MACMU	BPIFB4	1.39437	NO	0.00416731	0.359219	0.459063	Partial_match	BPIFB4	no	A0A5F8AQV7_MACMU
tr|A0A1D5RE30|A0A1D5RE30_MACMU	tr|A0A1D5RE30|A0A1D5RE30_MACMU	LY6H	0.617798	NO	-0.00959503	0.36056	0.460312	OK	LY6H	yes	A0A1D5RE30_MACMU
tr|A0A5F7ZMW2|A0A5F7ZMW2_MACMU	tr|A0A5F7ZMW2|A0A5F7ZMW2_MACMU	CALM1	3.0628	NO	-0.00417258	0.363741	0.463906	Partial_match	CALM1	yes	A0A5F7ZMW2_MACMU
tr|A0A5F7ZTL1|A0A5F7ZTL1_MACMU	tr|A0A5F7ZTL1|A0A5F7ZTL1_MACMU	SFTPD	3.37257	NO	-0.0031809	0.364951	0.464982	Poor_match	SFTPD	no	A0A5F7ZTL1_MACMU
tr|F7HE31|F7HE31_MACMU	tr|F7HE31|F7HE31_MACMU	SPINK1	5.4206	NO	0.00621857	0.365425	0.465119	OK	SPINK1	yes	F7HE31_MACMU
tr|F7BLA5|F7BLA5_MACMU	tr|F7BLA5|F7BLA5_MACMU	ADAMTSL4	4.50937	NO	0.00414835	0.367353	0.467105	OK	ADAMTSL4	yes	F7BLA5_MACMU
tr|F6X0Y7|F6X0Y7_MACMU	tr|F6X0Y7|F6X0Y7_MACMU	LALBA	1.62272	NO	0.00538927	0.369671	0.469582	OK	LALBA	yes	F6X0Y7_MACMU
tr|A0A1D5R2F9|A0A1D5R2F9_MACMU	tr|A0A1D5R2F9|A0A1D5R2F9_MACMU	GALNT7	4.92553	NO	0.0019198	0.37161	0.471573	OK	GALNT7	yes	A0A1D5R2F9_MACMU
tr|A0A5F7Z8X0|A0A5F7Z8X0_MACMU	tr|A0A5F7Z8X0|A0A5F7Z8X0_MACMU	PECAM1	2.22518	NO	0.00287927	0.373789	0.473864	OK	PECAM1	no	A0A5F7Z8X0_MACMU
tr|F7EF58|F7EF58_MACMU	tr|F7EF58|F7EF58_MACMU	FAP	7.61107	NO	0.00372106	0.374941	0.47485	OK	FAP	yes	F7EF58_MACMU
tr|F6S529|F6S529_MACMU	tr|F6S529|F6S529_MACMU	HSPH1	0.890704	NO	-0.0043011	0.375649	0.475273	OK	HSPH1	yes	F6S529_MACMU
tr|F6WT57|F6WT57_MACMU	tr|F6WT57|F6WT57_MACMU	PAPLN	3.25743	NO	-0.00318376	0.376672	0.47551	OK	PAPLN	yes	F6WT57_MACMU
tr|A0A5F7ZXR4|A0A5F7ZXR4_MACMU	tr|A0A5F7ZXR4|A0A5F7ZXR4_MACMU	CNDP2	0.478775	NO	0.0056725	0.376774	0.47551	Partial_match	CNDP2	yes	A0A5F7ZXR4_MACMU
sp|P67997|PRIO_MACMU	sp|P67997|PRIO_MACMU	PRNP	5.08001	NO	-0.00310647	0.37696	0.47551	OK	PRNP	yes	PRIO_MACMU
tr|I2CYF0|I2CYF0_MACMU	tr|I2CYF0|I2CYF0_MACMU	ACTR2	2.91669	NO	0.00309266	0.377741	0.476021	OK	ACTR2	yes	I2CYF0_MACMU
tr|A0A1D5R7D7|A0A1D5R7D7_MACMU	tr|A0A1D5R7D7|A0A1D5R7D7_MACMU	IGLV1-36	4.44752	NO	-0.0123559	0.379885	0.478248	OK	IGLV1-36		A0A1D5R7D7_MACMU
tr|A0A5F8A653|A0A5F8A653_MACMU	tr|A0A5F8A653|A0A5F8A653_MACMU	BPNT2	2.75636	NO	0.00220479	0.383664	0.482527	OK	BPNT2	yes	A0A5F8A653_MACMU
tr|A0A1D5Q5F5|A0A1D5Q5F5_MACMU	tr|A0A1D5Q5F5|A0A1D5Q5F5_MACMU	GPI	6.34818	NO	-0.00256429	0.384757	0.483423	OK	GPI	yes	A0A1D5Q5F5_MACMU
tr|F7FXB6|F7FXB6_MACMU	tr|F7FXB6|F7FXB6_MACMU	IL6ST	5.65952	NO	-0.00268786	0.3854	0.483751	OK	IL6ST	yes	F7FXB6_MACMU
tr|F6WSG1|F6WSG1_MACMU	tr|F6WSG1|F6WSG1_MACMU	CETP	3.04423	NO	-0.00426951	0.388249	0.486846	OK	CETP	yes	F6WSG1_MACMU
tr|H9H396|H9H396_MACMU	tr|H9H396|H9H396_MACMU	SERPINB6	5.76147	NO	0.00317616	0.389959	0.488507	OK	SERPINB6	yes	H9H396_MACMU
tr|A0A1D5R3D6|A0A1D5R3D6_MACMU	tr|A0A1D5R3D6|A0A1D5R3D6_MACMU	EML2	1.58588	NO	0.00465415	0.392628	0.491366	OK	EML2	yes	A0A1D5R3D6_MACMU
tr|F7HKK7|F7HKK7_MACMU_family	tr|F7HKK7|F7HKK7_MACMU	NA	3.80494	NO	-0.00457779	0.393112	0.491457	OK	GGT1	yes	F7HKK7_MACMU
tr|F7B749|F7B749_MACMU	tr|F7B749|F7B749_MACMU	CPN2	4.77231	NO	-0.00568211	0.393476	0.491457	OK	CPN2	yes	F7B749_MACMU
tr|F6UXR7|F6UXR7_MACMU	tr|F6UXR7|F6UXR7_MACMU	DNER	1.12681	NO	-0.00410531	0.397411	0.495884	OK	DNER	yes	F6UXR7_MACMU
tr|G7N8U6|G7N8U6_MACMU	tr|G7N8U6|G7N8U6_MACMU	ATIC	1.20776	NO	0.00419807	0.401464	0.499923	OK	ATIC	yes	G7N8U6_MACMU
tr|F6UP41|F6UP41_MACMU	tr|F6UP41|F6UP41_MACMU	EPYC	-0.739397	NO	0.0136323	0.401701	0.499923	OK	EPYC	yes	F6UP41_MACMU
tr|F7HQB1|F7HQB1_MACMU	tr|F7HQB1|F7HQB1_MACMU	NEGR1	1.69571	NO	-0.00602866	0.402095	0.499923	OK	NEGR1	yes	F7HQB1_MACMU
tr|A0A5F8AK35|A0A5F8AK35_MACMU	tr|A0A5F8AK35|A0A5F8AK35_MACMU	IGHV3-43	4.69157	NO	-0.0048429	0.402223	0.499923	OK	IGHV3-43		A0A5F8AK35_MACMU
tr|F6QE81|F6QE81_MACMU	tr|F6QE81|F6QE81_MACMU	HNRNPA2B1	1.72527	NO	0.00454558	0.40419	0.501876	OK	HNRNPA2B1	yes	F6QE81_MACMU
tr|F6RIY8|F6RIY8_MACMU	tr|F6RIY8|F6RIY8_MACMU	MMRN1	2.90876	NO	-0.00330893	0.404755	0.502086	OK	MMRN1	yes	F6RIY8_MACMU
tr|A0A1D5R0R7|A0A1D5R0R7_MACMU (+6)	tr|A0A1D5R0R7|A0A1D5R0R7_MACMU (+6)	NA	2.34878	NO	0.00703256	0.407209	0.504637	#N/A	#N/A	#N/A	A0A1D5R0R7_MACMU	(+6)
tr|A0A5F8A4B0|A0A5F8A4B0_MACMU	tr|A0A5F8A4B0|A0A5F8A4B0_MACMU	CHST3	4.08958	NO	-0.00285984	0.408738	0.506038	OK	CHST3	yes	A0A5F8A4B0_MACMU
tr|F7FF62|F7FF62_MACMU	tr|F7FF62|F7FF62_MACMU	PSME1	4.33518	NO	0.00239502	0.411355	0.508781	OK	PSME1	yes	F7FF62_MACMU
tr|F6RRV0|F6RRV0_MACMU	tr|F6RRV0|F6RRV0_MACMU	PPP2R1A	-0.497647	NO	0.00461316	0.417443	0.515572	OK	PPP2R1A	yes	F6RRV0_MACMU
tr|A0A5F7ZD63|A0A5F7ZD63_MACMU	tr|A0A5F7ZD63|A0A5F7ZD63_MACMU	NA	3.31851	NO	-0.00750188	0.417658	0.515572	OK	na		A0A5F7ZD63_MACMU
tr|F7DN38|F7DN38_MACMU	tr|F7DN38|F7DN38_MACMU	CTNNA1	0.223954	NO	-0.00606864	0.418838	0.516526	OK	CTNNA1	yes	F7DN38_MACMU
tr|F6PVD2|F6PVD2_MACMU	tr|F6PVD2|F6PVD2_MACMU	METRNL	0.951167	NO	0.00307797	0.421915	0.519816	OK	METRNL	yes	F6PVD2_MACMU
tr|I0FUX2|I0FUX2_MACMU	tr|I0FUX2|I0FUX2_MACMU	XRCC5	-0.422721	NO	0.00427428	0.424608	0.522626	OK	XRCC5	yes	I0FUX2_MACMU
tr|H9FUJ0|H9FUJ0_MACMU	tr|H9FUJ0|H9FUJ0_MACMU	MDK	3.38453	NO	-0.00321562	0.42757	0.525515	OK	MDK	yes	H9FUJ0_MACMU
tr|F6THA2|F6THA2_MACMU	tr|F6THA2|F6THA2_MACMU	ESAM	7.05458	NO	-0.00175745	0.427783	0.525515	OK	ESAM	yes	F6THA2_MACMU
sp|Q5TM17|DX39B_MACMU	sp|Q5TM17|DX39B_MACMU	DDX39B	-1.66706	NO	0.00839418	0.428494	0.52588	OK	DDX39B	yes	DX39B_MACMU
tr|A0A5F8AK19|A0A5F8AK19_MACMU	tr|A0A5F8AK19|A0A5F8AK19_MACMU	NA	2.91871	NO	-0.0045021	0.429387	0.526465	OK	na		A0A5F8AK19_MACMU
sp|Q5NKV6|ICAM1_MACMU	sp|Q5NKV6|ICAM1_MACMU	ICAM1	7.24071	NO	0.00232978	0.431923	0.529064	OK	ICAM1	yes	ICAM1_MACMU
tr|F7GWF5|F7GWF5_MACMU	tr|F7GWF5|F7GWF5_MACMU	DSG2	5.9932	NO	-0.00309625	0.433821	0.530877	OK	DSG2	yes	F7GWF5_MACMU
tr|F6TII3|F6TII3_MACMU_family	tr|F6TII3|F6TII3_MACMU	NA	8.51598	NO	-0.00217629	0.436496	0.533636	OK	ACTB	yes	F6TII3_MACMU
tr|I0FJN0|I0FJN0_MACMU	tr|I0FJN0|I0FJN0_MACMU	MACROH2A1	-0.237146	NO	-0.00488996	0.437327	0.533842	OK	MACROH2A1	yes	I0FJN0_MACMU
tr|F6X4J3|F6X4J3_MACMU	tr|F6X4J3|F6X4J3_MACMU	NEO1	2.76214	NO	0.00359703	0.437507	0.533842	OK	NEO1	yes	F6X4J3_MACMU
tr|F7BC33|F7BC33_MACMU	tr|F7BC33|F7BC33_MACMU	PPIC	6.0616	NO	-0.00204555	0.442006	0.538814	OK	PPIC	yes	F7BC33_MACMU
tr|H9ES13|H9ES13_MACMU	tr|H9ES13|H9ES13_MACMU	CANX	3.22584	NO	0.00219819	0.44371	0.539982	OK	CANX	yes	H9ES13_MACMU
sp|Q5PXZ9|TIMP3_MACMU	sp|Q5PXZ9|TIMP3_MACMU	TIMP3	0.351662	NO	0.00331411	0.444166	0.539982	OK	TIMP3	yes	TIMP3_MACMU
sp|P00002|CYC_MACMU	sp|P00002|CYC_MACMU	CYCS	2.25964	NO	0.00260184	0.444296	0.539982	OK	CYCS	yes	CYC_MACMU
tr|A0A5F7ZI29|A0A5F7ZI29_MACMU	tr|A0A5F7ZI29|A0A5F7ZI29_MACMU	JCHAIN	1.97986	NO	0.00441369	0.444666	0.539982	OK	JCHAIN		A0A5F7ZI29_MACMU
tr|F7H512|F7H512_MACMU	tr|F7H512|F7H512_MACMU	TMED4	0.00892367	NO	0.00290164	0.44692	0.5422	OK	TMED4	yes	F7H512_MACMU
tr|A0A1D5Q620|A0A1D5Q620_MACMU	tr|A0A1D5Q620|A0A1D5Q620_MACMU	UGDH	0.329782	NO	0.00342995	0.448107	0.543121	OK	UGDH	yes	A0A1D5Q620_MACMU
tr|F6WXC6|F6WXC6_MACMU	tr|F6WXC6|F6WXC6_MACMU	TAGLN	7.43081	NO	-0.00220855	0.450821	0.545889	OK	TAGLN	yes	F6WXC6_MACMU
tr|F7HBD4|F7HBD4_MACMU	tr|F7HBD4|F7HBD4_MACMU	YWHAZ	7.88628	NO	-0.00255796	0.456747	0.552357	OK	YWHAZ	yes	F7HBD4_MACMU
tr|A0A5F8AQ28|A0A5F8AQ28_MACMU	tr|A0A5F8AQ28|A0A5F8AQ28_MACMU	EPHA2	-0.254885	NO	-0.00420829	0.457033	0.552357	OK	EPHA2	yes	A0A5F8AQ28_MACMU
tr|F7GN59|F7GN59_MACMU	tr|F7GN59|F7GN59_MACMU	CUBN	1.1417	NO	-0.00535974	0.458627	0.553756	OK	CUBN	yes	F7GN59_MACMU
tr|F6TRX2|F6TRX2_MACMU	tr|F6TRX2|F6TRX2_MACMU	IGSF1	0.915977	NO	-0.00544908	0.461406	0.556582	OK	IGSF1	no	F6TRX2_MACMU
tr|A0A5F8AE95|A0A5F8AE95_MACMU	tr|A0A5F8AE95|A0A5F8AE95_MACMU	SIGLEC14	3.95715	NO	-0.00805848	0.462081	0.556867	Partial_match	SIGLEC14	yes	A0A5F8AE95_MACMU
tr|A0A5F8A090|A0A5F8A090_MACMU	tr|A0A5F8A090|A0A5F8A090_MACMU	IGKV2-29	2.04522	NO	-0.0056892	0.465807	0.560825	OK	IGKV2-29		A0A5F8A090_MACMU
tr|A0A5F7ZNL9|A0A5F7ZNL9_MACMU	tr|A0A5F7ZNL9|A0A5F7ZNL9_MACMU	IGFBP2	10.4121	NO	-0.00303493	0.466752	0.561415	OK	IGFBP2	yes	A0A5F7ZNL9_MACMU
tr|A0A5F8ALU4|A0A5F8ALU4_MACMU	tr|A0A5F8ALU4|A0A5F8ALU4_MACMU	NA	3.16614	NO	-0.00599557	0.467182	0.561415	OK	na		A0A5F8ALU4_MACMU
tr|A0A5F8A330|A0A5F8A330_MACMU	tr|A0A5F8A330|A0A5F8A330_MACMU	LMNB2	0.751618	NO	0.00385504	0.470808	0.564766	OK	LMNB2	yes	A0A5F8A330_MACMU
tr|A0A5F8AUS0|A0A5F8AUS0_MACMU	tr|A0A5F8AUS0|A0A5F8AUS0_MACMU	LBP	2.50208	NO	0.00499355	0.470861	0.564766	OK	LBP	yes	A0A5F8AUS0_MACMU
tr|I0FWI1|I0FWI1_MACMU	tr|I0FWI1|I0FWI1_MACMU	HTRA3	3.86242	NO	-0.00361746	0.474377	0.568329	OK	HTRA3	yes	I0FWI1_MACMU
tr|F7HAP8|F7HAP8_MACMU	tr|F7HAP8|F7HAP8_MACMU	H4C1	4.03361	NO	0.00416477	0.474727	0.568329	OK	H4C1	yes	F7HAP8_MACMU
tr|A0A1D5QJA3|A0A1D5QJA3_MACMU	tr|A0A1D5QJA3|A0A1D5QJA3_MACMU	PSMB3	1.76375	NO	-0.00261859	0.47593	0.569232	OK	PSMB3	yes	A0A1D5QJA3_MACMU
tr|F6R3Z3|F6R3Z3_MACMU	tr|F6R3Z3|F6R3Z3_MACMU	HDLBP	-0.832838	NO	-0.00563267	0.478206	0.571416	OK	HDLBP	yes	F6R3Z3_MACMU
tr|A0A5F8AUS2|A0A5F8AUS2_MACMU	tr|A0A5F8AUS2|A0A5F8AUS2_MACMU	BSG	4.51739	NO	0.00142538	0.481766	0.574263	Partial_match	BSG	yes	A0A5F8AUS2_MACMU
tr|A0A5F8ARZ4|A0A5F8ARZ4_MACMU	tr|A0A5F8ARZ4|A0A5F8ARZ4_MACMU	HSP90AA1	6.72149	NO	0.00410992	0.482385	0.574263	OK	HSP90AA1	yes	A0A5F8ARZ4_MACMU
tr|F7GD14|F7GD14_MACMU	tr|F7GD14|F7GD14_MACMU	RTN4RL2	1.7742	NO	0.00302155	0.482563	0.574263	OK	RTN4RL2	yes	F7GD14_MACMU
tr|I0FTI7|I0FTI7_MACMU	tr|I0FTI7|I0FTI7_MACMU	PSMA5	2.28049	NO	-0.00270224	0.482713	0.574263	OK	PSMA5	yes	I0FTI7_MACMU
tr|A0A1D5Q7K8|A0A1D5Q7K8_MACMU	tr|A0A1D5Q7K8|A0A1D5Q7K8_MACMU	PPP2R2A	1.65923	NO	-0.00305381	0.482852	0.574263	OK	PPP2R2A	yes	A0A1D5Q7K8_MACMU
tr|A0A1D5QVV8|A0A1D5QVV8_MACMU	tr|A0A1D5QVV8|A0A1D5QVV8_MACMU	SORT1	0.208039	NO	0.00643209	0.483443	0.574428	OK	SORT1	yes	A0A1D5QVV8_MACMU
tr|F7DF16|F7DF16_MACMU	tr|F7DF16|F7DF16_MACMU	NID1	7.7801	NO	0.00174912	0.486814	0.577892	OK	NID1	yes	F7DF16_MACMU
tr|F7CPW6|F7CPW6_MACMU	tr|F7CPW6|F7CPW6_MACMU	SPINK7	3.91665	NO	-0.0087513	0.492895	0.584496	OK	SPINK7	yes	F7CPW6_MACMU
tr|F7GVI7|F7GVI7_MACMU	tr|F7GVI7|F7GVI7_MACMU	PSAP	8.26504	NO	0.00195661	0.493298	0.584496	OK	PSAP	yes	F7GVI7_MACMU
tr|F7E2U2|F7E2U2_MACMU	tr|F7E2U2|F7E2U2_MACMU	CLIC5	0.199978	NO	-0.0082425	0.495506	0.586564	OK	CLIC5	yes	F7E2U2_MACMU
sp|Q28514|GSTP1_MACMU	sp|Q28514|GSTP1_MACMU	GSTP1	6.65086	NO	0.00200745	0.49666	0.587382	OK	GSTP1	yes	GSTP1_MACMU
sp|O46533|RNAS6_MACMU (+1)	sp|O46533|RNAS6_MACMU	NA	5.63539	NO	-0.00220384	0.498632	0.589136	OK	RNASE6	yes	RNAS6_MACMU
tr|A0A1D5Q7R9|A0A1D5Q7R9_MACMU	tr|A0A1D5Q7R9|A0A1D5Q7R9_MACMU	DLD	1.98947	NO	0.00213939	0.499071	0.589136	OK	DLD	yes	A0A1D5Q7R9_MACMU
tr|A0A5F7ZI92|A0A5F7ZI92_MACMU	tr|A0A5F7ZI92|A0A5F7ZI92_MACMU	PGM1	4.23732	NO	0.00165013	0.503014	0.593238	Partial_match	PGM1	yes	A0A5F7ZI92_MACMU
tr|G7ME45|G7ME45_MACMU	tr|G7ME45|G7ME45_MACMU	CADM3	1.68419	NO	-0.00349964	0.508156	0.598747	OK	CADM3	yes	G7ME45_MACMU
tr|F7EX32|F7EX32_MACMU	tr|F7EX32|F7EX32_MACMU	FSCN1	3.28439	NO	-0.00170583	0.50911	0.599314	OK	FSCN1	yes	F7EX32_MACMU
tr|F6V7H4|F6V7H4_MACMU	tr|F6V7H4|F6V7H4_MACMU	NRCAM	-1.25892	NO	-0.00821005	0.510167	0.600002	OK	NRCAM	yes	F6V7H4_MACMU
tr|F6SYK0|F6SYK0_MACMU	tr|F6SYK0|F6SYK0_MACMU	ALDOA	7.51426	NO	-0.00169224	0.511011	0.600438	OK	ALDOA	yes	F6SYK0_MACMU
tr|G7MX33|G7MX33_MACMU	tr|G7MX33|G7MX33_MACMU	PSMB5	2.23231	NO	0.00202586	0.512533	0.60167	OK	PSMB5	yes	G7MX33_MACMU
tr|F7EH63|F7EH63_MACMU	tr|F7EH63|F7EH63_MACMU	LSP1	3.67716	NO	0.00403769	0.513259	0.601671	OK	LSP1	yes	F7EH63_MACMU
tr|F7HFK5|F7HFK5_MACMU	tr|F7HFK5|F7HFK5_MACMU	PPIB	3.51198	NO	0.00162166	0.5135	0.601671	OK	PPIB	yes	F7HFK5_MACMU
tr|F6QVM3|F6QVM3_MACMU	tr|F6QVM3|F6QVM3_MACMU	WARS1	3.09941	NO	0.00179163	0.513957	0.601671	OK	WARS1	yes	F6QVM3_MACMU
tr|F7ABN9|F7ABN9_MACMU	tr|F7ABN9|F7ABN9_MACMU	PLEC	6.7644	NO	0.0029164	0.515559	0.60299	OK	PLEC	yes	F7ABN9_MACMU
tr|F7FEN2|F7FEN2_MACMU	tr|F7FEN2|F7FEN2_MACMU	SYNCRIP	1.21666	NO	0.00235531	0.518059	0.605357	OK	SYNCRIP	yes	F7FEN2_MACMU
tr|F6ZMR4|F6ZMR4_MACMU	tr|F6ZMR4|F6ZMR4_MACMU	ADGRG6	6.16307	NO	0.00185803	0.519642	0.606647	OK	ADGRG6	yes	F6ZMR4_MACMU
tr|H9FSJ4|H9FSJ4_MACMU	tr|H9FSJ4|H9FSJ4_MACMU	BAMBI	3.47689	NO	-0.0028573	0.520958	0.607625	OK	BAMBI	no	H9FSJ4_MACMU
tr|A0A5K1V6N9|A0A5K1V6N9_MACMU	tr|A0A5K1V6N9|A0A5K1V6N9_MACMU	HYOU1	3.74582	NO	0.00175307	0.52362	0.610169	OK	HYOU1	yes	A0A5K1V6N9_MACMU
tr|G7NC61|G7NC61_MACMU	tr|G7NC61|G7NC61_MACMU	B4GAT1	3.51326	NO	-0.00272009	0.527566	0.614203	OK	B4GAT1	yes	G7NC61_MACMU
tr|A0A1D5RCF2|A0A1D5RCF2_MACMU	tr|A0A1D5RCF2|A0A1D5RCF2_MACMU	PCDH1	0.54695	NO	0.00413722	0.529267	0.615134	OK	PCDH1	yes	A0A1D5RCF2_MACMU
tr|F7F3N6|F7F3N6_MACMU	tr|F7F3N6|F7F3N6_MACMU	CAPZB	4.53604	NO	-0.00173635	0.529624	0.615134	OK	CAPZB	yes	F7F3N6_MACMU
tr|G7NB12|G7NB12_MACMU	tr|G7NB12|G7NB12_MACMU	MGAT5	5.44383	NO	0.00160654	0.530085	0.615134	OK	MGAT5	yes	G7NB12_MACMU
tr|A0A1D5R6P8|A0A1D5R6P8_MACMU	tr|A0A1D5R6P8|A0A1D5R6P8_MACMU	NDRG2	1.29799	NO	0.0049063	0.530305	0.615134	OK	NDRG2	yes	A0A1D5R6P8_MACMU
tr|A0A5F7ZYW8|A0A5F7ZYW8_MACMU	tr|A0A5F7ZYW8|A0A5F7ZYW8_MACMU	QPCT	1.00088	NO	0.00316769	0.532733	0.617387	OK	QPCT	yes	A0A5F7ZYW8_MACMU
tr|A0A1D5RFC6|A0A1D5RFC6_MACMU	tr|A0A1D5RFC6|A0A1D5RFC6_MACMU	IVL	8.54341	NO	0.00652665	0.535664	0.620217	OK	IVL	yes	A0A1D5RFC6_MACMU
tr|G7NCT6|G7NCT6_MACMU	tr|G7NCT6|G7NCT6_MACMU	GANAB	3.88463	NO	0.00206608	0.546653	0.63224	OK	GANAB	yes	G7NCT6_MACMU
tr|H9G0C4|H9G0C4_MACMU	tr|H9G0C4|H9G0C4_MACMU	CAPN1	4.6407	NO	0.00151201	0.54749	0.63224	OK	CAPN1	yes	H9G0C4_MACMU
tr|F6WNA0|F6WNA0_MACMU	tr|F6WNA0|F6WNA0_MACMU	DKK3	3.37921	NO	0.00392119	0.547543	0.63224	OK	DKK3	yes	F6WNA0_MACMU
tr|F7H998|F7H998_MACMU	tr|F7H998|F7H998_MACMU	ARPC3	2.1657	NO	0.00219365	0.550568	0.635155	OK	ARPC3	yes	F7H998_MACMU
tr|H9EM17|H9EM17_MACMU	tr|H9EM17|H9EM17_MACMU	DSTN	4.0887	NO	0.0021205	0.555186	0.639446	OK	DSTN	yes	H9EM17_MACMU
tr|F6YCE1|F6YCE1_MACMU	tr|F6YCE1|F6YCE1_MACMU	FNDC1	2.67002	NO	0.00603213	0.555295	0.639446	Partial_match	FNDC1	yes	F6YCE1_MACMU
tr|A0A5F7Z9H2|A0A5F7Z9H2_MACMU	tr|A0A5F7Z9H2|A0A5F7Z9H2_MACMU	MT1E	1.006	NO	0.00284966	0.556307	0.64003	Partial_match	MT1E	yes	A0A5F7Z9H2_MACMU
tr|F6YWS9|F6YWS9_MACMU	tr|F6YWS9|F6YWS9_MACMU	AZGP1	9.61335	NO	0.00209053	0.559474	0.643053	OK	AZGP1	yes	F6YWS9_MACMU
tr|A0A5F8ABK3|A0A5F8ABK3_MACMU	tr|A0A5F8ABK3|A0A5F8ABK3_MACMU	PVR	3.68221	NO	-0.00190765	0.559948	0.643053	OK	PVR	yes	A0A5F8ABK3_MACMU
tr|A0A1D5RAG6|A0A1D5RAG6_MACMU	tr|A0A1D5RAG6|A0A1D5RAG6_MACMU	PLA2G15	2.58328	NO	0.00133292	0.565213	0.648513	OK	PLA2G15	yes	A0A1D5RAG6_MACMU
tr|A0A1D5Q250|A0A1D5Q250_MACMU	tr|A0A1D5Q250|A0A1D5Q250_MACMU	SIL1	1.17587	NO	-0.00344254	0.566281	0.649152	OK	SIL1	yes	A0A1D5Q250_MACMU
tr|F7H0Q8|F7H0Q8_MACMU	tr|F7H0Q8|F7H0Q8_MACMU	IQGAP1	5.58864	NO	-0.00144704	0.567694	0.649964	OK	IQGAP1	yes	F7H0Q8_MACMU
tr|F6PWQ7|F6PWQ7_MACMU	tr|F6PWQ7|F6PWQ7_MACMU	S100P	4.5684	NO	0.00406173	0.568014	0.649964	OK	S100P	yes	F6PWQ7_MACMU
tr|F6VLQ2|F6VLQ2_MACMU	tr|F6VLQ2|F6VLQ2_MACMU	CD320	-0.144287	NO	0.00387934	0.571573	0.653447	OK	CD320	yes	F6VLQ2_MACMU
tr|H9H491|H9H491_MACMU	tr|H9H491|H9H491_MACMU	MMP10	2.014	NO	-0.00173743	0.578373	0.660625	OK	MMP10	yes	H9H491_MACMU
tr|F7HCN8|F7HCN8_MACMU	tr|F7HCN8|F7HCN8_MACMU	SIRPA	2.16434	NO	-0.0047271	0.581441	0.663493	OK	SIRPA	yes	F7HCN8_MACMU
tr|F7G8B6|F7G8B6_MACMU	tr|F7G8B6|F7G8B6_MACMU	PCSK1N	-1.15246	NO	-0.00560308	0.581929	0.663493	OK	PCSK1N	no	F7G8B6_MACMU
tr|H9FNE9|H9FNE9_MACMU	tr|H9FNE9|H9FNE9_MACMU	ACTR3	3.93393	NO	0.00174269	0.585461	0.666921	OK	ACTR3	yes	H9FNE9_MACMU
tr|A0A5F8AA30|A0A5F8AA30_MACMU	tr|A0A5F8AA30|A0A5F8AA30_MACMU	TALDO1	7.66838	NO	-0.00128967	0.586615	0.667636	OK	TALDO1	yes	A0A5F8AA30_MACMU
tr|A0A1D5R0L5|A0A1D5R0L5_MACMU	tr|A0A1D5R0L5|A0A1D5R0L5_MACMU	VWF	4.66093	NO	-0.0014271	0.592629	0.673382	OK	VWF	yes	A0A1D5R0L5_MACMU
tr|F7DW30|F7DW30_MACMU	tr|F7DW30|F7DW30_MACMU	YWHAQ	3.42372	NO	0.00427073	0.592724	0.673382	OK	YWHAQ	yes	F7DW30_MACMU
tr|A0A1D5RL79|A0A1D5RL79_MACMU	tr|A0A1D5RL79|A0A1D5RL79_MACMU	VASN	5.93665	NO	-0.00131814	0.595329	0.675243	OK	VASN	yes	A0A1D5RL79_MACMU
tr|H9H2R0|H9H2R0_MACMU	tr|H9H2R0|H9H2R0_MACMU	DYNLL1	6.07191	NO	0.00321765	0.595662	0.675243	OK	DYNLL1	yes	H9H2R0_MACMU
tr|A0A1D5Q2Y8|A0A1D5Q2Y8_MACMU	tr|A0A1D5Q2Y8|A0A1D5Q2Y8_MACMU	PDGFRB	2.75241	NO	0.00206129	0.595959	0.675243	OK	PDGFRB	yes	A0A1D5Q2Y8_MACMU
tr|H9ES33|H9ES33_MACMU	tr|H9ES33|H9ES33_MACMU	AHCY	4.6325	NO	0.00223409	0.596999	0.675818	OK	AHCY	yes	H9ES33_MACMU
tr|F7AQJ7|F7AQJ7_MACMU	tr|F7AQJ7|F7AQJ7_MACMU	CDON	3.25317	NO	0.00156207	0.602374	0.681294	OK	CDON	yes	F7AQJ7_MACMU
tr|G7NLB5|G7NLB5_MACMU	tr|G7NLB5|G7NLB5_MACMU	PRDX2	5.17806	NO	0.00224152	0.604674	0.682928	OK	PRDX2	yes	G7NLB5_MACMU
tr|A0A5F7ZX70|A0A5F7ZX70_MACMU	tr|A0A5F7ZX70|A0A5F7ZX70_MACMU	IGHV1-69	0.660229	NO	0.00450556	0.605188	0.682928	OK	IGHV1-69		A0A5F7ZX70_MACMU
tr|A0A5K1V3J7|A0A5K1V3J7_MACMU	tr|A0A5K1V3J7|A0A5K1V3J7_MACMU	VCP	5.25554	NO	0.00237917	0.605433	0.682928	OK	VCP	yes	A0A5K1V3J7_MACMU
tr|F7HRK5|F7HRK5_MACMU	tr|F7HRK5|F7HRK5_MACMU	TMEM132C	-0.345366	NO	0.004932	0.610699	0.688257	OK	TMEM132C	yes	F7HRK5_MACMU
tr|H9EQR2|H9EQR2_MACMU	tr|H9EQR2|H9EQR2_MACMU	NUTF2	2.52067	NO	0.00149087	0.612502	0.689677	OK	NUTF2	yes	H9EQR2_MACMU
tr|F7HHZ9|F7HHZ9_MACMU	tr|F7HHZ9|F7HHZ9_MACMU	SGSH	3.80031	NO	0.00168207	0.613868	0.690602	OK	SGSH	yes	F7HHZ9_MACMU
tr|F7DI51|F7DI51_MACMU	tr|F7DI51|F7DI51_MACMU	S100A6	7.58927	NO	0.00138972	0.617086	0.693607	OK	S100A6	yes	F7DI51_MACMU
sp|Q07370|SOM2_MACMU	sp|Q07370|SOM2_MACMU	GH1	3.0617	NO	-0.00247858	0.624594	0.701347	OK	GH1	no	SOM2_MACMU
tr|F7BUH6|F7BUH6_MACMU	tr|F7BUH6|F7BUH6_MACMU	VIT	3.83668	NO	0.00275092	0.625405	0.701347	OK	VIT	no	F7BUH6_MACMU
tr|F7AD90|F7AD90_MACMU	tr|F7AD90|F7AD90_MACMU	GAA	-0.640012	NO	0.00570418	0.625631	0.701347	OK	GAA	yes	F7AD90_MACMU
tr|A0A5K1U705|A0A5K1U705_MACMU	tr|A0A5K1U705|A0A5K1U705_MACMU	FAM3C	8.56678	NO	-0.00111385	0.626578	0.701357	OK	FAM3C	yes	A0A5K1U705_MACMU
tr|F7A4I1|F7A4I1_MACMU	tr|F7A4I1|F7A4I1_MACMU	PSCA	4.7501	NO	-0.0028562	0.626745	0.701357	OK	PSCA	yes	F7A4I1_MACMU
tr|A0A5F8AA79|A0A5F8AA79_MACMU	tr|A0A5F8AA79|A0A5F8AA79_MACMU	ST3GAL6	0.988931	NO	-0.00138987	0.629386	0.70359	OK	ST3GAL6	yes	A0A5F8AA79_MACMU
sp|P02653|APOA2_MACMU (+1)	sp|P02653|APOA2_MACMU	NA	8.35613	NO	0.00261558	0.629849	0.70359	OK	APOA2	yes	APOA2_MACMU
tr|G7MNY8|G7MNY8_MACMU	tr|G7MNY8|G7MNY8_MACMU	MDH2	2.40044	NO	0.00211388	0.633588	0.707145	OK	MDH2	yes	G7MNY8_MACMU
tr|F6Y0R1|F6Y0R1_MACMU	tr|F6Y0R1|F6Y0R1_MACMU	CAB39	3.66694	NO	0.00144752	0.635715	0.708895	OK	CAB39	yes	F6Y0R1_MACMU
tr|F6ZUN7|F6ZUN7_MACMU	tr|F6ZUN7|F6ZUN7_MACMU	PAPPA	5.2841	NO	0.00205003	0.639719	0.712733	OK	PAPPA	yes	F6ZUN7_MACMU
tr|A0A5F7ZLL7|A0A5F7ZLL7_MACMU	tr|A0A5F7ZLL7|A0A5F7ZLL7_MACMU	RAB7A	0.796125	NO	0.00197221	0.642042	0.714694	OK	RAB7A	yes	A0A5F7ZLL7_MACMU
tr|F6Q743|F6Q743_MACMU	tr|F6Q743|F6Q743_MACMU	CNN2	1.29957	NO	0.00163135	0.645869	0.718324	OK	CNN2	no	F6Q743_MACMU
tr|F7GFF0|F7GFF0_MACMU	tr|F7GFF0|F7GFF0_MACMU	CDH11	7.85153	NO	-0.0029331	0.646781	0.718609	OK	CDH11	yes	F7GFF0_MACMU
tr|F7EHZ7|F7EHZ7_MACMU	tr|F7EHZ7|F7EHZ7_MACMU	COPA	-0.411272	NO	0.00384623	0.647257	0.718609	OK	COPA	no	F7EHZ7_MACMU
tr|I0FH97|I0FH97_MACMU	tr|I0FH97|I0FH97_MACMU	EMILIN1	1.37699	NO	0.00191771	0.648238	0.719068	OK	EMILIN1	yes	I0FH97_MACMU
tr|A0A5F7ZZP3|A0A5F7ZZP3_MACMU	tr|A0A5F7ZZP3|A0A5F7ZZP3_MACMU	KLK10	2.78646	NO	0.00480962	0.651272	0.721803	OK	KLK10	yes	A0A5F7ZZP3_MACMU
tr|F6XLR8|F6XLR8_MACMU	tr|F6XLR8|F6XLR8_MACMU	YWHAG	5.38826	NO	-0.00140147	0.664473	0.73579	OK	YWHAG	yes	F6XLR8_MACMU
tr|F7FR05|F7FR05_MACMU	tr|F7FR05|F7FR05_MACMU	CAP1	5.29908	NO	-0.0019544	0.665251	0.73601	OK	CAP1	yes	F7FR05_MACMU
tr|A0A1D5REJ7|A0A1D5REJ7_MACMU	tr|A0A1D5REJ7|A0A1D5REJ7_MACMU	TLN1	3.54205	NO	0.00114095	0.666353	0.736587	OK	TLN1	yes	A0A1D5REJ7_MACMU
tr|A0A1D5QTL3|A0A1D5QTL3_MACMU	tr|A0A1D5QTL3|A0A1D5QTL3_MACMU	IGFBP1	19.1502	NO	0.00131579	0.670192	0.740186	OK	IGFBP1	yes	A0A1D5QTL3_MACMU
tr|F6SK54|F6SK54_MACMU	tr|F6SK54|F6SK54_MACMU	SEMA4C	0.885236	NO	0.00151144	0.672713	0.742324	OK	SEMA4C	yes	F6SK54_MACMU
tr|F7FAY2|F7FAY2_MACMU	tr|F7FAY2|F7FAY2_MACMU	FLT1	9.31447	NO	-0.00170624	0.67472	0.743892	OK	FLT1	yes	F7FAY2_MACMU
tr|F6SE05|F6SE05_MACMU	tr|F6SE05|F6SE05_MACMU	MAN1C1	2.06534	NO	-0.00103272	0.677371	0.745901	OK	MAN1C1	yes	F6SE05_MACMU
tr|A0A5F7ZRT6|A0A5F7ZRT6_MACMU	tr|A0A5F7ZRT6|A0A5F7ZRT6_MACMU	SERPINE1	6.51469	NO	-0.0010056	0.677718	0.745901	OK	SERPINE1	yes	A0A5F7ZRT6_MACMU
tr|A0A5F8AQ34|A0A5F8AQ34_MACMU	tr|A0A5F8AQ34|A0A5F8AQ34_MACMU	NECTIN4	3.32485	NO	-0.00227347	0.679611	0.747179	OK	NECTIN4	yes	A0A5F8AQ34_MACMU
tr|H9Z2N4|H9Z2N4_MACMU	tr|H9Z2N4|H9Z2N4_MACMU	BCAM	4.14176	NO	-0.000799535	0.680056	0.747179	OK	BCAM	yes	H9Z2N4_MACMU
tr|A0A1D5R480|A0A1D5R480_MACMU	tr|A0A1D5R480|A0A1D5R480_MACMU	PYGL	2.84812	NO	-0.00179289	0.683033	0.7498	OK	PYGL	yes	A0A1D5R480_MACMU
tr|F7BW77|F7BW77_MACMU	tr|F7BW77|F7BW77_MACMU	DDR1	3.9156	NO	-0.00106351	0.685821	0.752102	OK	DDR1	yes	F7BW77_MACMU
sp|P00916|CAH1_MACMU (+1)	sp|P00916|CAH1_MACMU	NA	4.85821	NO	0.00244333	0.686315	0.752102	OK	CA1	yes	CAH1_MACMU
tr|F7HG52|F7HG52_MACMU	tr|F7HG52|F7HG52_MACMU	C6	7.71966	NO	-0.00135329	0.68728	0.752509	OK	C6	yes	F7HG52_MACMU
tr|A0A1D5R251|A0A1D5R251_MACMU	tr|A0A1D5R251|A0A1D5R251_MACMU	MDH1	5.87406	NO	-0.00104358	0.689275	0.753935	OK	MDH1	yes	A0A1D5R251_MACMU
tr|F6QXG0|F6QXG0_MACMU	tr|F6QXG0|F6QXG0_MACMU	ANGPT2	-0.246774	NO	-0.00386588	0.690328	0.753935	OK	ANGPT2	yes	F6QXG0_MACMU
tr|H9FNA3|H9FNA3_MACMU	tr|H9FNA3|H9FNA3_MACMU	BPNT1	2.108	NO	0.00139898	0.690364	0.753935	OK	BPNT1	yes	H9FNA3_MACMU
tr|F7HM21|F7HM21_MACMU	tr|F7HM21|F7HM21_MACMU	F10	5.29601	NO	-0.0017003	0.691723	0.754769	OK	F10	yes	F7HM21_MACMU
tr|A0A5F8AD35|A0A5F8AD35_MACMU	tr|A0A5F8AD35|A0A5F8AD35_MACMU	IGF2	8.81215	NO	0.00124982	0.693887	0.75648	OK	IGF2	yes	A0A5F8AD35_MACMU
tr|A0A1D5RB27|A0A1D5RB27_MACMU	tr|A0A1D5RB27|A0A1D5RB27_MACMU	PPP1R7	0.269234	NO	0.00183426	0.70053	0.762938	OK	PPP1R7	yes	A0A1D5RB27_MACMU
tr|F6PJ95|F6PJ95_MACMU	tr|F6PJ95|F6PJ95_MACMU	F11	2.34512	NO	0.00129477	0.701013	0.762938	OK	F11	yes	F6PJ95_MACMU
tr|F6WRS6|F6WRS6_MACMU	tr|F6WRS6|F6WRS6_MACMU	AHSG	10.6549	NO	-0.00100968	0.701628	0.762952	OK	AHSG	yes	F6WRS6_MACMU
tr|F7G1E1|F7G1E1_MACMU	tr|F7G1E1|F7G1E1_MACMU	CTSA	2.61941	NO	0.00166386	0.705927	0.766971	OK	CTSA	yes	F7G1E1_MACMU
tr|F7H0E4|F7H0E4_MACMU	tr|F7H0E4|F7H0E4_MACMU	AMY2A	5.58996	NO	-0.00138854	0.706655	0.767105	OK	AMY2A	yes	F7H0E4_MACMU
tr|A0A5F8A7T3|A0A5F8A7T3_MACMU	tr|A0A5F8A7T3|A0A5F8A7T3_MACMU	IGKC	8.98406	NO	-0.00439881	0.712207	0.772471	OK	IGKC		A0A5F8A7T3_MACMU
tr|A0A5F8AMS9|A0A5F8AMS9_MACMU	tr|A0A5F8AMS9|A0A5F8AMS9_MACMU	ART3	0.785114	NO	-0.00197595	0.716926	0.776027	OK	ART3	yes	A0A5F8AMS9_MACMU
tr|A0A5F8AD82|A0A5F8AD82_MACMU	tr|A0A5F8AD82|A0A5F8AD82_MACMU	LYPD3	4.39296	NO	0.00100596	0.717196	0.776027	OK	LYPD3	yes	A0A5F8AD82_MACMU
tr|A0A5F8AF16|A0A5F8AF16_MACMU	tr|A0A5F8AF16|A0A5F8AF16_MACMU	IGHV5-51	2.07119	NO	-0.0017415	0.717585	0.776027	OK	IGHV5-51		A0A5F8AF16_MACMU
tr|A0A1D5Q4P2|A0A1D5Q4P2_MACMU	tr|A0A1D5Q4P2|A0A1D5Q4P2_MACMU	IGHV1-69	0.924724	NO	0.001698	0.718457	0.776027	OK	IGHV1-69		A0A1D5Q4P2_MACMU
tr|A0A1D5Q8U0|A0A1D5Q8U0_MACMU	tr|A0A1D5Q8U0|A0A1D5Q8U0_MACMU	ERAP1	2.94634	NO	0.00407594	0.719143	0.776027	OK	ERAP1	yes	A0A1D5Q8U0_MACMU
tr|F7HAC4|F7HAC4_MACMU	tr|F7HAC4|F7HAC4_MACMU	HK1	1.53661	NO	0.00581177	0.71924	0.776027	OK	HK1	no	F7HAC4_MACMU
tr|F6UX47|F6UX47_MACMU	tr|F6UX47|F6UX47_MACMU	TFRC	4.92696	NO	0.000955441	0.719767	0.776027	OK	TFRC	yes	F6UX47_MACMU
tr|F7H1K4|F7H1K4_MACMU	tr|F7H1K4|F7H1K4_MACMU	MET	3.59083	NO	-0.00130985	0.729498	0.785851	OK	MET	yes	F7H1K4_MACMU
tr|A0A5F7ZPA0|A0A5F7ZPA0_MACMU	tr|A0A5F7ZPA0|A0A5F7ZPA0_MACMU	ATP5F1A	2.66302	NO	0.00125632	0.733832	0.78985	OK	ATP5F1A	yes	A0A5F7ZPA0_MACMU
tr|F6RZR0|F6RZR0_MACMU	tr|F6RZR0|F6RZR0_MACMU	U2AF2	-1.24479	NO	0.00427612	0.736648	0.791693	OK	U2AF2	yes	F6RZR0_MACMU
tr|A0A5F7ZA43|A0A5F7ZA43_MACMU	tr|A0A5F7ZA43|A0A5F7ZA43_MACMU	FAH	2.07017	NO	-0.000895681	0.736792	0.791693	OK	FAH	yes	A0A5F7ZA43_MACMU
tr|G7NA92|G7NA92_MACMU	tr|G7NA92|G7NA92_MACMU	PCBP1	1.58659	NO	0.000870273	0.758884	0.814741	OK	PCBP1	yes	G7NA92_MACMU
sp|P11489|PEPA_MACMU (+3)	sp|P11489|PEPA_MACMU	NA	4.04843	NO	0.0019488	0.764713	0.820305	OK	CTSD	no	PEPA_MACMU
tr|G7NC55|G7NC55_MACMU	tr|G7NC55|G7NC55_MACMU	DPP3	4.59134	NO	0.000782581	0.767571	0.822675	OK	DPP3	yes	G7NC55_MACMU
tr|A0A5F8ARG7|A0A5F8ARG7_MACMU	tr|A0A5F8ARG7|A0A5F8ARG7_MACMU	FSTL3	6.83291	NO	0.00102935	0.77051	0.825129	Partial_match	FSTL3	yes	A0A5F8ARG7_MACMU
tr|F6V7A9|F6V7A9_MACMU	tr|F6V7A9|F6V7A9_MACMU	OAF	3.42007	NO	-0.000731173	0.774417	0.828613	OK	OAF	yes	F6V7A9_MACMU
tr|F7HU19|F7HU19_MACMU	tr|F7HU19|F7HU19_MACMU	IGKV4-1	5.14449	NO	0.000983313	0.781732	0.835735	OK	IGKV4-1		F7HU19_MACMU
tr|A0A1D5QEX7|A0A1D5QEX7_MACMU	tr|A0A1D5QEX7|A0A1D5QEX7_MACMU	ASGR2	1.84434	NO	0.00186424	0.784038	0.837345	OK	ASGR2	yes	A0A1D5QEX7_MACMU
tr|A0A1D5R8L9|A0A1D5R8L9_MACMU	tr|A0A1D5R8L9|A0A1D5R8L9_MACMU	TXNL1	0.689652	NO	0.000806217	0.784557	0.837345	OK	TXNL1	yes	A0A1D5R8L9_MACMU
tr|F7H9D9|F7H9D9_MACMU	tr|F7H9D9|F7H9D9_MACMU	SOD3	6.76634	NO	-0.00105842	0.786047	0.83823	OK	SOD3	yes	F7H9D9_MACMU
tr|F7ERF2|F7ERF2_MACMU	tr|F7ERF2|F7ERF2_MACMU	TES	-0.781888	NO	0.00292691	0.800072	0.85247	OK	TES	yes	F7ERF2_MACMU
tr|A0A1D5Q0K5|A0A1D5Q0K5_MACMU	tr|A0A1D5Q0K5|A0A1D5Q0K5_MACMU	DPYSL2	2.23242	NO	-0.00109692	0.800909	0.852645	OK	DPYSL2	yes	A0A1D5Q0K5_MACMU
tr|F7AW94|F7AW94_MACMU_family	tr|F7AW94|F7AW94_MACMU	NA	6.14489	NO	0.000830979	0.802788	0.85393	OK	EEF1A1	yes	F7AW94_MACMU
tr|F7DVV0|F7DVV0_MACMU	tr|F7DVV0|F7DVV0_MACMU	PROM1	1.72242	NO	-0.0014538	0.803985	0.854486	OK	PROM1	yes	F7DVV0_MACMU
tr|F6W4X0|F6W4X0_MACMU	tr|F6W4X0|F6W4X0_MACMU	PDIA3	5.98244	NO	0.000610396	0.806128	0.856047	OK	PDIA3	yes	F6W4X0_MACMU
sp|Q6V7J5|B2MG_MACMU	sp|Q6V7J5|B2MG_MACMU	B2M	9.93499	NO	-0.00083428	0.809142	0.858132	OK	B2M	yes	B2MG_MACMU
tr|A0A1D5QTZ7|A0A1D5QTZ7_MACMU	tr|A0A1D5QTZ7|A0A1D5QTZ7_MACMU	PSME2	1.17028	NO	0.00084443	0.809443	0.858132	OK	PSME2	yes	A0A1D5QTZ7_MACMU
tr|H9ESH1|H9ESH1_MACMU	tr|H9ESH1|H9ESH1_MACMU	PGRMC1	-1.28093	NO	0.00205779	0.813643	0.861365	OK	PGRMC1	yes	H9ESH1_MACMU
tr|F7GSM8|F7GSM8_MACMU	tr|F7GSM8|F7GSM8_MACMU	SRI	1.93242	NO	0.000803578	0.813851	0.861365	OK	SRI	yes	F7GSM8_MACMU
tr|F7G176|F7G176_MACMU	tr|F7G176|F7G176_MACMU	PSMA4	4.01746	NO	-0.000648479	0.815278	0.862157	OK	PSMA4	yes	F7G176_MACMU
tr|F6SGN0|F6SGN0_MACMU (+1)	tr|F6SGN0|F6SGN0_MACMU	NA	1.44509	NO	0.000865956	0.821683	0.868207	OK	RPS12	yes	F6SGN0_MACMU
tr|F7DE20|F7DE20_MACMU	tr|F7DE20|F7DE20_MACMU	ASPRV1	5.58692	NO	-0.00376572	0.823523	0.869426	OK	ASPRV1	yes	F7DE20_MACMU
tr|F6QSQ3|F6QSQ3_MACMU	tr|F6QSQ3|F6QSQ3_MACMU	EZR	6.30746	NO	0.00082999	0.826321	0.871656	OK	EZR	yes	F6QSQ3_MACMU
tr|A0A5F7ZB60|A0A5F7ZB60_MACMU	tr|A0A5F7ZB60|A0A5F7ZB60_MACMU	FAM3D	2.78897	NO	0.000986363	0.828524	0.873253	OK	FAM3D	yes	A0A5F7ZB60_MACMU
tr|F7AR46|F7AR46_MACMU	tr|F7AR46|F7AR46_MACMU	SUSD5	2.06794	NO	-0.0020113	0.829491	0.873546	OK	SUSD5	yes	F7AR46_MACMU
tr|H9H4B1|H9H4B1_MACMU	tr|H9H4B1|H9H4B1_MACMU	GLTP	1.99309	NO	0.00151697	0.833627	0.877175	OK	GLTP	yes	H9H4B1_MACMU
tr|F6VTF2|F6VTF2_MACMU	tr|F6VTF2|F6VTF2_MACMU	SPINK5	8.10103	NO	0.00176121	0.834862	0.877746	OK	SPINK5	yes	F6VTF2_MACMU
tr|F6UW78|F6UW78_MACMU	tr|F6UW78|F6UW78_MACMU	ARPC2	3.32803	NO	0.00114687	0.836944	0.879207	Partial_match	ARPC2	yes	F6UW78_MACMU
tr|F7GSV4|F7GSV4_MACMU	tr|F7GSV4|F7GSV4_MACMU	DDAH1	0.0371759	NO	0.00169666	0.838972	0.880608	OK	DDAH1	yes	F7GSV4_MACMU
tr|F6RDI1|F6RDI1_MACMU	tr|F6RDI1|F6RDI1_MACMU	IGF2R	7.22616	NO	0.000733277	0.843854	0.884474	OK	IGF2R	yes	F6RDI1_MACMU
tr|F7BRX2|F7BRX2_MACMU (+2)	tr|F7BRX2|F7BRX2_MACMU	NA	4.60552	NO	-0.000890282	0.844302	0.884474	OK	H3C1	yes	F7BRX2_MACMU
tr|A0A5F8ARY6|A0A5F8ARY6_MACMU	tr|A0A5F8ARY6|A0A5F8ARY6_MACMU	MGAM	1.97251	NO	0.00114374	0.844746	0.884474	OK	MGAM	yes	A0A5F8ARY6_MACMU
tr|A0A5F7ZHT2|A0A5F7ZHT2_MACMU	tr|A0A5F7ZHT2|A0A5F7ZHT2_MACMU	ANXA1	6.84593	NO	-0.000750942	0.847806	0.886509	OK	ANXA1	yes	A0A5F7ZHT2_MACMU
tr|F7EAV1|F7EAV1_MACMU	tr|F7EAV1|F7EAV1_MACMU	PAPPA2	5.08861	NO	0.000864321	0.848087	0.886509	OK	PAPPA2	yes	F7EAV1_MACMU
tr|F6S8W9|F6S8W9_MACMU	tr|F6S8W9|F6S8W9_MACMU	CTSZ	7.13986	NO	0.000445649	0.850146	0.88793	OK	CTSZ	yes	F6S8W9_MACMU
tr|F7GN57|F7GN57_MACMU	tr|F7GN57|F7GN57_MACMU	IDH1	5.66215	NO	0.00040587	0.854862	0.891473	OK	IDH1	yes	F7GN57_MACMU
tr|A0A5F8AIA6|A0A5F8AIA6_MACMU	tr|A0A5F8AIA6|A0A5F8AIA6_MACMU	DSC2	6.01425	NO	-0.000498637	0.855074	0.891473	OK	DSC2	yes	A0A5F8AIA6_MACMU
sp|O18794|DEFB1_MACMU	sp|O18794|DEFB1_MACMU	TNXB	5.3696	NO	0.00078819	0.855646	0.891473	Partial_match	TNXB	no	DEFB1_MACMU
tr|A0A5F8A4T4|A0A5F8A4T4_MACMU	tr|A0A5F8A4T4|A0A5F8A4T4_MACMU	PTPRD	0.603144	NO	-0.000725221	0.865189	0.900676	OK	PTPRD	yes	A0A5F8A4T4_MACMU
tr|F7A521|F7A521_MACMU	tr|F7A521|F7A521_MACMU	ANTXR1	2.98774	NO	-0.000544789	0.868732	0.903624	OK	ANTXR1	yes	F7A521_MACMU
tr|A0A5F8AH97|A0A5F8AH97_MACMU	tr|A0A5F8AH97|A0A5F8AH97_MACMU	IGHV3-23	3.3651	NO	-0.000749699	0.86967	0.903859	OK	IGHV3-23		A0A5F8AH97_MACMU
tr|A0A5F8AKB8|A0A5F8AKB8_MACMU (+2)	tr|A0A5F8AKB8|A0A5F8AKB8_MACMU	NA	0.133319	NO	-0.00131805	0.87114	0.904645	OK	H2BC11	yes	A0A5F8AKB8_MACMU
tr|F6Z3Y0|F6Z3Y0_MACMU	tr|F6Z3Y0|F6Z3Y0_MACMU	ESD	1.46867	NO	-0.000560088	0.874295	0.90718	OK	ESD	yes	F6Z3Y0_MACMU
tr|A0A5F8ACW7|A0A5F8ACW7_MACMU	tr|A0A5F8ACW7|A0A5F8ACW7_MACMU	IGSF8	1.52253	NO	0.000609788	0.875408	0.907592	OK	IGSF8	no	A0A5F8ACW7_MACMU
tr|I2CWU4|I2CWU4_MACMU	tr|I2CWU4|I2CWU4_MACMU	GAPDH	6.48479	NO	0.000531701	0.879184	0.910685	OK	GAPDH	yes	I2CWU4_MACMU
tr|A0A1D5Q9V7|A0A1D5Q9V7_MACMU	tr|A0A1D5Q9V7|A0A1D5Q9V7_MACMU	THBS4	0.753393	NO	0.000889166	0.879826	0.910685	OK	THBS4	yes	A0A1D5Q9V7_MACMU
tr|F6YHX2|F6YHX2_MACMU	tr|F6YHX2|F6YHX2_MACMU	MYDGF	5.28592	NO	-0.000424937	0.881734	0.911915	OK	MYDGF	yes	F6YHX2_MACMU
tr|H9FV42|H9FV42_MACMU	tr|H9FV42|H9FV42_MACMU	NTM	0.349778	NO	-0.00173348	0.886498	0.916096	OK	NTM	yes	H9FV42_MACMU
tr|A0A5F7ZAB2|A0A5F7ZAB2_MACMU	tr|A0A5F7ZAB2|A0A5F7ZAB2_MACMU	MSLN	9.71898	NO	-0.000537286	0.889017	0.917952	OK	MSLN	yes	A0A5F7ZAB2_MACMU
tr|F7HQE6|F7HQE6_MACMU	tr|F7HQE6|F7HQE6_MACMU	B3GNT7	5.17844	NO	0.00035206	0.894702	0.923071	OK	B3GNT7	yes	F7HQE6_MACMU
tr|H9ERP2|H9ERP2_MACMU	tr|H9ERP2|H9ERP2_MACMU	BAIAP2	0.546616	NO	0.00066912	0.898489	0.926225	OK	BAIAP2	yes	H9ERP2_MACMU
tr|H9H3Z4|H9H3Z4_MACMU	tr|H9H3Z4|H9H3Z4_MACMU	NCL	0.826979	NO	0.000986735	0.904643	0.931811	OK	NCL	yes	H9H3Z4_MACMU
tr|A0A5F8AT10|A0A5F8AT10_MACMU	tr|A0A5F8AT10|A0A5F8AT10_MACMU	NA	2.94766	NO	0.000979755	0.906046	0.9325	OK	na		A0A5F8AT10_MACMU
tr|F6PXY9|F6PXY9_MACMU	tr|F6PXY9|F6PXY9_MACMU	SLK	0.270526	NO	-0.00150776	0.908868	0.934198	OK	SLK	yes	F6PXY9_MACMU
tr|F7G6J5|F7G6J5_MACMU	tr|F7G6J5|F7G6J5_MACMU	F9	5.43281	NO	0.000336665	0.909168	0.934198	OK	F9	yes	F7G6J5_MACMU
tr|F7FST1|F7FST1_MACMU	tr|F7FST1|F7FST1_MACMU	APOD	8.41729	NO	-0.00125854	0.911991	0.936341	OK	APOD	yes	F7FST1_MACMU
tr|F7FQD6|F7FQD6_MACMU	tr|F7FQD6|F7FQD6_MACMU	GP2	4.46146	NO	-0.000715052	0.914115	0.937762	OK	GP2	yes	F7FQD6_MACMU
sp|P22762|GLHA_MACMU	sp|P22762|GLHA_MACMU	CGA	4.69854	NO	0.000537405	0.916227	0.93917	OK	CGA	yes	GLHA_MACMU
tr|A0A5F7ZMA3|A0A5F7ZMA3_MACMU	tr|A0A5F7ZMA3|A0A5F7ZMA3_MACMU	PLBD2	3.50157	NO	0.000295871	0.917111	0.939317	OK	PLBD2	yes	A0A5F7ZMA3_MACMU
tr|A0A5F7Z8D9|A0A5F7Z8D9_MACMU	tr|A0A5F7Z8D9|A0A5F7Z8D9_MACMU	CORO1C	2.29636	NO	-0.000377527	0.921509	0.94306	OK	CORO1C	yes	A0A5F7Z8D9_MACMU
tr|F6T4D4|F6T4D4_MACMU	tr|F6T4D4|F6T4D4_MACMU	PDIA6	5.08428	NO	0.000224725	0.92336	0.944193	OK	PDIA6	yes	F6T4D4_MACMU
tr|A0A5F7ZFS9|A0A5F7ZFS9_MACMU	tr|A0A5F7ZFS9|A0A5F7ZFS9_MACMU	CYRIB	3.29847	NO	-0.000285645	0.925121	0.945233	OK	CYRIB	yes	A0A5F7ZFS9_MACMU
tr|A0A5F8A9X8|A0A5F8A9X8_MACMU	tr|A0A5F8A9X8|A0A5F8A9X8_MACMU	NAPSA	2.32736	NO	-0.000549273	0.928132	0.947546	OK	NAPSA	yes	A0A5F8A9X8_MACMU
tr|F6XNG5|F6XNG5_MACMU	tr|F6XNG5|F6XNG5_MACMU	CD248	5.623	NO	-0.000315527	0.929089	0.94776	OK	CD248	yes	F6XNG5_MACMU
tr|A0A1D5Q0A8|A0A1D5Q0A8_MACMU	tr|A0A1D5Q0A8|A0A1D5Q0A8_MACMU	C7	8.60646	NO	0.000173293	0.936897	0.954766	OK	C7	yes	A0A1D5Q0A8_MACMU
tr|I2CYD9|I2CYD9_MACMU	tr|I2CYD9|I2CYD9_MACMU	KLK6	5.16085	NO	0.00106586	0.937461	0.954766	OK	KLK6	yes	I2CYD9_MACMU
tr|A0A1D5QXE4|A0A1D5QXE4_MACMU	tr|A0A1D5QXE4|A0A1D5QXE4_MACMU	CAPZA1	2.05298	NO	-0.000349474	0.939347	0.954804	OK	CAPZA1	yes	A0A1D5QXE4_MACMU
tr|A0A5F8ARU4|A0A5F8ARU4_MACMU	tr|A0A5F8ARU4|A0A5F8ARU4_MACMU	CKB	2.70667	NO	-0.000312678	0.939678	0.954804	Partial_match	CKB	yes	A0A5F8ARU4_MACMU
tr|A0A1D5Q8A4|A0A1D5Q8A4_MACMU	tr|A0A1D5Q8A4|A0A1D5Q8A4_MACMU	NA	1.60059	NO	-0.000324978	0.939756	0.954804	OK	na	yes	A0A1D5Q8A4_MACMU
tr|A0A5F8A1D9|A0A5F8A1D9_MACMU	tr|A0A5F8A1D9|A0A5F8A1D9_MACMU	IGKV1-27	3.92639	NO	0.00036281	0.942186	0.956507	OK	IGKV1-27		A0A5F8A1D9_MACMU
tr|A0A5F7ZD13|A0A5F7ZD13_MACMU	tr|A0A5F7ZD13|A0A5F7ZD13_MACMU	CLN5	1.19145	NO	0.000295531	0.944667	0.958259	OK	CLN5	yes	A0A5F7ZD13_MACMU
tr|F7E8S5|F7E8S5_MACMU	tr|F7E8S5|F7E8S5_MACMU	PLXNB2	2.92721	NO	0.000188004	0.945757	0.958599	OK	PLXNB2	yes	F7E8S5_MACMU
tr|F6X9V6|F6X9V6_MACMU	tr|F6X9V6|F6X9V6_MACMU	CAPNS1	4.94208	NO	0.00022523	0.94748	0.959579	OK	CAPNS1	yes	F6X9V6_MACMU
tr|A0A5F8ATP7|A0A5F8ATP7_MACMU	tr|A0A5F8ATP7|A0A5F8ATP7_MACMU	IGHV1-24	0.944839	NO	-0.000424101	0.952191	0.963581	OK	IGHV1-24		A0A5F8ATP7_MACMU
tr|A0A1D5QGS9|A0A1D5QGS9_MACMU	tr|A0A1D5QGS9|A0A1D5QGS9_MACMU	ERC1	-4.28369	NO	-0.000600117	0.953322	0.963636	OK	ERC1	yes	A0A1D5QGS9_MACMU
tr|F6WI86|F6WI86_MACMU	tr|F6WI86|F6WI86_MACMU	CDH2	4.11066	NO	0.000148341	0.953764	0.963636	OK	CDH2	yes	F6WI86_MACMU
tr|A0A5F8AQZ5|A0A5F8AQZ5_MACMU	tr|A0A5F8AQZ5|A0A5F8AQZ5_MACMU	ACO1	1.34311	NO	0.000226013	0.955706	0.96483	OK	ACO1	yes	A0A5F8AQZ5_MACMU
tr|F6UKQ5|F6UKQ5_MACMU	tr|F6UKQ5|F6UKQ5_MACMU	EMILIN2	7.08617	NO	0.000138839	0.958266	0.966076	OK	EMILIN2	yes	F6UKQ5_MACMU
tr|A0A1D5QSM0|A0A1D5QSM0_MACMU	tr|A0A1D5QSM0|A0A1D5QSM0_MACMU	TNFRSF1A	2.1878	NO	-0.000246896	0.958463	0.966076	OK	TNFRSF1A	yes	A0A1D5QSM0_MACMU
tr|A0A5F8ALS4|A0A5F8ALS4_MACMU	tr|A0A5F8ALS4|A0A5F8ALS4_MACMU	LRP2	0.379702	NO	0.000230902	0.964079	0.970965	OK	LRP2	yes	A0A5F8ALS4_MACMU
tr|H9EMB8|H9EMB8_MACMU	tr|H9EMB8|H9EMB8_MACMU	NUCB2	6.31326	NO	9.3481e-05	0.972557	0.977967	OK	NUCB2	yes	H9EMB8_MACMU
tr|F7HEJ3|F7HEJ3_MACMU	tr|F7HEJ3|F7HEJ3_MACMU	DSC1	5.00459	NO	-0.000288754	0.973022	0.977967	OK	DSC1	yes	F7HEJ3_MACMU
tr|A0A1D5RK10|A0A1D5RK10_MACMU	tr|A0A1D5RK10|A0A1D5RK10_MACMU	PITPNA	0.6569	NO	-0.000174869	0.973343	0.977967	OK	PITPNA	yes	A0A1D5RK10_MACMU
tr|H9FSS9|H9FSS9_MACMU	tr|H9FSS9|H9FSS9_MACMU	GARS1	1.57436	NO	0.000124348	0.976239	0.980101	OK	GARS1	yes	H9FSS9_MACMU
tr|A0A5F8A667|A0A5F8A667_MACMU	tr|A0A5F8A667|A0A5F8A667_MACMU	CHGB	3.16318	NO	-0.00025068	0.977201	0.980291	OK	CHGB	yes	A0A5F8A667_MACMU
tr|I0FUG9|I0FUG9_MACMU	tr|I0FUG9|I0FUG9_MACMU	BPGM	0.940387	NO	-0.000122716	0.978222	0.98054	OK	BPGM	yes	I0FUG9_MACMU
tr|A0A5F8ANS0|A0A5F8ANS0_MACMU	tr|A0A5F8ANS0|A0A5F8ANS0_MACMU	TMPRSS11D	-3.56834	NO	-0.000230185	0.984049	0.985602	OK	TMPRSS11D	yes	A0A5F8ANS0_MACMU
tr|H9EMN0|H9EMN0_MACMU	tr|H9EMN0|H9EMN0_MACMU	CAND1	2.71827	NO	4.66407e-05	0.988194	0.988973	OK	CAND1	yes	H9EMN0_MACMU
tr|G7N7L7|G7N7L7_MACMU	tr|G7N7L7|G7N7L7_MACMU	CPM	4.78306	NO	5.07763e-05	0.991565	0.991565	OK	CPM	yes	G7N7L7_MACMU

## Sheet: NA match
query_acc	query_acc_edit	UniProt.Gene.Name	AveExpr	diffexpressed	logFC	P.Value	adj.P.Val	match_status	Accession	OrthologMatch
tr|A0A5F7ZNC6|A0A5F7ZNC6_MACMU (+1)	tr|A0A5F7ZNC6|A0A5F7ZNC6_MACMU	NA	7.08696	DOWN	-0.0134363	0.0132344	0.0295158	OK	IGLV3-10
tr|A0A5F8ABM3|A0A5F8ABM3_MACMU_family	tr|A0A5F8ABM3|A0A5F8ABM3_MACMU	NA	5.45274	DOWN	-0.0125599	0.0191016	0.0402656	OK	IGKV2-40
tr|H9H523|H9H523_MACMU	tr|H9H523|H9H523_MACMU	NA	7.42602	DOWN	-0.0124706	0.0207719	0.0431415	OK	na
tr|A0A5F8ABZ4|A0A5F8ABZ4_MACMU_family	tr|A0A5F8ABZ4|A0A5F8ABZ4_MACMU	NA	3.49879	NO	-0.0118321	0.260617	0.351833	OK	IGHV3-73
tr|A0A5F7ZD63|A0A5F7ZD63_MACMU	tr|A0A5F7ZD63|A0A5F7ZD63_MACMU	NA	3.31851	NO	-0.00750188	0.417658	0.515572	OK	na
tr|A0A5F8AK19|A0A5F8AK19_MACMU	tr|A0A5F8AK19|A0A5F8AK19_MACMU	NA	2.91871	NO	-0.0045021	0.429387	0.526465	OK	na
tr|A0A5F8ALU4|A0A5F8ALU4_MACMU	tr|A0A5F8ALU4|A0A5F8ALU4_MACMU	NA	3.16614	NO	-0.00599557	0.467182	0.561415	OK	na
tr|A0A5F8AT10|A0A5F8AT10_MACMU	tr|A0A5F8AT10|A0A5F8AT10_MACMU	NA	2.94766	NO	0.000979755	0.906046	0.9325	OK	na
tr|A0A5F8A6E2|A0A5F8A6E2_MACMU_family	tr|A0A5F8A6E2|A0A5F8A6E2_MACMU	NA	2.19917	UP	0.0306417	3.22058e-05	0.000173794	OK	HLA-A	no
sp|Q95J96|CD209_MACMU (+1)	sp|Q95J96|CD209_MACMU	NA	2.98079	NO	-0.0113853	0.0452879	0.0817501	OK	CD209	no
sp|P11489|PEPA_MACMU (+3)	sp|P11489|PEPA_MACMU	NA	4.04843	NO	0.0019488	0.764713	0.820305	OK	CTSD	no
sp|P55151|PRL_MACMU (+1)	sp|P55151|PRL_MACMU	NA	8.04317	UP	0.0313696	1.61633e-08	3.10776e-07	OK	PRL	yes
sp|P29451|THIO_MACMU (+2)	sp|P29451|THIO_MACMU	NA	8.0517	UP	0.018277	5.7578e-08	8.405e-07	OK	TXN	yes
sp|Q28864|TFPI1_MACMU (+1)	sp|Q28864|TFPI1_MACMU	NA	5.65627	UP	0.0200122	8.82655e-08	1.2044e-06	OK	TFPI	yes
sp|P62940|PPIA_MACMU (+1)	sp|P62940|PPIA_MACMU	NA	6.98301	UP	0.0143264	4.24556e-06	3.26522e-05	OK	PPIA	yes
tr|F6U0C8|F6U0C8_MACMU_family	tr|F6U0C8|F6U0C8_MACMU	NA	14.6395	DOWN	-0.0168935	9.33927e-06	6.47625e-05	OK	SERPINA1	yes
sp|Q9MYL0|LEPR_MACMU (+1)	sp|Q9MYL0|LEPR_MACMU	NA	6.0165	UP	0.0128302	3.07522e-05	0.000167487	OK	LEPR	yes
tr|F6WR51|F6WR51_MACMU_family	tr|F6WR51|F6WR51_MACMU	NA	14.1041	DOWN	-0.0177416	3.99744e-05	0.0002079	OK	GC	yes
sp|Q8WN63|ANGI_MACMU (+1)	sp|Q8WN63|ANGI_MACMU	NA	8.80064	UP	0.0239246	5.82878e-05	0.000285588	OK	ANG	yes
tr|H9Z7W5|H9Z7W5_MACMU_family	tr|H9Z7W5|H9Z7W5_MACMU	NA	2.05836	DOWN	-0.0258128	7.32583e-05	0.000349492	OK	GNB2	yes
tr|A0A1D5QFJ9|A0A1D5QFJ9_MACMU (+3)	tr|A0A1D5QFJ9|A0A1D5QFJ9_MACMU	NA	7.75596	UP	0.0129938	0.000125374	0.00054486	OK	UBB	yes
tr|A0A5F8AN73|A0A5F8AN73_MACMU (+1)	tr|A0A5F8AN73|A0A5F8AN73_MACMU	NA	4.11586	UP	0.0153022	0.000262554	0.00103472	OK	HNRNPC	yes
tr|A0A1D5QCN2|A0A1D5QCN2_MACMU (+1)	tr|A0A1D5QCN2|A0A1D5QCN2_MACMU	NA	2.33247	DOWN	-0.0120911	0.000274579	0.00106884	OK	RHOC	yes
tr|A0A1D5QWX3|A0A1D5QWX3_MACMU (+1)	tr|A0A1D5QWX3|A0A1D5QWX3_MACMU	NA	2.63569	DOWN	-0.0142416	0.000693975	0.00230538	OK	RAP1B	yes
sp|Q28502|APOE_MACMU (+1)	sp|Q28502|APOE_MACMU	NA	8.12683	DOWN	-0.0143118	0.000937532	0.00295425	OK	APOE	yes
tr|A0A5F7ZL29|A0A5F7ZL29_MACMU_family	tr|A0A5F7ZL29|A0A5F7ZL29_MACMU	NA	3.3156	UP	0.0110118	0.00113006	0.00343895	OK	ENO1	yes
tr|A0A5F8ADC5|A0A5F8ADC5_MACMU (+1)	tr|A0A5F8ADC5|A0A5F8ADC5_MACMU	NA	1.98587	DOWN	-0.0142109	0.00120617	0.00364435	OK	ARF3	yes
tr|A0A1D5QE04|A0A1D5QE04_MACMU_family	tr|A0A1D5QE04|A0A1D5QE04_MACMU	NA	3.23282	DOWN	-0.00788853	0.00494828	0.0125337	OK	ACTN1	yes
tr|F6PPU1|F6PPU1_MACMU	tr|F6PPU1|F6PPU1_MACMU	NA	2.34653	DOWN	-0.0154745	0.00644071	0.0159323	OK	na	yes
tr|A0A1D5Q227|A0A1D5Q227_MACMU (+1)	tr|A0A1D5Q227|A0A1D5Q227_MACMU	NA	0.366509	DOWN	-0.0140828	0.00758394	0.0180563	OK	ALDH3B1	yes
sp|P15426|TPIS_MACMU (+1)	sp|P15426|TPIS_MACMU	NA	6.10696	UP	0.00900896	0.0118643	0.0270301	OK	TPI1	yes
tr|F6QRF8|F6QRF8_MACMU_family	tr|F6QRF8|F6QRF8_MACMU	NA	4.08775	DOWN	-0.00697187	0.0233565	0.0476518	OK	TUBA1A	yes
tr|A0A1D5QN23|A0A1D5QN23_MACMU (+1)	tr|A0A1D5QN23|A0A1D5QN23_MACMU	NA	1.5581	UP	0.00808741	0.0241509	0.0484928	OK	ACP1	yes
tr|A0A1D5R8H7|A0A1D5R8H7_MACMU (+1)	tr|A0A1D5R8H7|A0A1D5R8H7_MACMU	NA	-0.0567307	NO	0.0225818	0.0254225	0.050487	OK	GKN1	yes
tr|H9YX93|H9YX93_MACMU_family	tr|H9YX93|H9YX93_MACMU	NA	4.99342	NO	0.00428104	0.0471026	0.0845448	OK	RAD23B	yes
sp|Q95198|LYAM1_MACMU (+1)	sp|Q95198|LYAM1_MACMU	NA	2.83092	NO	-0.00779273	0.0602399	0.103443	OK	SELL	yes
sp|Q8HXP2|SODM_MACMU (+1)	sp|Q8HXP2|SODM_MACMU	NA	2.43354	NO	0.00728629	0.0680133	0.11462	OK	SOD2	yes
sp|P55245|EGFR_MACMU (+1)	sp|P55245|EGFR_MACMU	NA	4.33653	NO	0.00538706	0.0816161	0.13521	OK	EGFR	yes
sp|Q6DLW5|RENI_MACMU (+1)	sp|Q6DLW5|RENI_MACMU	NA	3.86541	NO	-0.00812231	0.0831268	0.137354	OK	REN	yes
tr|F7H566|F7H566_MACMU (+1)	tr|F7H566|F7H566_MACMU	NA	1.48592	NO	0.00724881	0.0954791	0.154685	OK	PNP	yes
sp|Q5TM45|CDSN_MACMU (+1)	sp|Q5TM45|CDSN_MACMU	NA	5.82881	NO	0.0152198	0.09917	0.159502	OK	CDSN	yes
tr|A0A1D5QQF1|A0A1D5QQF1_MACMU (+1)	tr|A0A1D5QQF1|A0A1D5QQF1_MACMU	NA	2.03993	NO	0.0134159	0.12347	0.190381	OK	FTL	yes
sp|O19023|CEL3B_MACMU (+1)	sp|O19023|CEL3B_MACMU	NA	-2.00685	NO	-0.0198057	0.180147	0.258021	OK	CELA3A	yes
sp|Q28522|ALBU_MACMU (+1)	sp|Q28522|ALBU_MACMU	NA	11.5897	NO	0.0111662	0.233446	0.321654	OK	ALB	yes
tr|F6ULB8|F6ULB8_MACMU_family	tr|F6ULB8|F6ULB8_MACMU	NA	4.15016	NO	0.00278599	0.353855	0.453121	OK	ALDOC	yes
tr|F7HKK7|F7HKK7_MACMU_family	tr|F7HKK7|F7HKK7_MACMU	NA	3.80494	NO	-0.00457779	0.393112	0.491457	OK	GGT1	yes
tr|F6TII3|F6TII3_MACMU_family	tr|F6TII3|F6TII3_MACMU	NA	8.51598	NO	-0.00217629	0.436496	0.533636	OK	ACTB	yes
sp|O46533|RNAS6_MACMU (+1)	sp|O46533|RNAS6_MACMU	NA	5.63539	NO	-0.00220384	0.498632	0.589136	OK	RNASE6	yes
sp|P02653|APOA2_MACMU (+1)	sp|P02653|APOA2_MACMU	NA	8.35613	NO	0.00261558	0.629849	0.70359	OK	APOA2	yes
sp|P00916|CAH1_MACMU (+1)	sp|P00916|CAH1_MACMU	NA	4.85821	NO	0.00244333	0.686315	0.752102	OK	CA1	yes
tr|F7AW94|F7AW94_MACMU_family	tr|F7AW94|F7AW94_MACMU	NA	6.14489	NO	0.000830979	0.802788	0.85393	OK	EEF1A1	yes
tr|F6SGN0|F6SGN0_MACMU (+1)	tr|F6SGN0|F6SGN0_MACMU	NA	1.44509	NO	0.000865956	0.821683	0.868207	OK	RPS12	yes
tr|F7BRX2|F7BRX2_MACMU (+2)	tr|F7BRX2|F7BRX2_MACMU	NA	4.60552	NO	-0.000890282	0.844302	0.884474	OK	H3C1	yes
tr|A0A5F8AKB8|A0A5F8AKB8_MACMU (+2)	tr|A0A5F8AKB8|A0A5F8AKB8_MACMU	NA	0.133319	NO	-0.00131805	0.87114	0.904645	OK	H2BC11	yes
tr|A0A1D5Q8A4|A0A1D5Q8A4_MACMU	tr|A0A1D5Q8A4|A0A1D5Q8A4_MACMU	NA	1.60059	NO	-0.000324978	0.939756	0.954804	OK	na	yes
tr|A0A5F7ZHB7|A0A5F7ZHB7_MACMU (+1)	tr|A0A5F7ZHB7|A0A5F7ZHB7_MACMU	NA	4.75648	UP	0.0261084	1.75354e-05	0.0001075	Partial_match	S100A7	yes
tr|A0A5F7ZGU8|A0A5F7ZGU8_MACMU (+1)	tr|A0A5F7ZGU8|A0A5F7ZGU8_MACMU	NA	2.5239	NO	0.0109385	0.049998	0.088862	Partial_match	MT2A	yes
tr|A0A1D5R0R7|A0A1D5R0R7_MACMU (+6)	tr|A0A1D5R0R7|A0A1D5R0R7_MACMU (+6)	NA	2.34878	NO	0.00703256	0.407209	0.504637	#N/A	#N/A	#N/A

## Sheet: ortho_key_revised
query_acc	Description	hit_acc	hit_desc	blast_scores	match_status	Primary Protein Name	Identifier	Accession	UniProt Gene Name	UniProt Link	GO: Biological Process	OrthologMatch	Human_VLOOKUP	HumanDescription	HumanAccession						x
tr|A0A1D5QTL3|A0A1D5QTL3_MACMU	Insulin-like growth factor-binding protein 1 OS=Macaca mulatta OX=9544 GN=IGFBP1 PE=4 SV=1	sp|P08833|IBP1_HUMAN	Insulin-like growth factor-binding protein 1 OS=Homo sapiens OX=9606 GN=IGFBP1 PE=1 SV=1	ident:240/281 pos:246/281 query:281 hit:259 align:259 bit:461.8	OK	Insulin-like growth factor-binding protein 1 (IBP-1; IGF-binding protein 1; IGFBP-1)	IBP1_HUMAN	P08833	IGFBP1	P08833	insulin receptor signaling pathway {GO:0008286}; multicellular organism aging {GO:0010259}; negative regulation of canonical Wnt signaling pathway {GO:0090090}; positive regulation of cell growth {GO:0030307}; regulation of insulin-like growth factor receptor signaling pathway {GO:0043567}; response to organic cyclic compound {GO:0014070}; signal transduction {GO:0007165}; tissue regeneration {GO…	yes	260860620.509355&233600011.633051&411396630.086356&264180197.183894&191175420.008982&361276665.146264&73285005.1867229&256539221.393518&169159969.006706&141810383.464385&102623534.885865&137607289.282377&255204049.571705&193855547.89341&223179755.989308&76118926.2478356&148249267.215281&294927960.410462&174273668.396733&184860655.446142&204724076.970767&251903134.189804&215596686.817872&90414965.…	Insulin-like growth factor-binding protein 1 OS=Homo sapiens OX=9606 GN=IGFBP1 PE=1 SV=1	sp|P08833|IBP1_HUMAN
tr|F7DHR8|F7DHR8_MACMU	Serotransferrin OS=Macaca mulatta OX=9544 GN=TF PE=3 SV=3	sp|P02787|TRFE_HUMAN	Serotransferrin OS=Homo sapiens OX=9606 GN=TF PE=1 SV=3	ident:639/698 pos:662/698 query:698 hit:698 align:698 bit:1324.3	OK	Serotransferrin (Transferrin)	TRFE_HUMAN	P02787	TF	P02787	actin filament organization {GO:0007015}; antibacterial humoral response {GO:0019731}; cellular iron ion homeostasis {GO:0006879}; cellular response to iron ion {GO:0071281}; ERK1 and ERK2 cascade {GO:0070371}; iron ion homeostasis {GO:0055072}; iron ion transport {GO:0006826}; osteoclast differentiation {GO:0030316}; positive regulation of bone resorption {GO:0045780}; positive regulation of cel…	yes	586942155.78612&445541028.386954&679994186.200274&505619007.817478&617814588.057987&521863005.573297&749029841.295323&586686259.016776&648774307.755765&638895935.746855&552358283.68965&759950257.069152&615453219.827245&619273671.423522&836713555.302938&549852884.126446&734358541.967802&851999170.039516&680762982.694889&927267886.432275&572817763.337607&665089891.969628&618404694.333196&916917988.…	Serotransferrin OS=Homo sapiens OX=9606 GN=TF PE=1 SV=3	sp|P02787|TRFE_HUMAN
tr|F6U0C8|F6U0C8_MACMU	Serpin family A member 1 OS=Macaca mulatta OX=9544 GN=SERPINA1 PE=3 SV=2	sp|P01009|A1AT_HUMAN	Alpha-1-antitrypsin OS=Homo sapiens OX=9606 GN=SERPINA1 PE=1 SV=3	ident:383/458 pos:405/458 query:458 hit:418 align:418 bit:798.5	OK	Short peptide from AAT	A1AT_HUMAN	P01009	SERPINA1	P01009	acute-phase response {GO:0006953}; blood coagulation {GO:0007596}; negative regulation of endopeptidase activity {GO:0010951}	yes	325007510.988282&401979926.728384&395147743.645548&341611292.612653&287944010.33044&180531353.431789&524364740.910532&350940939.806804&411154342.375396&377556318.129638&344861166.352083&379529500.976793&355211634.873791&403520266.708331&429867327.623167&413512301.059313&423428684.751153&357442047.529318&389608359.037898&419200252.156781&435471202.25052&410240048.548473&405046994.063035&487085056.…	Alpha-1-antitrypsin OS=Homo sapiens OX=9606 GN=SERPINA1 PE=1 SV=3	sp|P01009|A1AT_HUMAN
tr|F6WR51|F6WR51_MACMU	Vitamin D-binding protein OS=Macaca mulatta OX=9544 GN=GC PE=4 SV=3	sp|P02774|VTDB_HUMAN	Vitamin D-binding protein OS=Homo sapiens OX=9606 GN=GC PE=1 SV=2	ident:434/509 pos:452/509 query:509 hit:474 align:466 bit:891.7	OK	Vitamin D-binding protein (DBP; VDB)	VTDB_HUMAN	P02774	GC	P02774	vitamin D metabolic process {GO:0042359}; vitamin transport {GO:0051180}	yes	179835077.900001&199998270.39998&200620743.935984&181782436.418809&137778425.375935&149256570.536057&285103904.613858&190625061.311518&176915000.390035&194174928.803126&163685880.238971&201031019.607253&155240487.20386&179306974.572707&249450650.75235&178573988.220609&215763643.835279&190299041.722769&190444161.534696&200388629.957526&202380980.057599&182594431.184949&187354044.817988&245273752.4…	Vitamin D-binding protein OS=Homo sapiens OX=9606 GN=GC PE=1 SV=2	sp|P02774|VTDB_HUMAN
tr|G7N8U7|G7N8U7_MACMU	Fibronectin OS=Macaca mulatta OX=9544 GN=FN1 PE=2 SV=1	sp|P02751|FINC_HUMAN	Fibronectin OS=Homo sapiens OX=9606 GN=FN1 PE=1 SV=5	ident:2446/2477 pos:2462/2477 query:2477 hit:2477 align:2477 bit:5040.3	OK	Ugl-Y3	FINC_HUMAN	P02751	FN1	P02751	acute-phase response {GO:0006953}; angiogenesis {GO:0001525}; biological process involved in interaction with symbiont {GO:0051702}; blood coagulation, fibrin clot formation {GO:0072378}; calcium-independent cell-matrix adhesion {GO:0007161}; cell adhesion {GO:0007155}; cell-matrix adhesion {GO:0007160}; cell-substrate junction assembly {GO:0007044}; endodermal cell differentiation {GO:0035987}; …	yes	132755162.680889&110784660.712591&95424224.3654623&109234727.741482&91698147.0418204&115152539.329089&79518517.8858428&104938282.822454&70852039.9377886&58267968.2097196&43385275.6909858&39333570.9626898&49819085.7906038&80717752.6598008&131159554.411479&111447630.236142&85180733.1430468&42398715.2488473&71256232.6291104&64133364.8088685&122876735.29352&50482263.16643&52395250.6019628&95127408.37…	Fibronectin OS=Homo sapiens OX=9606 GN=FN1 PE=1 SV=5	sp|P02751|FINC_HUMAN
tr|F7HSW0|F7HSW0_MACMU	Serpin family E member 2 OS=Macaca mulatta OX=9544 GN=SERPINE2 PE=3 SV=2	sp|P07093|GDN_HUMAN	Glia-derived nexin OS=Homo sapiens OX=9606 GN=SERPINE2 PE=1 SV=1	ident:387/409 pos:390/409 query:409 hit:398 align:398 bit:791.6	OK	Glia-derived nexin (GDN)	GDN_HUMAN	P07093	SERPINE2	P07093	cell differentiation {GO:0030154}; cerebellar granular layer morphogenesis {GO:0021683}; detection of mechanical stimulus involved in sensory perception {GO:0050974}; innervation {GO:0060384}; long-term synaptic potentiation {GO:0060291}; mating plug formation {GO:0042628}; negative regulation of blood coagulation {GO:0030195}; negative regulation of cell growth {GO:0030308}; negative regulation …	yes	6395632.74460158&7316434.24491463&7003443.60403957&8895999.66748206&3718941.03474901&4721739.35083185&1671212.7232889&5674771.9099868&25137168.1156312&8038493.3415977&4326646.14565987&1549327.37669001&1362755.69708965&2652829.10965106&5356442.38480513&4180923.18856698&3146227.75481495&2404971.11431955&5815578.42288261&12613460.5288382&6490759.91856902&7228375.99544296&4181613.32115157&5730985.434…	Glia-derived nexin OS=Homo sapiens OX=9606 GN=SERPINE2 PE=1 SV=1	sp|P07093|GDN_HUMAN
tr|F7EV32|F7EV32_MACMU	Complement C3 OS=Macaca mulatta OX=9544 GN=C3 PE=4 SV=3	sp|P01024|CO3_HUMAN	Complement C3 OS=Homo sapiens OX=9606 GN=C3 PE=1 SV=2	ident:1580/1663 pos:1615/1663 query:1663 hit:1663 align:1663 bit:3269.6	OK	Complement C3c alpha' chain fragment 2	CO3_HUMAN	P01024	C3	P01024	amyloid-beta clearance {GO:0097242}; cell surface receptor signaling pathway involved in cell-cell signaling {GO:1905114}; complement activation {GO:0006956}; complement activation, alternative pathway {GO:0006957}; complement activation, classical pathway {GO:0006958}; complement-dependent cytotoxicity {GO:0097278}; complement-mediated synapse pruning {GO:0150062}; fatty acid metabolic process {…	yes	64116948.2467508&71236659.9084588&70061201.9511013&71637332.8371987&61758147.2155325&68911300.2119001&91960260.6181031&71383121.5698636&86768712.1314628&76106048.8434109&67759693.4693875&82420036.149884&65439223.7485405&89356273.4175305&103129408.580947&63342654.0912178&74310368.1561832&71699398.6693573&78033181.7257922&71187452.8536865&70723201.9298018&88414971.6489871&84447746.1976301&65487511.…	Complement C3 OS=Homo sapiens OX=9606 GN=C3 PE=1 SV=2	sp|P01024|CO3_HUMAN
sp|F7FQM7|APOA1_MACMU	Apolipoprotein A-I OS=Macaca mulatta OX=9544 GN=APOA1 PE=3 SV=1	sp|P02647|APOA1_HUMAN	Apolipoprotein A-I OS=Homo sapiens OX=9606 GN=APOA1 PE=1 SV=1	ident:254/267 pos:260/267 query:267 hit:267 align:267 bit:515.8	OK	Truncated apolipoprotein A-I	APOA1_HUMAN	P02647	APOA1	P02647	adrenal gland development {GO:0030325}; blood vessel endothelial cell migration {GO:0043534}; cholesterol biosynthetic process {GO:0006695}; cholesterol efflux {GO:0033344}; cholesterol homeostasis {GO:0042632}; cholesterol import {GO:0070508}; cholesterol metabolic process {GO:0008203}; cholesterol transport {GO:0030301}; endothelial cell proliferation {GO:0001935}; G protein-coupled receptor si…	yes	103230709.945757&160609841.422952&150155895.726398&151713685.233713&115045064.660636&157515714.528628&185353310.314709&146232031.690399&138837054.978543&78164350.9389137&44878262.6663808&125070708.26513&123704443.76439&131753068.813322&262169920.433472&85652425.8683322&111597472.615765&114204261.4516&121603196.979585&59932085.2018101&38038773.3063484&78084323.7351524&79976727.8470287&115869875.08…	Apolipoprotein A-I OS=Homo sapiens OX=9606 GN=APOA1 PE=1 SV=1	sp|P02647|APOA1_HUMAN
tr|F6PRP0|F6PRP0_MACMU	Lumican OS=Macaca mulatta OX=9544 GN=LUM PE=2 SV=1	sp|P51884|LUM_HUMAN	Lumican OS=Homo sapiens OX=9606 GN=LUM PE=1 SV=2	ident:332/338 pos:337/338 query:338 hit:338 align:338 bit:677.2	OK	Lumican	LUM_HUMAN	P51884	LUM	P51884	collagen fibril organization {GO:0030199}; positive regulation of transcription by RNA polymerase II {GO:0045944}; positive regulation of transforming growth factor beta1 production {GO:0032914}; visual perception {GO:0007601}	yes	71266936.5207921&63060157.3226758&68325586.6357511&53136143.719213&61844804.460851&81609919.7942748&43600549.9666703&63263442.6314612&33997543.1059779&38909476.9083266&44755360.0803202&53673886.5288439&67650853.1581559&79933308.5959067&61438463.8359459&32422613.6729469&56438842.1027449&66219468.6103581&53543981.6599527&64702803.3549054&45006992.5591968&53072066.468119&48323758.5732283&18813368.20…	Lumican OS=Homo sapiens OX=9606 GN=LUM PE=1 SV=2	sp|P51884|LUM_HUMAN
tr|F7GFB4|F7GFB4_MACMU	Ceruloplasmin OS=Macaca mulatta OX=9544 GN=CP PE=3 SV=2	sp|P00450|CERU_HUMAN	Ceruloplasmin OS=Homo sapiens OX=9606 GN=CP PE=1 SV=1	ident:1028/1090 pos:1040/1090 query:1090 hit:1065 align:1060 bit:2160.2	OK	Ceruloplasmin	CERU_HUMAN	P00450	CP	P00450	cellular iron ion homeostasis {GO:0006879}; copper ion transport {GO:0006825}; iron ion homeostasis {GO:0055072}; iron ion transport {GO:0006826}	yes	21827883.7894519&40345331.8071453&47941601.1631522&48282707.182278&45280295.1792342&41248875.6748779&61170994.6911134&43728241.3553218&44146930.9325201&35059309.3013265&42440811.6744557&43728241.8022048&49332460.416285&41573257.6224669&57107524.3117443&35400695.7708911&42712162.2034019&48686623.8595464&44018801.7894843&48205701.1884207&29719834.0227218&44645937.659162&47140818.416627&61094321.813…	Ceruloplasmin OS=Homo sapiens OX=9606 GN=CP PE=1 SV=1	sp|P00450|CERU_HUMAN
tr|F7C9A4|F7C9A4_MACMU	Hemopexin OS=Macaca mulatta OX=9544 GN=HPX PE=3 SV=2	sp|P02790|HEMO_HUMAN	Hemopexin OS=Homo sapiens OX=9606 GN=HPX PE=1 SV=2	ident:434/460 pos:443/460 query:460 hit:462 align:460 bit:907.1	OK	Hemopexin	HEMO_HUMAN	P02790	HPX	P02790	cellular iron ion homeostasis {GO:0006879}; heme metabolic process {GO:0042168}; heme transport {GO:0015886}; hemoglobin metabolic process {GO:0020027}; interferon-gamma-mediated signaling pathway {GO:0060333}; positive regulation of humoral immune response mediated by circulating immunoglobulin {GO:0002925}; positive regulation of immunoglobulin production {GO:0002639}; positive regulation of in…	yes	36110377.3128615&56556113.5437867&29075044.7242441&54288712.2845884&13000998.7432786&22215546.5434499&61445765.1072762&38956079.7513551&99936467.6220895&46138351.4669016&60232428.6854211&100495109.897169&102953608.499513&85743384.9161278&92328997.7626254&60722063.9329265&81396532.7558203&92562847.9013737&82250979.3439968&50839474.4475486&32838061.2556703&86905424.7974648&89015247.1727452&61086183…	Hemopexin OS=Homo sapiens OX=9606 GN=HPX PE=1 SV=2	sp|P02790|HEMO_HUMAN
tr|F6YJW2|F6YJW2_MACMU	Complement factor B OS=Macaca mulatta OX=9544 GN=C2 PE=4 SV=3	sp|P00751|CFAB_HUMAN	Complement factor B OS=Homo sapiens OX=9606 GN=CFB PE=1 SV=2	ident:706/1265 pos:727/1265 query:1265 hit:764 align:743 bit:1480.7	OK	Complement factor B Bb fragment	CFAB_HUMAN	P00751	CFB	P00751	complement activation {GO:0006956}; complement activation, alternative pathway {GO:0006957}; positive regulation of immune response {GO:0050778}; positive regulation of opsonization {GO:1903028}; proteolysis {GO:0006508}; response to bacterium {GO:0009617}	yes	19738863.9569664&15435057.2278094&16731728.237301&17138124.5505677&14129240.9831183&11744806.0920443&24464029.3844611&17054550.0617526&17428680.5427358&21185357.2470503&17528768.7850156&24552470.3901586&20568796.3946549&20866391.9807159&24250939.9787817&17742226.0845801&15924620.249302&22372327.2169914&20242057.8869986&20705232.2597636&17944756.6397059&25053175.5807981&23599595.140105&24851429.53…	Complement factor B OS=Homo sapiens OX=9606 GN=CFB PE=1 SV=2	sp|P00751|CFAB_HUMAN
sp|Q28522|ALBU_MACMU	Albumin (Fragment) OS=Macaca mulatta OX=9544 GN=ALB PE=2 SV=1	sp|P02768|ALBU_HUMAN	Albumin OS=Homo sapiens OX=9606 GN=ALB PE=1 SV=2	ident:561/600 pos:584/600 query:600 hit:609 align:600 bit:1156.0	OK	Albumin	ALBU_HUMAN	P02768	ALB	P02768	cellular response to starvation {GO:0009267}; maintenance of mitochondrion location {GO:0051659}; negative regulation of apoptotic process {GO:0043066}; negative regulation of programmed cell death {GO:0043069}; retina homeostasis {GO:0001895}	yes	210534287.636247&13734875.8138113&25434709.181827&18219799.5874776&17388912.3856812&20190203.1547463&33788165.0590854&48470136.1169823&13964824.7025793&29624371.2365434&20528324.8107817&19254988.7271584&14451837.3143071&14478229.188419&28845120.5826964&24045819.1000741&17630250.433439&19693713.4204965&20251747.9516495&33726459.0088046&18998298.9770951&21091677.9250135&16746776.8643016&13624235.65…	Albumin OS=Homo sapiens OX=9606 GN=ALB PE=1 SV=2	sp|P02768|ALBU_HUMAN
tr|F7HP21|F7HP21_MACMU	Gelsolin OS=Macaca mulatta OX=9544 GN=GSN PE=4 SV=2	sp|P06396|GELS_HUMAN	Gelsolin OS=Homo sapiens OX=9606 GN=GSN PE=1 SV=1	ident:774/809 pos:778/809 query:809 hit:782 align:784 bit:1597.0	OK	Gelsolin	GELS_HUMAN	P06396	GSN	P06396	actin filament capping {GO:0051693}; actin filament depolymerization {GO:0030042}; actin filament polymerization {GO:0030041}; actin filament reorganization {GO:0090527}; actin filament severing {GO:0051014}; actin nucleation {GO:0045010}; actin polymerization or depolymerization {GO:0008154}; amyloid fibril formation {GO:1990000}; barbed-end actin filament capping {GO:0051016}; cardiac muscle ce…	yes	18379676.0712606&17382965.9737869&22503020.7495345&24887714.364875&18013107.126005&16451441.964983&30027181.2837852&21092158.2191757&20623233.5923171&20733316.4850734&23804590.877499&29176506.4640919&19453046.6375831&24799987.1609896&25538177.3790888&26000216.2944756&28471560.6465091&24083965.7879529&24268460.1325581&22248755.1309591&17373481.868389&21632987.0484197&21171312.9068378&23975148.5076…	Gelsolin OS=Homo sapiens OX=9606 GN=GSN PE=1 SV=1	sp|P06396|GELS_HUMAN
tr|F6WRS6|F6WRS6_MACMU	Alpha-2-HS-glycoprotein OS=Macaca mulatta OX=9544 GN=AHSG PE=4 SV=3	sp|P02765|FETUA_HUMAN	Alpha-2-HS-glycoprotein OS=Homo sapiens OX=9606 GN=AHSG PE=1 SV=2	ident:311/356 pos:329/356 query:356 hit:367 align:367 bit:579.3	OK	Alpha-2-HS-glycoprotein chain B	FETUA_HUMAN	P02765	AHSG	P02765	acute-phase response {GO:0006953}; negative regulation of bone mineralization {GO:0030502}; negative regulation of endopeptidase activity {GO:0010951}; negative regulation of insulin receptor signaling pathway {GO:0046627}; ossification {GO:0001503}; pinocytosis {GO:0006907}; positive regulation of phagocytosis {GO:0050766}; regulation of bone mineralization {GO:0030500}; regulation of inflammato…	yes	61392811.9181446&69334954.7226348&63296889.2335939&61844045.0991391&64333216.7914442&64755233.5796247&90239243.8133695&67885199.3082787&68509632.4254261&67388076.768829&55808939.3689692&79363387.4371549&53541411.261711&75686724.0080809&103789130.581055&68186373.3261284&92573557.0099884&74083714.4276668&73893094.661501&67906763.66276&56499807.9697715&58352380.4363875&55354876.6879838&78395849.5604…	Alpha-2-HS-glycoprotein OS=Homo sapiens OX=9606 GN=AHSG PE=1 SV=2	sp|P02765|FETUA_HUMAN
tr|F7BJV7|F7BJV7_MACMU	Collagen alpha-1(I) chain preproprotein OS=Macaca mulatta OX=9544 GN=COL1A1 PE=2 SV=3	sp|P02452|CO1A1_HUMAN	Collagen alpha-1(I) chain OS=Homo sapiens OX=9606 GN=COL1A1 PE=1 SV=6	ident:1458/1464 pos:1460/1464 query:1464 hit:1464 align:1464 bit:2623.2	OK	Collagen alpha-1(I) chain	CO1A1_HUMAN	P02452	COL1A1	P02452	blood vessel development {GO:0001568}; bone trabecula formation {GO:0060346}; cartilage development involved in endochondral bone morphogenesis {GO:0060351}; cellular response to amino acid stimulus {GO:0071230}; cellular response to epidermal growth factor stimulus {GO:0071364}; cellular response to fibroblast growth factor stimulus {GO:0044344}; cellular response to fluoride {GO:1902618}; cellu…	yes	48497550.9417802&19597420.0728548&34983363.4985293&28415588.3388551&29172917.3619329&24577247.8387582&26266455.4833878&30215791.9337283&11094425.4742606&19075901.1738409&19237418.6676117&23397002.3909844&16093909.5192617&14245994.8257702&8184306.71007773&17575818.6959536&12167719.0874029&8442902.24549795&14951539.8790662&7693409.97384159&12803290.3601187&5966847.20587393&6094105.6275737&12545805.…	Collagen alpha-1(I) chain OS=Homo sapiens OX=9606 GN=COL1A1 PE=1 SV=6	sp|P02452|CO1A1_HUMAN
tr|A0N066|A0N066_MACMU	Antithrombin-III OS=Macaca mulatta OX=9544 GN=SERPINC1 PE=2 SV=1	sp|P01008|ANT3_HUMAN	Antithrombin-III OS=Homo sapiens OX=9606 GN=SERPINC1 PE=1 SV=1	ident:449/464 pos:454/464 query:464 hit:464 align:463 bit:932.9	OK	Antithrombin-III (ATIII)	ANT3_HUMAN	P01008	SERPINC1	P01008	blood coagulation {GO:0007596}; negative regulation of endopeptidase activity {GO:0010951}; regulation of blood coagulation, intrinsic pathway {GO:2000266}	yes	23492045.0587709&25035724.9167122&27285804.6099472&28464275.4085256&17951965.7931034&18722266.4790646&41267677.4375228&26031394.2433781&26180583.4856579&20386960.8437414&20163823.1700927&22868616.5006478&19291750.2563079&23715274.7049135&36747855.2027862&24636157.913947&27076528.4882176&23320340.5975627&24438789.1163875&25119806.2863211&19726326.8224121&23812010.2135458&22767480.6526643&24816170.…	Antithrombin-III OS=Homo sapiens OX=9606 GN=SERPINC1 PE=1 SV=1	sp|P01008|ANT3_HUMAN
tr|A0A5F8ANW0|A0A5F8ANW0_MACMU	Kininogen 1 OS=Macaca mulatta OX=9544 GN=KNG1 PE=4 SV=1	sp|P01042|KNG1_HUMAN	Kininogen-1 OS=Homo sapiens OX=9606 GN=KNG1 PE=1 SV=2	ident:597/644 pos:617/644 query:644 hit:644 align:643 bit:1190.2	OK	Low molecular weight growth-promoting factor	KNG1_HUMAN	P01042	KNG1	P01042	antimicrobial humoral immune response mediated by antimicrobial peptide {GO:0061844}; blood coagulation {GO:0007596}; inflammatory response {GO:0006954}; killing of cells of another organism {GO:0031640}; negative regulation of blood coagulation {GO:0030195}; negative regulation of cell adhesion {GO:0007162}; negative regulation of endopeptidase activity {GO:0010951}; negative regulation of prote…	yes	31478137.3328005&40789001.1531778&44136876.9336598&41728795.6297204&39132656.8605155&34282549.1259958&60979818.7475486&41789690.8262026&44664064.5152109&43381082.634369&34948122.1365917&55313306.0523207&36710497.5390283&38240768.9788586&61723575.501068&40261048.4396807&50700378.7370552&42442796.7995244&44838564.1333707&46112025.7261516&34313989.980703&37540198.3771462&35563268.4124747&40097416.88…	Kininogen-1 OS=Homo sapiens OX=9606 GN=KNG1 PE=1 SV=2	sp|P01042|KNG1_HUMAN
tr|A0A5F8A822|A0A5F8A822_MACMU	Protein AMBP OS=Macaca mulatta OX=9544 GN=AMBP PE=3 SV=1	sp|P02760|AMBP_HUMAN	Protein AMBP OS=Homo sapiens OX=9606 GN=AMBP PE=1 SV=1	ident:331/372 pos:337/372 query:372 hit:352 align:345 bit:693.7	OK	Trypstatin	AMBP_HUMAN	P02760	AMBP	P02760	cell adhesion {GO:0007155}; cellular oxidant detoxification {GO:0098869}; cellular response to reactive oxygen species {GO:0034614}; cytochrome c metabolic process {GO:1903606}; female pregnancy {GO:0007565}; heme catabolic process {GO:0042167}; hemoglobin metabolic process {GO:0020027}; negative regulation of immune response {GO:0050777}; negative regulation of JNK cascade {GO:0046329}; protein …	yes	71704034.2044719&35518531.2120066&29115975.9789254&36086214.3864132&46200975.9433671&30841492.252341&46810753.2640444&42325425.3202242&44982722.9877191&47238557.001441&55417965.7482237&45984003.4527417&38772336.8781344&43178290.737401&38766241.7052475&49372546.9404329&44751905.9989368&29111608.7232619&43757618.017354&62113525.4867834&47163419.6912583&19858480.9987792&21778722.7809422&39965381.190…	Protein AMBP OS=Homo sapiens OX=9606 GN=AMBP PE=1 SV=1	sp|P02760|AMBP_HUMAN
tr|A0A5F7ZBV5|A0A5F7ZBV5_MACMU	Plasminogen OS=Macaca mulatta OX=9544 GN=PLG PE=3 SV=1	sp|P00747|PLMN_HUMAN	Plasminogen OS=Homo sapiens OX=9606 GN=PLG PE=1 SV=2	ident:753/810 pos:786/810 query:810 hit:810 align:810 bit:1545.8	OK	Plasmin light chain B	PLMN_HUMAN	P00747	PLG	P00747	biological process involved in interaction with symbiont {GO:0051702}; blood coagulation {GO:0007596}; extracellular matrix disassembly {GO:0022617}; fibrinolysis {GO:0042730}; labyrinthine layer blood vessel development {GO:0060716}; mononuclear cell migration {GO:0071674}; muscle cell cellular homeostasis {GO:0046716}; myoblast differentiation {GO:0045445}; negative regulation of cell populatio…	yes	27290505.4294651&26802253.1513223&17694861.4200909&20695064.6580103&16902750.3661156&17651049.6042964&31280137.4799673&22616660.301324&19344563.331657&18539758.5689579&11327079.0466758&26229357.2025801&14577732.0769021&21536752.0104865&32981473.6242314&18147547.6203018&25454821.9842659&22259256.6362272&21039834.2102286&17274319.0877204&14377198.172539&20193304.3230521&18217603.4485952&25682602.12…	Plasminogen OS=Homo sapiens OX=9606 GN=PLG PE=1 SV=2	sp|P00747|PLMN_HUMAN
tr|A0A1D5QB95|A0A1D5QB95_MACMU	Peptidase S1 domain-containing protein OS=Macaca mulatta OX=9544 GN=LOC709274 PE=3 SV=2	sp|P00739|HPTR_HUMAN	Haptoglobin-related protein OS=Homo sapiens OX=9606 GN=HPR PE=2 SV=2	ident:314/346 pos:325/346 query:346 hit:348 align:348 bit:647.5	OK	Haptoglobin-related protein	HPTR_HUMAN	P00739	HPR	P00739	acute inflammatory response {GO:0002526}; positive regulation of cell death {GO:0010942}; zymogen activation {GO:0031638}	yes	109865.13860699&145889.38584448&35294.8516385836&53857.4140052419&37501.448956827&55690.3155614027&58577.7572259138&70953.7588342056&138900.97375376&101891.092226151&162429.890404431&37874.913877518&36748.5067364137&28995.8074472018&97276.7199612697&82552.4744846008&74795.4301160514&101406.265527322&86287.2074534719&62169.9892900773&103516.559950402&149641.509037188&49231.6263013197&38166.3153776…	Haptoglobin-related protein OS=Homo sapiens OX=9606 GN=HPR PE=2 SV=2	sp|P00739|HPTR_HUMAN
tr|H9YUF2|H9YUF2_MACMU	Collagen alpha-1(III) chain preproprotein OS=Macaca mulatta OX=9544 GN=COL3A1 PE=2 SV=1	sp|P02461|CO3A1_HUMAN	Collagen alpha-1(III) chain OS=Homo sapiens OX=9606 GN=COL3A1 PE=1 SV=4	ident:1441/1466 pos:1452/1466 query:1466 hit:1466 align:1466 bit:2586.6	OK	Collagen alpha-1(III) chain	CO3A1_HUMAN	P02461	COL3A1	P02461	aorta smooth muscle tissue morphogenesis {GO:0060414}; basement membrane organization {GO:0071711}; cell-matrix adhesion {GO:0007160}; cellular response to amino acid stimulus {GO:0071230}; cerebral cortex development {GO:0021987}; chondrocyte differentiation {GO:0002062}; collagen fibril organization {GO:0030199}; digestive tract development {GO:0048565}; elastic fiber assembly {GO:0048251}; end…	yes	19865947.3612563&11448915.5855217&22170072.5134165&18162404.3269626&14692957.6652207&15468643.9533118&18194035.7193458&17143282.4464336&4054408.60597148&8524036.72988316&9840554.55377696&6726142.71017956&6327785.72167644&4073584.65673975&4331010.05608173&14514355.2497942&7483574.29232141&3265053.35387214&6914050.59302968&5430603.39934316&8142931.59722547&4798123.98974898&3983268.34672494&6326713.…	Collagen alpha-1(III) chain OS=Homo sapiens OX=9606 GN=COL3A1 PE=1 SV=4	sp|P02461|CO3A1_HUMAN
tr|F6SL92|F6SL92_MACMU	Serpin family A member 3 OS=Macaca mulatta OX=9544 GN=SERPINA3 PE=3 SV=3	sp|P01011|AACT_HUMAN	Alpha-1-antichymotrypsin OS=Homo sapiens OX=9606 GN=SERPINA3 PE=1 SV=2	ident:375/423 pos:394/423 query:423 hit:423 align:423 bit:751.5	OK	Alpha-1-antichymotrypsin His-Pro-less	AACT_HUMAN	P01011	SERPINA3	P01011	acute-phase response {GO:0006953}; inflammatory response {GO:0006954}; maintenance of gastrointestinal epithelium {GO:0030277}; negative regulation of endopeptidase activity {GO:0010951}; regulation of lipid metabolic process {GO:0019216}	yes	36646944.8205399&51272442.0155157&41019640.8452638&48019922.1123989&38635716.7306945&36237986.3473853&51469778.296262&43328918.7382943&34509257.2860069&39033114.6450008&37530643.2541408&45570592.3504479&39111539.951316&50245636.0562281&55732356.8812752&27629265.8136412&51350542.4892708&39182931.6329916&41989588.0360319&28715971.6509864&30505905.7038299&36323841.2504221&36638394.5581007&34443417.5…	Alpha-1-antichymotrypsin OS=Homo sapiens OX=9606 GN=SERPINA3 PE=1 SV=2	sp|P01011|AACT_HUMAN
tr|F7HII1|F7HII1_MACMU	WAP four-disulfide core domain 2 OS=Macaca mulatta OX=9544 GN=WFDC2 PE=4 SV=2	sp|Q14508|WFDC2_HUMAN	WAP four-disulfide core domain protein 2 OS=Homo sapiens OX=9606 GN=WFDC2 PE=1 SV=2	ident:112/123 pos:116/123 query:123 hit:124 align:124 bit:203.8	OK	WAP four-disulfide core domain protein 2	WFDC2_HUMAN	Q14508	WFDC2	Q14508	antibacterial humoral response {GO:0019731}; innate immune response {GO:0045087}; proteolysis {GO:0006508}; spermatogenesis {GO:0007283}	yes	848944.586549293&621198.712120457&2378250.54091479&3067937.85464092&2577338.09452749&2629507.21388741&1270177.63803829&1913336.37723981&3383845.10331601&1540402.5037638&1670605.07655684&937174.019184139&626211.521783815&637746.729216346&1139900.50160363&1183491.82134833&1386071.14955146&1469987.99619986&1397543.64225242&1088015.93113552&1129301.69064179&1204449.04406623&2619885.5270099&2339092.50…	WAP four-disulfide core domain protein 2 OS=Homo sapiens OX=9606 GN=WFDC2 PE=1 SV=2	sp|Q14508|WFDC2_HUMAN
tr|F6W7X9|F6W7X9_MACMU	Vascular cell adhesion molecule 1 OS=Macaca mulatta OX=9544 GN=VCAM1 PE=4 SV=3	sp|P19320|VCAM1_HUMAN	Vascular cell adhesion protein 1 OS=Homo sapiens OX=9606 GN=VCAM1 PE=1 SV=1	ident:698/739 pos:716/739 query:739 hit:739 align:739 bit:1432.5	OK	Vascular cell adhesion protein 1 (V-CAM 1; VCAM-1)	VCAM1_HUMAN	P19320	VCAM1	P19320	acute inflammatory response {GO:0002526}; aging {GO:0007568}; amine metabolic process {GO:0009308}; B cell differentiation {GO:0030183}; calcium-mediated signaling using intracellular calcium source {GO:0035584}; cardiac neuron differentiation {GO:0060945}; cell adhesion {GO:0007155}; cell chemotaxis {GO:0060326}; cell-cell adhesion in response to extracellular stimulus {GO:0140039}; cell-matrix …	yes	1903754.53434052&1257936.55078868&1487830.44725012&1580415.85673106&2231549.78777822&1918473.91972705&1807236.76313831&1741028.26567914&2315381.13048358&2098454.68900881&1789535.77657081&1117910.54313792&1161384.9067109&1138393.248295&1571079.14322916&1605258.91639296&1512061.9701629&1450584.2398552&1576004.45638472&1632410.46695187&1628510.84079688&1357560.7926504&1038769.06303686&1443207.505477…	Vascular cell adhesion protein 1 OS=Homo sapiens OX=9606 GN=VCAM1 PE=1 SV=1	sp|P19320|VCAM1_HUMAN
tr|A0A1D5QKX9|A0A1D5QKX9_MACMU	Alpha fetoprotein OS=Macaca mulatta OX=9544 GN=AFP PE=4 SV=2	sp|P02771|FETA_HUMAN	Alpha-fetoprotein OS=Homo sapiens OX=9606 GN=AFP PE=1 SV=1	ident:595/609 pos:603/609 query:609 hit:609 align:609 bit:1233.8	OK	Alpha-fetoprotein	FETA_HUMAN	P02771	AFP	P02771	ovulation from ovarian follicle {GO:0001542}; progesterone metabolic process {GO:0042448}; SMAD protein signal transduction {GO:0060395}	yes	31006653.4000378&39228019.0833025&28001792.605558&23754427.5290869&23421476.3584045&17052719.4124422&29514957.1683053&27425720.7938767&8340121.82052&21913719.7918934&17879528.0213998&13599557.2063119&8561111.99937333&10137989.5859113&14350941.8903232&7419341.88589042&6223900.75685923&8869266.67489722&11729547.963338&7179872.71184617&9763235.98726667&3447815.66860355&3928094.68816118&13855878.9520…	Alpha-fetoprotein OS=Homo sapiens OX=9606 GN=AFP PE=1 SV=1	sp|P02771|FETA_HUMAN
tr|G7MFR4|G7MFR4_MACMU	Angiotensinogen OS=Macaca mulatta OX=9544 GN=AGT PE=2 SV=1	sp|P01019|ANGT_HUMAN	Angiotensinogen OS=Homo sapiens OX=9606 GN=AGT PE=1 SV=3	ident:448/485 pos:463/485 query:485 hit:485 align:485 bit:923.3	OK	Angiotensin 1-4	ANGT_HUMAN	P01019	AGT	P01019	activation of phospholipase C activity {GO:0007202}; aging {GO:0007568}; angiotensin-activated signaling pathway {GO:0038166}; angiotensin-mediated drinking behavior {GO:0003051}; artery smooth muscle contraction {GO:0014824}; associative learning {GO:0008306}; blood vessel remodeling {GO:0001974}; cell growth involved in cardiac muscle cell development {GO:0061049}; cell surface receptor signali…	yes	15798754.2661973&16226195.8220537&13638143.9582995&15990874.515758&13891630.861967&15062092.6416016&27072766.1438002&16811494.0299539&16981008.361371&18716103.9762012&12329796.9735853&17416319.460439&15030949.1578332&17516796.9154634&22869895.8699061&25209298.4618504&21885420.506408&18114722.5530346&18607031.2236092&16723198.4138338&13955457.3573378&15574981.7951241&16353941.0192504&15023069.2475…	Angiotensinogen OS=Homo sapiens OX=9606 GN=AGT PE=1 SV=3	sp|P01019|ANGT_HUMAN
tr|A0A1D5QCT7|A0A1D5QCT7_MACMU	Collagen type V alpha 1 chain OS=Macaca mulatta OX=9544 GN=COL5A1 PE=4 SV=2	sp|P20908|CO5A1_HUMAN	Collagen alpha-1(V) chain OS=Homo sapiens OX=9606 GN=COL5A1 PE=1 SV=3	ident:1823/1840 pos:1829/1840 query:1840 hit:1838 align:1840 bit:3372.0	OK	Collagen alpha-1(V) chain	CO5A1_HUMAN	P20908	COL5A1	P20908	blood vessel development {GO:0001568}; cell adhesion {GO:0007155}; cell migration {GO:0016477}; collagen biosynthetic process {GO:0032964}; collagen fibril organization {GO:0030199}; extracellular matrix organization {GO:0030198}; eye morphogenesis {GO:0048592}; heart morphogenesis {GO:0003007}; integrin biosynthetic process {GO:0045112}; negative regulation of endodermal cell differentiation {GO…	yes	18697213.9413102&9912352.91969749&14183396.5323931&10438356.8895389&14502652.0037956&13509247.3966097&12310416.6350852&13364805.1883472&6218592.93393718&9284147.96834253&9267492.71527286&7924142.54512052&7085536.5866579&5579077.53746643&5274110.4618889&7986724.22636638&6130935.28816639&4596861.56951607&6934762.18327351&5760326.5956718&8869123.0025975&5435031.13376697&5160672.78965253&11046480.853…	Collagen alpha-1(V) chain OS=Homo sapiens OX=9606 GN=COL5A1 PE=1 SV=3	sp|P20908|CO5A1_HUMAN
tr|F7FJQ0|F7FJQ0_MACMU	Alpha-1-B glycoprotein OS=Macaca mulatta OX=9544 GN=A1BG PE=4 SV=3	sp|P04217|A1BG_HUMAN	Alpha-1B-glycoprotein OS=Homo sapiens OX=9606 GN=A1BG PE=1 SV=4	ident:444/549 pos:454/549 query:549 hit:495 align:501 bit:887.1	OK	Alpha-1B-glycoprotein	A1BG_HUMAN	P04217	A1BG	P04217	na	yes	16482941.6833431&16813406.9801986&16773180.2587922&17709537.7858869&11957404.4872267&14109082.267058&20437196.3753947&16326107.1197&18636589.2591749&15522664.6044851&15089603.8032617&16233463.4302183&15007338.7951258&14366471.4554228&22154607.4991694&18000122.8264225&17892470.7539111&16249654.0860063&16915298.6513198&20305483.7330832&13831785.6837919&14084251.8580092&13530332.4939372&20666798.967…	Alpha-1B-glycoprotein OS=Homo sapiens OX=9606 GN=A1BG PE=1 SV=4	sp|P04217|A1BG_HUMAN
tr|A0A5F8A265|A0A5F8A265_MACMU	Notum, palmitoleoyl-protein carboxylesterase OS=Macaca mulatta OX=9544 GN=NOTUM PE=3 SV=1	sp|Q6P988|NOTUM_HUMAN	Palmitoleoyl-protein carboxylesterase NOTUM OS=Homo sapiens OX=9606 GN=NOTUM PE=1 SV=2	ident:482/670 pos:489/670 query:670 hit:496 align:496 bit:1008.0	OK	Palmitoleoyl-protein carboxylesterase NOTUM	NOTUM_HUMAN	Q6P988	NOTUM	Q6P988	bone development {GO:0060348}; negative regulation of canonical Wnt signaling pathway {GO:0090090}; negative regulation of Wnt signaling pathway {GO:0030178}; protein depalmitoleylation {GO:1990697}; regulation of bone mineralization {GO:0030500}; Wnt signaling pathway {GO:0016055}	yes	1028206.39946597&1536287.34501754&1918892.6665833&2445910.49750323&930979.771465548&1515843.79649754&1052189.19881066&1489758.52504911&3189113.31817817&1518132.57632897&1155333.07773185&1209085.81591482&1059426.06431442&1461895.37400534&2412132.84122532&2162918.29280017&1521323.87224815&1629358.62926202&1731871.98620092&1686630.82319162&1249952.32652945&1797027.10982627&2391165.74810332&2132475.9…	Palmitoleoyl-protein carboxylesterase NOTUM OS=Homo sapiens OX=9606 GN=NOTUM PE=1 SV=2	sp|Q6P988|NOTUM_HUMAN
tr|F6UM69|F6UM69_MACMU	Beta-2-glycoprotein 1 OS=Macaca mulatta OX=9544 GN=APOH PE=4 SV=3	sp|P02749|APOH_HUMAN	Beta-2-glycoprotein 1 OS=Homo sapiens OX=9606 GN=APOH PE=1 SV=3	ident:329/371 pos:337/371 query:371 hit:345 align:345 bit:659.8	OK	Beta-2-glycoprotein 1	APOH_HUMAN	P02749	APOH	P02749	blood coagulation, intrinsic pathway {GO:0007597}; negative regulation of angiogenesis {GO:0016525}; negative regulation of blood coagulation {GO:0030195}; negative regulation of endothelial cell migration {GO:0010596}; negative regulation of endothelial cell proliferation {GO:0001937}; negative regulation of fibrinolysis {GO:0051918}; negative regulation of myeloid cell apoptotic process {GO:003…	yes	8409787.85338374&5713483.34696945&9970116.38258832&9722368.24903548&7650870.59882362&7923918.79476518&11885297.2340504&8753691.77994517&8805313.99086654&6938313.01074074&5618047.31094535&11081793.9707253&7506809.78234236&8962179.04235092&10640795.2040303&9471636.91182746&12502247.7597528&8816017.38858391&9034315.43721657&10831047.5507512&8214206.7824127&6329062.40941687&6580169.0083489&12637515.3…	Beta-2-glycoprotein 1 OS=Homo sapiens OX=9606 GN=APOH PE=1 SV=3	sp|P02749|APOH_HUMAN
tr|F7F4G6|F7F4G6_MACMU	Serpin family G member 1 OS=Macaca mulatta OX=9544 GN=SERPING1 PE=3 SV=2	sp|P05155|IC1_HUMAN	Plasma protease C1 inhibitor OS=Homo sapiens OX=9606 GN=SERPING1 PE=1 SV=2	ident:463/627 pos:480/627 query:627 hit:500 align:500 bit:856.3	OK	Plasma protease C1 inhibitor (C1 Inh; C1Inh)	IC1_HUMAN	P05155	SERPING1	P05155	aging {GO:0007568}; blood circulation {GO:0008015}; blood coagulation {GO:0007596}; complement activation, classical pathway {GO:0006958}; fibrinolysis {GO:0042730}; innate immune response {GO:0045087}; negative regulation of complement activation, lectin pathway {GO:0001869}; negative regulation of endopeptidase activity {GO:0010951}	yes	17973365.6920616&21594178.868289&17384129.7536215&17420714.7177905&22261530.8073221&16953241.6248356&18570499.4912524&18879665.850739&15951889.0483672&14117768.6119236&19952026.223463&17331587.9766049&25315683.3282729&21541641.9025415&22372500.6636571&14578313.9917218&20823421.6385017&15948850.6050996&18793368.3990153&19984020.4530406&14314630.2569107&15501238.922974&15282918.3394546&13975263.165…	Plasma protease C1 inhibitor OS=Homo sapiens OX=9606 GN=SERPING1 PE=1 SV=2	sp|P05155|IC1_HUMAN
tr|F6ZZL9|F6ZZL9_MACMU	Histidine rich glycoprotein OS=Macaca mulatta OX=9544 GN=HRG PE=4 SV=3	sp|P04196|HRG_HUMAN	Histidine-rich glycoprotein OS=Homo sapiens OX=9606 GN=HRG PE=1 SV=1	ident:478/525 pos:493/525 query:525 hit:525 align:526 bit:764.2	OK	Histidine-rich glycoprotein	HRG_HUMAN	P04196	HRG	P04196	angiogenesis {GO:0001525}; antimicrobial humoral immune response mediated by antimicrobial peptide {GO:0061844}; chemotaxis {GO:0006935}; cytolysis by host of symbiont cells {GO:0051838}; defense response to fungus {GO:0050832}; fibrinolysis {GO:0042730}; heme transport {GO:0015886}; negative regulation of angiogenesis {GO:0016525}; negative regulation of blood vessel endothelial cell migration {…	yes	5031663.95835204&4429452.68207756&8337404.37240922&6019432.99684338&4743260.61140883&4451738.04335475&11830011.7194402&6406137.76912657&5691939.51948736&3679486.57623814&1373578.01068372&5976003.8102582&2299512.00607739&5108531.61099449&13485152.4385305&3007638.01552984&3219599.60504856&3743616.90690218&4758505.84997504&3106667.21968167&2912939.36042733&2864986.99219705&2663530.75301519&1273009.3…	Histidine-rich glycoprotein OS=Homo sapiens OX=9606 GN=HRG PE=1 SV=1	sp|P04196|HRG_HUMAN
tr|A0A5F7ZHW4|A0A5F7ZHW4_MACMU	Afamin OS=Macaca mulatta OX=9544 GN=AFM PE=4 SV=1	sp|P43652|AFAM_HUMAN	Afamin OS=Homo sapiens OX=9606 GN=AFM PE=1 SV=1	ident:558/607 pos:577/607 query:607 hit:599 align:593 bit:1157.1	OK	Afamin	AFAM_HUMAN	P43652	AFM	P43652	protein stabilization {GO:0050821}; protein transport within extracellular region {GO:0071693}; vitamin transport {GO:0051180}	yes	11581827.7756318&11150993.0685358&7918189.72776342&7335035.81554825&12717226.9830837&9311564.52760663&12723977.9902735&10391259.4126347&11412727.2451211&9399892.17698379&8271274.59201562&11571903.5792047&7756159.42714655&10819131.9422008&13938880.1184017&9814000.99248603&11754963.441071&10003676.5229101&10474261.0037541&9438440.34162673&10988670.9893501&11166690.2777787&9347975.29954626&6864743.7…	Afamin OS=Homo sapiens OX=9606 GN=AFM PE=1 SV=1	sp|P43652|AFAM_HUMAN
tr|F7GAG4|F7GAG4_MACMU	Inter-alpha-trypsin inhibitor heavy chain 4 OS=Macaca mulatta OX=9544 GN=ITIH4 PE=4 SV=3	sp|Q14624|ITIH4_HUMAN	Inter-alpha-trypsin inhibitor heavy chain H4 OS=Homo sapiens OX=9606 GN=ITIH4 PE=1 SV=4	ident:815/977 pos:844/977 query:977 hit:930 align:890 bit:1626.7	OK	35 kDa inter-alpha-trypsin inhibitor heavy chain H4	ITIH4_HUMAN	Q14624	ITIH4	Q14624	acute-phase response {GO:0006953}; hyaluronan metabolic process {GO:0030212}; response to cytokine {GO:0034097}	yes	10082364.504102&13637412.5101599&14167235.3051167&15637203.6955339&9835786.5888569&10255892.2526735&12942759.2456653&12365522.0145869&14860822.37893&11532401.8627341&10264230.8572353&13515459.0501042&12113009.1481598&12925604.6743903&18489992.205715&11621437.5905611&14096592.6202633&12978599.5414528&13239814.9929546&15428478.1386136&9348132.60460065&11873020.3749304&10915071.9037309&14854470.9107…	Inter-alpha-trypsin inhibitor heavy chain H4 OS=Homo sapiens OX=9606 GN=ITIH4 PE=1 SV=4	sp|Q14624|ITIH4_HUMAN
tr|A0A5F7ZD81|A0A5F7ZD81_MACMU	SPARC OS=Macaca mulatta OX=9544 GN=SPARC PE=3 SV=1	sp|P09486|SPRC_HUMAN	SPARC OS=Homo sapiens OX=9606 GN=SPARC PE=1 SV=1	ident:302/343 pos:302/343 query:343 hit:303 align:303 bit:626.7	OK	SPARC	SPRC_HUMAN	P09486	SPARC	P09486	anatomical structure development {GO:0048856}; negative regulation of angiogenesis {GO:0016525}; negative regulation of endothelial cell proliferation {GO:0001937}; positive regulation of endothelial cell migration {GO:0010595}; regulation of cell morphogenesis {GO:0022604}	yes	11003824.7202602&8971854.40797062&13360413.7709945&11519200.5998055&10206486.8752706&10272510.1942929&13932617.1458945&11323843.9592127&3225975.66459378&5425746.19254768&5783353.69154928&5890702.52872658&5321844.31458169&3254321.72273967&3741928.63587276&6662836.24639367&4039615.92685322&2968434.51318097&4631475.94370393&3348037.30066737&6788808.58872426&4295012.91027442&4829534.07559573&4575086.…	SPARC OS=Homo sapiens OX=9606 GN=SPARC PE=1 SV=1	sp|P09486|SPRC_HUMAN
tr|A0A5F7ZI58|A0A5F7ZI58_MACMU	Sulfhydryl oxidase OS=Macaca mulatta OX=9544 GN=QSOX1 PE=3 SV=1	sp|O00391|QSOX1_HUMAN	Sulfhydryl oxidase 1 OS=Homo sapiens OX=9606 GN=QSOX1 PE=1 SV=3	ident:718/747 pos:725/747 query:747 hit:747 align:747 bit:1470.7	OK	Sulfhydryl oxidase 1 (hQSOX)	QSOX1_HUMAN	O00391	QSOX1	O00391	extracellular matrix assembly {GO:0085029}; negative regulation of macroautophagy {GO:0016242}; protein folding {GO:0006457}	yes	2736178.91763349&3080681.01907025&2467548.23570383&3181255.67339734&1213545.61430015&2034375.92741276&1571723.03862041&2326472.63230546&3737974.75245368&2773616.35221918&3202568.84359901&2193781.87831533&1899159.28598361&2727026.54892769&3157278.57689239&2873380.27477191&2059235.53007705&1939311.35227381&2656333.33955137&3231357.57088041&2477745.47782834&3271708.14329484&3144779.18767876&4108934.…	Sulfhydryl oxidase 1 OS=Homo sapiens OX=9606 GN=QSOX1 PE=1 SV=3	sp|O00391|QSOX1_HUMAN
tr|F6YWS9|F6YWS9_MACMU	Alpha-2-glycoprotein 1, zinc-binding OS=Macaca mulatta OX=9544 GN=AZGP1 PE=3 SV=2	sp|P25311|ZA2G_HUMAN	Zinc-alpha-2-glycoprotein OS=Homo sapiens OX=9606 GN=AZGP1 PE=1 SV=2	ident:275/322 pos:282/322 query:322 hit:298 align:297 bit:556.2	OK	Zinc-alpha-2-glycoprotein (Zn-alpha-2-GP; Zn-alpha-2-glycoprotein)	ZA2G_HUMAN	P25311	AZGP1	P25311	antigen processing and presentation of endogenous peptide antigen via MHC class Ib {GO:0002476}; cell adhesion {GO:0007155}; detection of chemical stimulus involved in sensory perception of bitter taste {GO:0001580}; negative regulation of cell population proliferation {GO:0008285}; retina homeostasis {GO:0001895}	yes	13702633.5246017&14180233.1089914&14198930.5328278&12574831.173787&11743391.9362394&9737509.37669613&18831450.280485&13566997.1333755&14745505.8945019&11423592.8760847&13964808.3440923&14312175.3753718&12616855.3312614&13300492.4503809&20944521.9257686&13017029.279619&16601187.7317192&13648375.5327861&14457454.4741586&16105738.8810239&12942597.3380424&15909425.024651&16112822.9851584&16336648.359…	Zinc-alpha-2-glycoprotein OS=Homo sapiens OX=9606 GN=AZGP1 PE=1 SV=2	sp|P25311|ZA2G_HUMAN
tr|A0A1D5RH71|A0A1D5RH71_MACMU	EGF containing fibulin extracellular matrix protein 1 OS=Macaca mulatta OX=9544 GN=EFEMP1 PE=4 SV=1	sp|Q12805|FBLN3_HUMAN	EGF-containing fibulin-like extracellular matrix protein 1 OS=Homo sapiens OX=9606 GN=EFEMP1 PE=1 SV=2	ident:437/516 pos:438/516 query:516 hit:493 align:440 bit:909.1	OK	EGF-containing fibulin-like extracellular matrix protein 1	FBLN3_HUMAN	Q12805	EFEMP1	Q12805	camera-type eye development {GO:0043010}; embryonic eye morphogenesis {GO:0048048}; epidermal growth factor receptor signaling pathway {GO:0007173}; negative regulation of chondrocyte differentiation {GO:0032331}; peptidyl-tyrosine phosphorylation {GO:0018108}; post-embryonic eye morphogenesis {GO:0048050}; regulation of DNA-templated transcription {GO:0006355}; visual perception {GO:0007601}	yes	6057502.95058019&4439335.24559802&5731399.45177707&5731497.69495924&4505949.93310072&5180271.36869245&3714619.72336215&5051510.90972426&4659570.47057561&4330228.68101427&4622013.97763526&4076496.62130848&4656123.28088377&4355472.97926875&5138405.59397415&3905805.52107843&4552617.60674743&4277593.17068753&4457432.79031737&4543880.89355093&5262204.6169744&4216867.90239618&4135374.42778981&3103776.0…	EGF-containing fibulin-like extracellular matrix protein 1 OS=Homo sapiens OX=9606 GN=EFEMP1 PE=1 SV=2	sp|Q12805|FBLN3_HUMAN
tr|A0A5F8AMW0|A0A5F8AMW0_MACMU	Transforming growth factor beta induced OS=Macaca mulatta OX=9544 GN=TGFBI PE=4 SV=1	sp|Q15582|BGH3_HUMAN	Transforming growth factor-beta-induced protein ig-h3 OS=Homo sapiens OX=9606 GN=TGFBI PE=1 SV=1	ident:587/712 pos:594/712 query:712 hit:683 align:600 bit:1206.0	OK	Transforming growth factor-beta-induced protein ig-h3 (Beta ig-h3)	BGH3_HUMAN	Q15582	TGFBI	Q15582	angiogenesis {GO:0001525}; cell adhesion {GO:0007155}; cell population proliferation {GO:0008283}; chondrocyte differentiation {GO:0002062}; extracellular matrix organization {GO:0030198}; localization {GO:0051179}; negative regulation of cell adhesion {GO:0007162}; response to stimulus {GO:0050896}; visual perception {GO:0007601}	yes	13933236.6868056&10730168.0650079&16254709.2531916&18539765.7510874&19356489.300051&16053481.5609576&24378965.0761585&17035259.3847514&5285768.19456826&9645919.70363181&8071795.32723782&5952641.78722347&7633237.49467537&5308805.4788478&5741077.70493848&6960598.82506895&6897310.11872922&3777735.93680175&6527489.05717229&5364679.42252663&10682662.7539052&3902014.02151693&3543852.07593113&7974592.35…	Transforming growth factor-beta-induced protein ig-h3 OS=Homo sapiens OX=9606 GN=TGFBI PE=1 SV=1	sp|Q15582|BGH3_HUMAN
tr|A0A5F7ZAB2|A0A5F7ZAB2_MACMU	Mesothelin OS=Macaca mulatta OX=9544 GN=MSLN PE=3 SV=1	sp|Q13421|MSLN_HUMAN	Mesothelin OS=Homo sapiens OX=9606 GN=MSLN PE=1 SV=2	ident:491/631 pos:523/631 query:631 hit:630 align:581 bit:906.7	OK	Mesothelin, cleaved form	MSLN_HUMAN	Q13421	MSLN	Q13421	cell adhesion {GO:0007155}; cell-matrix adhesion {GO:0007160}; pancreas development {GO:0031016}	yes	3731730.65738335&4231695.62173285&3068327.77684869&4483614.05648666&3493193.40019641&6870160.20600861&2108955.60353909&3998239.61745652&9419495.61270316&7007683.15283977&9361584.66620604&7350741.52466455&7816232.65530545&6436922.28904122&5167343.86364311&11622875.6044458&9739639.46084896&7879111.57053873&8180163.04002368&8145233.02266435&8118398.7876753&6477829.81531967&5665446.35934439&9896641.2…	Mesothelin OS=Homo sapiens OX=9606 GN=MSLN PE=1 SV=2	sp|Q13421|MSLN_HUMAN
sp|O19092|CYTC_MACMU	Cystatin-C OS=Macaca mulatta OX=9544 GN=CST3 PE=2 SV=1	sp|P01034|CYTC_HUMAN	Cystatin-C OS=Homo sapiens OX=9606 GN=CST3 PE=1 SV=1	ident:142/146 pos:144/146 query:146 hit:146 align:146 bit:298.9	OK	Cystatin-C	CYTC_HUMAN	P01034	CST3	P01034	defense response {GO:0006952}; negative regulation of blood vessel remodeling {GO:0060313}; negative regulation of collagen catabolic process {GO:0010711}; negative regulation of cysteine-type endopeptidase activity {GO:2000117}; negative regulation of elastin catabolic process {GO:0060311}; negative regulation of extracellular matrix disassembly {GO:0010716}; negative regulation of peptidase act…	yes	5232695.83192691&4235835.80929595&5758374.15595488&4395709.76441214&6753575.32346365&5973736.00432204&4695029.66215935&5292136.65021927&4471103.82628855&4316277.14833691&6736579.46377324&6853906.07991073&6680470.59660912&5610006.39938443&5317633.9861256&5100848.82875609&5179006.75579294&5691974.48130968&5595780.75662873&5061387.61481095&3694866.02492084&4495241.53569688&5922807.59697099&6150056.0…	Cystatin-C OS=Homo sapiens OX=9606 GN=CST3 PE=1 SV=1	sp|P01034|CYTC_HUMAN
tr|F7H7G9|F7H7G9_MACMU	Alpha-1-acid glycoprotein OS=Macaca mulatta OX=9544 GN=ORM1 PE=3 SV=3	sp|P02763|A1AG1_HUMAN	Alpha-1-acid glycoprotein 1 OS=Homo sapiens OX=9606 GN=ORM1 PE=1 SV=2	ident:166/205 pos:176/205 query:205 hit:201 align:180 bit:332.8	OK	Alpha-1-acid glycoprotein 1 (AGP 1)	A1AG1_HUMAN	P02763	ORM1	P02763	acute-phase response {GO:0006953}; inflammatory response {GO:0006954}; negative regulation of interleukin-6 production {GO:0032715}; negative regulation of tumor necrosis factor production {GO:0032720}; positive regulation of interleukin-1 beta production {GO:0032731}; positive regulation of interleukin-1 production {GO:0032732}; positive regulation of tumor necrosis factor production {GO:0032760…	yes	42382002.1222447&49384578.4552906&58913266.7201185&77474956.9387635&65361588.5828148&54351051.9734792&67175094.1900957&59291791.2832581&48618411.5692303&50538675.1530499&55133656.1802676&61947153.7440423&42567615.3144252&35554161.0178726&88503257.5482829&41419575.4387682&42348132.6725532&41648761.7671743&50827940.0405667&39951640.9071566&50373646.7813496&48100273.1657717&45946003.5539875&48891194…	Alpha-1-acid glycoprotein 1 OS=Homo sapiens OX=9606 GN=ORM1 PE=1 SV=2	sp|P02763|A1AG1_HUMAN
sp|Q6V7J5|B2MG_MACMU	Beta-2-microglobulin OS=Macaca mulatta OX=9544 GN=B2M PE=1 SV=1	sp|P61769|B2MG_HUMAN	Beta-2-microglobulin OS=Homo sapiens OX=9606 GN=B2M PE=1 SV=1	ident:110/119 pos:113/119 query:119 hit:119 align:119 bit:206.5	OK	Beta-2-microglobulin form pI 5.3	B2MG_HUMAN	P61769	B2M	P61769	amyloid fibril formation {GO:1990000}; antibacterial humoral response {GO:0019731}; antigen processing and presentation of endogenous peptide antigen via MHC class I {GO:0019885}; antigen processing and presentation of exogenous peptide antigen via MHC class II {GO:0019886}; antigen processing and presentation of exogenous protein antigen via MHC class Ib, TAP-dependent {GO:0002481}; antimicrobia…	yes	12418592.0365908&8271063.82935073&6911215.01266723&6314309.79649085&10846779.31239&8372084.03236297&7123022.48799203&8608152.35826352&9011272.20455496&8260510.7870522&18148697.7509272&10934883.5412494&12338498.1980282&9586137.58110923&7674600.03477797&7873134.93061088&8424475.73639662&11134534.2978191&10338674.5062526&9920029.36484482&7625578.67552263&6972149.44358549&6086091.80035372&8837593.802…	Beta-2-microglobulin OS=Homo sapiens OX=9606 GN=B2M PE=1 SV=1	sp|P61769|B2MG_HUMAN
tr|F7AG99|F7AG99_MACMU	Collagen type VI alpha 3 chain OS=Macaca mulatta OX=9544 GN=COL6A3 PE=4 SV=3	sp|P12111|CO6A3_HUMAN	Collagen alpha-3(VI) chain OS=Homo sapiens OX=9606 GN=COL6A3 PE=1 SV=5	ident:3090/3175 pos:3129/3175 query:3175 hit:3177 align:3182 bit:6278.4	OK	Collagen alpha-3(VI) chain	CO6A3_HUMAN	P12111	COL6A3	P12111	cell adhesion {GO:0007155}; muscle organ development {GO:0007517}	yes	13307688.8075572&7868554.78453811&8359310.46019431&7026066.60970025&9360763.59619971&8255841.60162365&8067823.88470929&8892292.82064607&5467505.04448537&9012500.91084&9105332.01642492&9676190.22019913&8379838.7805041&7670687.53838569&5788911.1277801&7800439.83301081&6272318.25280499&5433840.58808333&7460756.43125184&8391530.55935275&8059432.93275293&5603024.68053645&5186902.61755661&9334600.64599…	Collagen alpha-3(VI) chain OS=Homo sapiens OX=9606 GN=COL6A3 PE=1 SV=5	sp|P12111|CO6A3_HUMAN
tr|F7FAY2|F7FAY2_MACMU	Receptor protein-tyrosine kinase OS=Macaca mulatta OX=9544 GN=FLT1 PE=3 SV=2	sp|P17948|VGFR1_HUMAN	Vascular endothelial growth factor receptor 1 OS=Homo sapiens OX=9606 GN=FLT1 PE=1 SV=2	ident:1306/1474 pos:1321/1474 query:1474 hit:1338 align:1338 bit:2731.4	OK	Vascular endothelial growth factor receptor 1 (VEGFR-1)	VGFR1_HUMAN	P17948	FLT1	P17948	angiogenesis {GO:0001525}; blood vessel morphogenesis {GO:0048514}; cell migration {GO:0016477}; cellular response to vascular endothelial growth factor stimulus {GO:0035924}; embryonic morphogenesis {GO:0048598}; hematopoietic progenitor cell differentiation {GO:0002244}; hyaloid vascular plexus regression {GO:1990384}; monocyte chemotaxis {GO:0002548}; negative regulation of vascular endothelia…	yes	5290767.81985516&6914904.69014667&3959858.86052729&7369943.39646574&1898587.05614249&5723289.11523969&5985028.42043923&5306054.19411661&13766071.5473404&4242733.12158704&3963720.61342527&4224535.05674611&2848506.41966962&7385108.15326776&15333523.7773169&13334835.4505513&11477176.9987577&8032682.37325369&8460889.35119158&11841230.1837736&2922009.08268234&11634037.4465728&10011387.6422171&8446677.…	Vascular endothelial growth factor receptor 1 OS=Homo sapiens OX=9606 GN=FLT1 PE=1 SV=2	sp|P17948|VGFR1_HUMAN
tr|F6ZVK0|F6ZVK0_MACMU	Periostin OS=Macaca mulatta OX=9544 GN=POSTN PE=4 SV=3	sp|Q15063|POSTN_HUMAN	Periostin OS=Homo sapiens OX=9606 GN=POSTN PE=1 SV=2	ident:817/861 pos:824/861 query:861 hit:836 align:836 bit:1677.1	OK	Periostin (PN)	POSTN_HUMAN	Q15063	POSTN	Q15063	cell adhesion {GO:0007155}; cellular response to vitamin K {GO:0071307}; extracellular matrix organization {GO:0030198}; regulation of Notch signaling pathway {GO:0008593}; tissue development {GO:0009888}	yes	4101994.80614935&6109790.11307576&5084517.03306983&4959868.77621237&4990966.59130759&5991925.41338659&5399333.73570723&5234056.63841553&2027702.21588946&3240828.08693167&3201657.94291488&2097206.04894903&3150924.351443&2319564.12124508&3094593.31090381&4693884.77209944&2216786.56514426&1691563.59534939&2773471.101087&2173548.58437191&1847556.25797472&1850432.26280111&1767653.28477226&2798153.8651…	Periostin OS=Homo sapiens OX=9606 GN=POSTN PE=1 SV=2	sp|Q15063|POSTN_HUMAN
tr|A0A1D5QDP9|A0A1D5QDP9_MACMU	Follistatin like 1 OS=Macaca mulatta OX=9544 GN=FSTL1 PE=4 SV=2	sp|Q12841|FSTL1_HUMAN	Follistatin-related protein 1 OS=Homo sapiens OX=9606 GN=FSTL1 PE=1 SV=1	ident:293/327 pos:296/327 query:327 hit:308 align:306 bit:602.8	OK	Follistatin-related protein 1	FSTL1_HUMAN	Q12841	FSTL1	Q12841	cell differentiation {GO:0030154}; endothelial cell differentiation {GO:0045446}; endothelial cell migration {GO:0043542}; hematopoietic stem cell homeostasis {GO:0061484}; negative regulation of apoptotic process {GO:0043066}; regulation of BMP signaling pathway {GO:0030510}	yes	3131046.46778156&3113305.02010937&2635740.70331996&3118517.75456726&2317387.95607603&2964962.98807946&2426709.83572583&2815381.53223707&2611704.74954278&2166460.40502961&1906916.11507996&1919257.74605036&1486675.34968132&2358245.12636186&2593661.94868404&3101596.84492661&2527169.6278818&2021434.23864107&2269312.21518794&2992554.36656093&2114020.44822456&1856191.60232986&1941478.91337598&2225330.3…	Follistatin-related protein 1 OS=Homo sapiens OX=9606 GN=FSTL1 PE=1 SV=1	sp|Q12841|FSTL1_HUMAN
tr|A0A5F8A3R2|A0A5F8A3R2_MACMU	BPI fold containing family B member 1 OS=Macaca mulatta OX=9544 GN=BPIFB1 PE=4 SV=1	sp|Q8TDL5|BPIB1_HUMAN	BPI fold-containing family B member 1 OS=Homo sapiens OX=9606 GN=BPIFB1 PE=1 SV=1	ident:440/531 pos:461/531 query:531 hit:484 align:484 bit:872.8	OK	BPI fold-containing family B member 1	BPIB1_HUMAN	Q8TDL5	BPIFB1	Q8TDL5	innate immune response in mucosa {GO:0002227}; negative regulation of toll-like receptor 4 signaling pathway {GO:0034144}	yes	461208.240857963&432319.267451499&1211041.90140395&1202427.63827385&918420.545351779&1004775.09710184&886548.279251236&873820.138527445&1479792.0833079&1197031.61949481&738510.262021872&1540871.03180175&1200088.01996176&1077580.21257128&1135256.71690588&951882.435784871&908202.193252236&1651001.2435252&1188021.58186276&1364040.00503954&1223823.67603079&1790027.83661477&1986615.98570996&2443085.78…	BPI fold-containing family B member 1 OS=Homo sapiens OX=9606 GN=BPIFB1 PE=1 SV=1	sp|Q8TDL5|BPIB1_HUMAN
tr|F7HF07|F7HF07_MACMU	Insulin-like growth factor-binding protein 4 OS=Macaca mulatta OX=9544 GN=IGFBP4 PE=2 SV=1	sp|P22692|IBP4_HUMAN	Insulin-like growth factor-binding protein 4 OS=Homo sapiens OX=9606 GN=IGFBP4 PE=1 SV=2	ident:258/258 pos:258/258 query:258 hit:258 align:258 bit:521.2	OK	Insulin-like growth factor-binding protein 4 (IBP-4; IGF-binding protein 4; IGFBP-4)	IBP4_HUMAN	P22692	IGFBP4	P22692	inflammatory response {GO:0006954}; MAPK cascade {GO:0000165}; negative regulation of canonical Wnt signaling pathway {GO:0090090}; positive regulation of insulin-like growth factor receptor signaling pathway {GO:0043568}; positive regulation of MAPK cascade {GO:0043410}; regulation of cell growth {GO:0001558}; regulation of glucose metabolic process {GO:0010906}; regulation of insulin-like growt…	yes	3338348.83981657&2824867.90393&4144802.2154174&4269921.31542469&6369106.42366296&5111685.31643908&3033537.46718993&4156038.49741152&2681598.59949166&2767494.85954305&3686967.15972763&4666058.86090121&6083024.53304337&5180039.77230032&4533519.67482301&3205991.25896255&5149703.42721807&6316616.64639968&4427101.47924105&4287982.24746486&2709201.37296671&4012491.40028346&5467470.09646024&2632703.2443…	Insulin-like growth factor-binding protein 4 OS=Homo sapiens OX=9606 GN=IGFBP4 PE=1 SV=2	sp|P22692|IBP4_HUMAN
tr|F7GRY2|F7GRY2_MACMU	Complement component C9 OS=Macaca mulatta OX=9544 GN=C9 PE=3 SV=2	sp|P02748|CO9_HUMAN	Complement component C9 OS=Homo sapiens OX=9606 GN=C9 PE=1 SV=2	ident:513/561 pos:534/561 query:561 hit:559 align:561 bit:1073.9	OK	Complement component C9b	CO9_HUMAN	P02748	C9	P02748	cell killing {GO:0001906}; complement activation {GO:0006956}; complement activation, alternative pathway {GO:0006957}; complement activation, classical pathway {GO:0006958}; cytolysis {GO:0019835}; positive regulation of immune response {GO:0050778}; protein homooligomerization {GO:0051260}	yes	6104692.21395909&6292358.38915285&7634982.12766586&7390007.63777013&6282138.91521042&4512587.25989199&8969242.36513027&6740858.41554009&7459193.84845186&8136160.32909752&6766317.69508896&6607751.09874207&5315172.27319131&8276964.35926076&10906180.9033781&9004464.88339278&7519297.16299407&7009274.39119494&7700077.69447924&8255747.48125548&8876184.07763677&8456752.79958911&7685123.11342156&9939827.…	Complement component C9 OS=Homo sapiens OX=9606 GN=C9 PE=1 SV=2	sp|P02748|CO9_HUMAN
tr|A0A5F7ZNL9|A0A5F7ZNL9_MACMU	Insulin-like growth factor-binding protein 2 OS=Macaca mulatta OX=9544 GN=IGFBP2 PE=4 SV=1	sp|P18065|IBP2_HUMAN	Insulin-like growth factor-binding protein 2 OS=Homo sapiens OX=9606 GN=IGFBP2 PE=1 SV=2	ident:322/325 pos:322/325 query:325 hit:325 align:325 bit:643.3	OK	Insulin-like growth factor-binding protein 2 (IBP-2; IGF-binding protein 2; IGFBP-2)	IBP2_HUMAN	P18065	IGFBP2	P18065	aging {GO:0007568}; cellular response to hormone stimulus {GO:0032870}; female pregnancy {GO:0007565}; negative regulation of canonical Wnt signaling pathway {GO:0090090}; positive regulation of activated T cell proliferation {GO:0042104}; regulation of insulin-like growth factor receptor signaling pathway {GO:0043567}; response to estradiol {GO:0032355}; response to estrogen {GO:0043627}; respon…	yes	2930240.82479805&3460707.4120055&3885313.9965744&2774059.45969995&2688955.90971937&2918171.7317267&1233752.94674271&2841600.32589524&2984336.57966044&3154240.47352071&3150615.50619615&3218586.27871552&2242493.98283012&2356494.68233516&3642835.75848575&2549216.26509352&2950662.60007189&4293239.33136465&3054272.14582739&6758951.32093578&2504113.60484479&5050352.76608015&3492525.05876444&1758393.345…	Insulin-like growth factor-binding protein 2 OS=Homo sapiens OX=9606 GN=IGFBP2 PE=1 SV=2	sp|P18065|IBP2_HUMAN
tr|F7BTD3|F7BTD3_MACMU	Serpin family F member 2 OS=Macaca mulatta OX=9544 GN=SERPINF2 PE=3 SV=3	sp|P08697|A2AP_HUMAN	Alpha-2-antiplasmin OS=Homo sapiens OX=9606 GN=SERPINF2 PE=1 SV=3	ident:462/594 pos:476/594 query:594 hit:491 align:530 bit:916.8	OK	Alpha-2-antiplasmin (Alpha-2-AP)	A2AP_HUMAN	P08697	SERPINF2	P08697	acute-phase response {GO:0006953}; blood vessel morphogenesis {GO:0048514}; collagen fibril organization {GO:0030199}; fibrinolysis {GO:0042730}; maintenance of blood vessel diameter homeostasis by renin-angiotensin {GO:0002034}; negative regulation of endopeptidase activity {GO:0010951}; negative regulation of fibrinolysis {GO:0051918}; negative regulation of plasminogen activation {GO:0010757};…	yes	5700171.69852708&7544361.72488923&6710115.24629339&8060570.69351382&4877575.99174056&5389418.82627201&9239548.6425123&6788823.26053548&7003831.35428461&5551150.91496578&5281538.60825047&7909347.72666549&6108168.97171286&6749228.86070541&7856832.93637215&5865674.36257041&6645528.725544&6042879.81130455&6501418.22723757&6144044.40290027&5224730.91411486&6184312.17399143&6689222.37082698&7326846.491…	Alpha-2-antiplasmin OS=Homo sapiens OX=9606 GN=SERPINF2 PE=1 SV=3	sp|P08697|A2AP_HUMAN
tr|F6ZGR2|F6ZGR2_MACMU	Serpin family F member 1 OS=Macaca mulatta OX=9544 GN=SERPINF1 PE=3 SV=2	sp|P36955|PEDF_HUMAN	Pigment epithelium-derived factor OS=Homo sapiens OX=9606 GN=SERPINF1 PE=1 SV=4	ident:399/418 pos:406/418 query:418 hit:418 align:417 bit:813.9	OK	Pigment epithelium-derived factor (PEDF)	PEDF_HUMAN	P36955	SERPINF1	P36955	aging {GO:0007568}; cellular response to cobalt ion {GO:0071279}; cellular response to dexamethasone stimulus {GO:0071549}; cellular response to glucose stimulus {GO:0071333}; cellular response to retinoic acid {GO:0071300}; epithelial cell proliferation involved in prostate gland development {GO:0060767}; kidney development {GO:0001822}; negative regulation of angiogenesis {GO:0016525}; negative…	yes	11124940.1232322&6851093.32584708&5892806.29630856&5984204.42492462&6858428.93780478&8341970.87045219&9840244.61804251&7841955.51380171&7400338.87095863&6952806.33530684&7525398.26873515&7269100.0690233&4273976.50456779&4909322.68694641&10486293.1027286&11074385.3543773&9772276.813969&7126054.05097695&7678995.205759&9300598.39856508&7117915.51016394&7134689.49665381&5765765.43589449&7924340.38859…	Pigment epithelium-derived factor OS=Homo sapiens OX=9606 GN=SERPINF1 PE=1 SV=4	sp|P36955|PEDF_HUMAN
tr|F7GF01|F7GF01_MACMU	Retinol-binding protein 4 OS=Macaca mulatta OX=9544 GN=RBP4 PE=3 SV=3	sp|P02753|RET4_HUMAN	Retinol-binding protein 4 OS=Homo sapiens OX=9606 GN=RBP4 PE=1 SV=3	ident:199/265 pos:201/265 query:265 hit:201 align:201 bit:422.2	OK	Plasma retinol-binding protein(1-176)	RET4_HUMAN	P02753	RBP4	P02753	cardiac muscle tissue development {GO:0048738}; embryonic organ morphogenesis {GO:0048562}; embryonic retina morphogenesis in camera-type eye {GO:0060059}; embryonic skeletal system development {GO:0048706}; eye development {GO:0001654}; female genitalia morphogenesis {GO:0048807}; gluconeogenesis {GO:0006094}; glucose homeostasis {GO:0042593}; heart development {GO:0007507}; heart trabecula form…	yes	9012003.46279856&9298251.12734863&7060958.96794457&7916970.74477854&8956930.41554017&7748597.51070744&10938501.5155562&8704601.96352487&9686660.11367618&9019680.93352157&8013209.5351484&10085154.7962942&7733123.05290641&11327280.1874286&11769919.6277237&9505137.27033088&9741965.41724936&6580471.44393532&9346260.23782146&7524040.06198795&7818980.42169216&4805958.08999173&5849825.5055608&8018541.89…	Retinol-binding protein 4 OS=Homo sapiens OX=9606 GN=RBP4 PE=1 SV=3	sp|P02753|RET4_HUMAN
tr|A0A5F8A9Z8|A0A5F8A9Z8_MACMU	Heparan sulfate proteoglycan 2 OS=Macaca mulatta OX=9544 GN=HSPG2 PE=4 SV=1	sp|P98160|PGBM_HUMAN	Basement membrane-specific heparan sulfate proteoglycan core protein OS=Homo sapiens OX=9606 GN=HSPG2 PE=1 SV=4	ident:4212/4680 pos:4251/4680 query:4680 hit:4391 align:4375 bit:8552.2	OK	LG3 peptide	PGBM_HUMAN	P98160	HSPG2	P98160	angiogenesis {GO:0001525}; animal organ morphogenesis {GO:0009887}; brain development {GO:0007420}; cell differentiation {GO:0030154}; circulatory system development {GO:0072359}; inflammatory response {GO:0006954}; lipid metabolic process {GO:0006629}; negative regulation of amyloid fibril formation {GO:1905907}; negative regulation of angiogenesis {GO:0016525}; negative regulation of cell death…	yes	12925315.231678&7032539.37388413&5646925.49161613&6737345.15199705&6484363.73789159&6555825.46686871&7469159.30346896&7550210.53677208&9049698.75274791&9217000.24169054&11102338.015666&9965884.02145538&8116726.01306903&9148302.45570844&7115626.61516337&10901590.2238194&9310877.51135887&7051834.19061642&9097987.80412954&6634126.69709778&8727761.93473127&7415427.62040241&6739317.67121377&8390193.25…	Basement membrane-specific heparan sulfate proteoglycan core protein OS=Homo sapiens OX=9606 GN=HSPG2 PE=1 SV=4	sp|P98160|PGBM_HUMAN
tr|F6WIY2|F6WIY2_MACMU	Thrombospondin 1 OS=Macaca mulatta OX=9544 GN=THBS1 PE=3 SV=3	sp|P07996|TSP1_HUMAN	Thrombospondin-1 OS=Homo sapiens OX=9606 GN=THBS1 PE=1 SV=2	ident:1161/1170 pos:1169/1170 query:1170 hit:1170 align:1170 bit:2397.1	OK	Thrombospondin-1	TSP1_HUMAN	P07996	THBS1	P07996	behavioral response to pain {GO:0048266}; cell adhesion {GO:0007155}; cell migration {GO:0016477}; cellular response to growth factor stimulus {GO:0071363}; cellular response to heat {GO:0034605}; cellular response to tumor necrosis factor {GO:0071356}; chronic inflammatory response {GO:0002544}; engulfment of apoptotic cell {GO:0043652}; immune response {GO:0006955}; inflammatory response {GO:00…	yes	6939469.11780497&5035507.03916549&4534300.04009744&6919612.44321808&5543427.56353836&5199653.00057289&8710543.47312942&6126073.23964666&4811340.05987901&5555341.5156101&5830685.8765834&4865142.41565438&4731692.42913937&4553252.02303135&4389457.58141663&8208466.57334808&4577051.88550761&4500074.92563081&5202250.52858007&7694932.30926336&10779659.9962044&7558258.50530855&7140205.13762338&6949524.94…	Thrombospondin-1 OS=Homo sapiens OX=9606 GN=THBS1 PE=1 SV=2	sp|P07996|TSP1_HUMAN
tr|F6TU01|F6TU01_MACMU	Amine oxidase OS=Macaca mulatta OX=9544 GN=AOC1 PE=3 SV=3	sp|P19801|AOC1_HUMAN	Amiloride-sensitive amine oxidase [copper-containing] OS=Homo sapiens OX=9606 GN=AOC1 PE=1 SV=4	ident:714/755 pos:733/755 query:755 hit:751 align:750 bit:1487.6	OK	Amiloride-sensitive amine oxidase [copper-containing] (DAO; Diamine oxidase)	AOC1_HUMAN	P19801	AOC1	P19801	amine metabolic process {GO:0009308}; cellular response to azide {GO:0097185}; cellular response to copper ion {GO:0071280}; cellular response to copper ion starvation {GO:0035874}; cellular response to heparin {GO:0071504}; cellular response to histamine {GO:0071420}; putrescine metabolic process {GO:0009445}; response to antibiotic {GO:0046677}	yes	2964191.31327217&2952377.53683004&973791.233752241&2927032.14322187&834991.074962806&3891272.96931751&3724849.06770137&2609786.47700829&6708581.08651226&2471239.12673225&2702509.16961695&2307736.50738719&1066771.35126779&3659842.18617849&7371648.8062806&8830385.65472881&4934817.86005111&7049364.00673165&4710289.57554871&6536066.08879451&1290198.74708479&5958669.76318137&5102219.57314385&3806792.5…	Amiloride-sensitive amine oxidase [copper-containing] OS=Homo sapiens OX=9606 GN=AOC1 PE=1 SV=4	sp|P19801|AOC1_HUMAN
tr|F7GHV1|F7GHV1_MACMU	Complement C5 OS=Macaca mulatta OX=9544 GN=C5 PE=4 SV=3	sp|P01031|CO5_HUMAN	Complement C5 OS=Homo sapiens OX=9606 GN=C5 PE=1 SV=4	ident:1608/1676 pos:1651/1676 query:1676 hit:1676 align:1676 bit:3327.7	OK	Complement C5 alpha' chain	CO5_HUMAN	P01031	C5	P01031	cell surface receptor signaling pathway {GO:0007166}; chemotaxis {GO:0006935}; complement activation {GO:0006956}; complement activation, alternative pathway {GO:0006957}; complement activation, classical pathway {GO:0006958}; cytolysis {GO:0019835}; G protein-coupled receptor signaling pathway {GO:0007186}; in utero embryonic development {GO:0001701}; inflammatory response {GO:0006954}; negative…	yes	7635133.58944121&8106171.56180457&7494754.05054097&9681441.86458938&7410753.00452218&6285517.17703428&10986245.7326718&8228573.85437206&8369890.55585846&6308973.73993388&6230989.82332979&7337496.34829117&6838051.13526678&8116564.28876482&14294602.7243101&7893145.92093101&7492737.66253738&6028168.16041222&7891062.03596356&6441095.48653599&5908263.32814074&7261365.53089642&7207419.35782376&7782366.…	Complement C5 OS=Homo sapiens OX=9606 GN=C5 PE=1 SV=4	sp|P01031|CO5_HUMAN
tr|F6UZ60|F6UZ60_MACMU	Fibrinogen alpha chain OS=Macaca mulatta OX=9544 GN=FGA PE=4 SV=3	sp|P02671|FIBA_HUMAN	Fibrinogen alpha chain OS=Homo sapiens OX=9606 GN=FGA PE=1 SV=2	ident:764/928 pos:788/928 query:928 hit:866 align:918 bit:1447.6	OK	Fibrinogen alpha chain	FIBA_HUMAN	P02671	FGA	P02671	adaptive immune response {GO:0002250}; blood coagulation, common pathway {GO:0072377}; blood coagulation, fibrin clot formation {GO:0072378}; cell-matrix adhesion {GO:0007160}; fibrinolysis {GO:0042730}; induction of bacterial agglutination {GO:0043152}; innate immune response {GO:0045087}; negative regulation of blood coagulation, common pathway {GO:2000261}; negative regulation of endothelial c…	yes	9500790.20457801&14631915.2140464&8637534.670076&9838882.4361418&16983540.0476734&8107761.76732118&6976273.63066627&10668099.7100719&10331829.3999035&6889975.55514711&4505755.66627533&6946910.5952675&6978867.65854956&10183390.0433386&19216489.4678558&9353498.92003892&8377760.14347386&9329977.2989413&9211445.47487915&9363919.23602196&7525491.93908115&12177931.7175474&10279422.123622&10600019.54096…	Fibrinogen alpha chain OS=Homo sapiens OX=9606 GN=FGA PE=1 SV=2	sp|P02671|FIBA_HUMAN
tr|F7DIN9|F7DIN9_MACMU	Serpin family A member 7 OS=Macaca mulatta OX=9544 GN=SERPINA7 PE=3 SV=2	sp|P05543|THBG_HUMAN	Thyroxine-binding globulin OS=Homo sapiens OX=9606 GN=SERPINA7 PE=1 SV=2	ident:395/415 pos:403/415 query:415 hit:415 align:414 bit:798.9	OK	Thyroxine-binding globulin	THBG_HUMAN	P05543	SERPINA7	P05543	negative regulation of endopeptidase activity {GO:0010951}; thyroid hormone transport {GO:0070327}	yes	7025715.47277571&8662929.06265153&7729526.52625722&7217947.4447307&5561904.30363066&6999943.07565299&9871776.13486792&7581391.71722382&8114269.48670071&8679002.79865034&7271489.13472965&9010426.90322562&6644976.13205481&7945914.75944132&8931720.25905918&8452451.97485979&7903961.51471242&8057484.34261609&8101169.73060499&9241597.96108988&7915807.68990371&7008178.21756178&6750193.80200983&9020518.2…	Thyroxine-binding globulin OS=Homo sapiens OX=9606 GN=SERPINA7 PE=1 SV=2	sp|P05543|THBG_HUMAN
tr|F6XIG8|F6XIG8_MACMU	Heparin cofactor 2 OS=Macaca mulatta OX=9544 GN=SERPIND1 PE=2 SV=1	sp|P05546|HEP2_HUMAN	Heparin cofactor 2 OS=Homo sapiens OX=9606 GN=SERPIND1 PE=1 SV=3	ident:479/499 pos:486/499 query:499 hit:499 align:499 bit:1001.5	OK	Heparin cofactor 2	HEP2_HUMAN	P05546	SERPIND1	P05546	blood coagulation {GO:0007596}; chemotaxis {GO:0006935}; negative regulation of endopeptidase activity {GO:0010951}	yes	5332007.02507891&6598924.21642007&5845520.50521344&6885067.57367213&4599093.6710749&4868419.65695536&8162074.03940769&6041586.66968893&6534755.75737817&5004369.56895083&4504550.00266191&6698142.19395292&4774488.6096171&5169354.186191&8164408.59192391&6464457.07720665&7885429.02369597&7685157.11754745&6288511.21291259&5806789.59169903&4432093.82553533&5640325.07249087&5477350.91098997&6797160.8301…	Heparin cofactor 2 OS=Homo sapiens OX=9606 GN=SERPIND1 PE=1 SV=3	sp|P05546|HEP2_HUMAN
tr|A0A5F8AU90|A0A5F8AU90_MACMU	Transthyretin OS=Macaca mulatta OX=9544 GN=TTR PE=3 SV=1	sp|P02766|TTHY_HUMAN	Transthyretin OS=Homo sapiens OX=9606 GN=TTR PE=1 SV=1	ident:117/149 pos:122/149 query:149 hit:147 align:130 bit:240.7	OK	Transthyretin	TTHY_HUMAN	P02766	TTR	P02766	purine nucleobase metabolic process {GO:0006144}; retinol metabolic process {GO:0042572}; thyroid hormone transport {GO:0070327}	yes	3663034.66847018&4807325.13650256&3427938.16767776&4232793.1825176&2658202.23723302&3893993.34480241&4337370.06921278&3860093.82948804&6902965.35859343&4343471.51336247&3941785.78703071&3687353.9656588&2656811.68038284&3106617.33810273&4974825.81983396&4079106.81464335&5480517.8521559&4075143.53259541&4324859.96623596&5153306.27086631&3416517.34592163&4640682.3178109&4251567.48596949&6725575.4817…	Transthyretin OS=Homo sapiens OX=9606 GN=TTR PE=1 SV=1	sp|P02766|TTHY_HUMAN
tr|F6RQZ0|F6RQZ0_MACMU	Isthmin 2 OS=Macaca mulatta OX=9544 GN=ISM2 PE=3 SV=3	sp|Q6H9L7|ISM2_HUMAN	Isthmin-2 OS=Homo sapiens OX=9606 GN=ISM2 PE=1 SV=1	ident:289/465 pos:304/465 query:465 hit:571 align:339 bit:532.3	OK	Isthmin-2	ISM2_HUMAN	Q6H9L7	ISM2	Q6H9L7	na	yes	872320.20931466&1133130.62704574&877448.297809936&1464802.57748953&779230.623069311&1541862.39042941&1198337.6634952&1123876.05552197&2132431.17491677&818374.193163036&1119636.00870382&812928.847362933&501227.068561857&1229735.81831522&2344447.13563241&2478960.68955247&1761954.53953008&1976851.79132444&1517654.7267063&1704550.31561928&464389.153792525&1390195.85580202&1327889.19716978&1286529.751…	Isthmin-2 OS=Homo sapiens OX=9606 GN=ISM2 PE=1 SV=1	sp|Q6H9L7|ISM2_HUMAN
tr|I0FH47|I0FH47_MACMU	Insulin-like growth factor-binding protein 3 OS=Macaca mulatta OX=9544 GN=IGFBP3 PE=2 SV=1	sp|P17936|IBP3_HUMAN	Insulin-like growth factor-binding protein 3 OS=Homo sapiens OX=9606 GN=IGFBP3 PE=1 SV=2	ident:287/291 pos:290/291 query:291 hit:291 align:291 bit:590.9	OK	Insulin-like growth factor-binding protein 3 (IBP-3; IGF-binding protein 3; IGFBP-3)	IBP3_HUMAN	P17936	IGFBP3	P17936	apoptotic process {GO:0006915}; MAPK cascade {GO:0000165}; negative regulation of cell population proliferation {GO:0008285}; negative regulation of protein phosphorylation {GO:0001933}; negative regulation of signal transduction {GO:0009968}; negative regulation of smooth muscle cell migration {GO:0014912}; negative regulation of smooth muscle cell proliferation {GO:0048662}; osteoblast differen…	yes	3303356.21741055&3083365.68776468&3426409.51103054&3574055.72260251&2745879.00748056&4081551.8105171&3482318.46445098&3385276.63160813&2847352.79282084&2814669.27787222&2188239.77061113&2718149.33379661&1911694.88106669&2880450.81670836&2960309.23906168&3494420.78300306&3012277.23684747&4451511.38796519&2927907.55197533&3826933.15120771&2616846.48483158&3564873.09721738&3515172.20630613&2538748.7…	Insulin-like growth factor-binding protein 3 OS=Homo sapiens OX=9606 GN=IGFBP3 PE=1 SV=2	sp|P17936|IBP3_HUMAN
tr|F7FQN6|F7FQN6_MACMU	Apolipoprotein A4 OS=Macaca mulatta OX=9544 GN=APOA4 PE=3 SV=2	sp|P06727|APOA4_HUMAN	Apolipoprotein A-IV OS=Homo sapiens OX=9606 GN=APOA4 PE=1 SV=4	ident:352/441 pos:361/441 query:441 hit:396 align:372 bit:716.5	OK	Apolipoprotein A-IV (Apo-AIV; ApoA-IV)	APOA4_HUMAN	P06727	APOA4	P06727	cholesterol biosynthetic process {GO:0006695}; cholesterol efflux {GO:0033344}; cholesterol homeostasis {GO:0042632}; cholesterol metabolic process {GO:0008203}; chylomicron assembly {GO:0034378}; chylomicron remodeling {GO:0034371}; high-density lipoprotein particle assembly {GO:0034380}; high-density lipoprotein particle remodeling {GO:0034375}; hydrogen peroxide catabolic process {GO:0042744};…	yes	10449646.8588948&12768804.8237737&11885438.2649071&9585648.50067012&11048294.9462437&6783537.02384626&9612566.75291805&10304848.167322&11117095.1900342&9501808.8367209&4130868.99504468&13038395.5392177&6955967.52845323&11124598.1596933&21353333.8459639&7933717.04436945&19022163.5585765&12610599.602973&11678854.8301047&6240154.77742557&8345307.51955487&9409769.76383492&9094466.25798258&16265455.91…	Apolipoprotein A-IV OS=Homo sapiens OX=9606 GN=APOA4 PE=1 SV=4	sp|P06727|APOA4_HUMAN
tr|F7DD08|F7DD08_MACMU	Inter-alpha-trypsin inhibitor heavy chain 2 OS=Macaca mulatta OX=9544 GN=ITIH2 PE=3 SV=3	sp|P19823|ITIH2_HUMAN	Inter-alpha-trypsin inhibitor heavy chain H2 OS=Homo sapiens OX=9606 GN=ITIH2 PE=1 SV=2	ident:917/946 pos:933/946 query:946 hit:946 align:946 bit:1918.3	OK	Inter-alpha-trypsin inhibitor heavy chain H2 (ITI heavy chain H2; ITI-HC2; Inter-alpha-inhibitor heavy chain 2)	ITIH2_HUMAN	P19823	ITIH2	P19823	hyaluronan metabolic process {GO:0030212}	yes	5388583.94367319&11371344.4238312&7221356.90175955&5989048.43591272&5348624.69459363&7246123.1322476&8258131.59525084&7260459.01818125&9583339.50482774&4684956.02306461&3720991.10765821&7464466.53685867&7686287.52089214&4194771.8960276&16828996.7679205&6969258.95089143&10451144.6964701&4362639.10300965&7594685.21076207&6939158.90609492&4840046.35939415&8889655.68418386&8506939.88789918&11387047.5…	Inter-alpha-trypsin inhibitor heavy chain H2 OS=Homo sapiens OX=9606 GN=ITIH2 PE=1 SV=2	sp|P19823|ITIH2_HUMAN
tr|A0A5F7ZJ02|A0A5F7ZJ02_MACMU	Clusterin OS=Macaca mulatta OX=9544 GN=CLU PE=3 SV=1	sp|P10909|CLUS_HUMAN	Clusterin OS=Homo sapiens OX=9606 GN=CLU PE=1 SV=1	ident:427/489 pos:440/489 query:489 hit:449 align:448 bit:880.2	OK	Clusterin alpha chain	CLUS_HUMAN	P10909	CLU	P10909	cell morphogenesis {GO:0000902}; central nervous system myelin maintenance {GO:0032286}; chaperone-mediated protein complex assembly {GO:0051131}; chaperone-mediated protein folding {GO:0061077}; complement activation {GO:0006956}; complement activation, classical pathway {GO:0006958}; immune complex clearance {GO:0002434}; innate immune response {GO:0045087}; intrinsic apoptotic signaling pathwa…	yes	4430398.27628488&5240318.43714517&5868863.08515224&6199815.61155999&5787469.14225901&6102638.80055365&7883565.20839492&5930438.36590712&3877919.17130955&4585948.10892468&3563543.2658586&6463490.50897926&4829045.99034044&6133134.73784823&7046761.78369984&6133085.71836709&6274901.46741259&4823935.80063949&5373176.65533798&3068175.38387699&3056827.27114663&3860816.12569958&3965664.99583208&4660287.9…	Clusterin OS=Homo sapiens OX=9606 GN=CLU PE=1 SV=1	sp|P10909|CLUS_HUMAN
tr|F7EB76|F7EB76_MACMU	Latent transforming growth factor beta binding protein 1 OS=Macaca mulatta OX=9544 GN=LTBP1 PE=4 SV=3	sp|Q14766|LTBP1_HUMAN	Latent-transforming growth factor beta-binding protein 1 OS=Homo sapiens OX=9606 GN=LTBP1 PE=1 SV=4	ident:1701/1720 pos:1710/1720 query:1720 hit:1721 align:1722 bit:3489.9	OK	Latent-transforming growth factor beta-binding protein 1 (LTBP-1)	LTBP1_HUMAN	Q14766	LTBP1	Q14766	regulation of transforming growth factor beta activation {GO:1901388}; sequestering of TGFbeta in extracellular matrix {GO:0035583}	yes	5233316.93624781&2959563.58732497&3371739.99952416&2829928.06743301&2945713.61756095&3149528.21318889&2266537.38746955&3250903.97267848&2246315.23785129&2560638.60418564&2193599.31854739&2173112.34600065&2162310.90991388&2477708.22226421&2039830.62774539&2266945.77850501&1932476.37076612&1725633.37640176&2177857.07921813&2251539.96757482&2022115.54552073&2162347.3530807&1859970.33929739&1981287.6…	Latent-transforming growth factor beta-binding protein 1 OS=Homo sapiens OX=9606 GN=LTBP1 PE=1 SV=4	sp|Q14766|LTBP1_HUMAN
tr|F6UZ87|F6UZ87_MACMU	Fibrinogen beta chain OS=Macaca mulatta OX=9544 GN=FGB PE=4 SV=1	sp|P02675|FIBB_HUMAN	Fibrinogen beta chain OS=Homo sapiens OX=9606 GN=FGB PE=1 SV=2	ident:470/491 pos:482/491 query:491 hit:491 align:491 bit:983.8	OK	Fibrinogen beta chain	FIBB_HUMAN	P02675	FGB	P02675	adaptive immune response {GO:0002250}; blood coagulation, fibrin clot formation {GO:0072378}; cell adhesion {GO:0007155}; cell-matrix adhesion {GO:0007160}; cellular response to interleukin-1 {GO:0071347}; cellular response to leptin stimulus {GO:0044320}; fibrinolysis {GO:0042730}; induction of bacterial agglutination {GO:0043152}; innate immune response {GO:0045087}; negative regulation of endo…	yes	2587293.67350186&7003002.286921&3248321.97004925&4212607.71858823&6073607.3302833&3808679.5869204&3893987.70465204&4403928.61013087&4122017.42616571&2842951.52870863&1540185.832038&2554654.57721792&2301886.02664053&5409233.71228599&9606909.51119179&4308583.75005&2767644.55026603&2977957.99993036&3843202.4914495&4249993.33144231&2587992.35886215&4358262.99604339&4278763.3520886&3702961.19020371&36…	Fibrinogen beta chain OS=Homo sapiens OX=9606 GN=FGB PE=1 SV=2	sp|P02675|FIBB_HUMAN
tr|F6TLI5|F6TLI5_MACMU	Uncharacterized protein OS=Macaca mulatta OX=9544 GN=LOC722305 PE=3 SV=3	sp|Q6IE36|OVOS2_HUMAN	Ovostatin homolog 2 OS=Homo sapiens OX=9606 GN=OVOS2 PE=2 SV=2	ident:1213/1392 pos:1269/1392 query:1392 hit:1432 align:1420 bit:2457.2	OK	Ovostatin homolog 2	OVOS2_HUMAN	Q6IE36	OVOS2	Q6IE36	na	yes	119048.577991973&158565.244929324&471827.706720691&678901.536702228&248893.155773509&304028.046651124&170004.781589907&307324.150051251&309681.110500911&209394.738789565&147621.391800367&142462.787414551&144727.732946705&130250.182986914&144414.112876819&109027.963716543&97782.84352627&106043.355926698&154140.622048534&166580.375902678&250320.828258451&365455.764970569&232224.659389619&300313.060…	Ovostatin homolog 2 OS=Homo sapiens OX=9606 GN=OVOS2 PE=2 SV=2	sp|Q6IE36|OVOS2_HUMAN
tr|H9H3P6|H9H3P6_MACMU	Uncharacterized protein OS=Macaca mulatta OX=9544 GN=CFH PE=4 SV=3	sp|P08603|CFAH_HUMAN	Complement factor H OS=Homo sapiens OX=9606 GN=CFH PE=1 SV=4	ident:1083/1235 pos:1151/1235 query:1235 hit:1231 align:1231 bit:2261.5	OK	Complement factor H	CFAH_HUMAN	P08603	CFH	P08603	complement activation {GO:0006956}; complement activation, alternative pathway {GO:0006957}; proteolysis {GO:0006508}; regulation of complement activation {GO:0030449}; regulation of complement activation, alternative pathway {GO:0030451}; regulation of complement-dependent cytotoxicity {GO:1903659}	yes	8816932.86758763&9996758.28378508&9423719.27807871&10969710.8723616&10615531.2637375&8179462.89590303&12924497.0192421&10132373.2115279&8966157.5234018&7118584.67731808&7523804.68577007&9140189.06965429&8888244.57791722&11431589.8819497&17590500.3117136&9871569.66521517&8423497.54799804&8219486.86122213&9717362.48021601&8877075.52994392&7835864.92616206&6589265.77462371&6853506.80671781&7518552.2…	Complement factor H OS=Homo sapiens OX=9606 GN=CFH PE=1 SV=4	sp|P08603|CFAH_HUMAN
tr|A0A1D5R5K5|A0A1D5R5K5_MACMU	Collagen type I alpha 2 chain OS=Macaca mulatta OX=9544 GN=COL1A2 PE=4 SV=2	sp|P08123|CO1A2_HUMAN	Collagen alpha-2(I) chain OS=Homo sapiens OX=9606 GN=COL1A2 PE=1 SV=7	ident:1260/1274 pos:1266/1274 query:1274 hit:1366 align:1274 bit:2268.8	OK	Collagen alpha-2(I) chain	CO1A2_HUMAN	P08123	COL1A2	P08123	blood vessel development {GO:0001568}; bone mineralization {GO:0030282}; cellular response to amino acid stimulus {GO:0071230}; collagen fibril organization {GO:0030199}; collagen metabolic process {GO:0032963}; extracellular matrix assembly {GO:0085029}; extracellular matrix organization {GO:0030198}; odontogenesis {GO:0042476}; protein heterotrimerization {GO:0070208}; regulation of blood press…	yes	6269201.82251904&3443083.67770106&7302141.59429555&6163725.88730488&4854540.08943645&5055864.21406298&4893662.41778977&5426031.38615853&1343590.77682681&2411759.37808581&3007318.84565111&2396863.00773273&2431677.42994143&1343150.44633691&1280809.03640193&4107959.10281308&2209459.89279421&1199464.67258903&2173205.2589173&1369764.4091733&2395436.48086586&1488927.18883748&1926671.65922599&3201351.92…	Collagen alpha-2(I) chain OS=Homo sapiens OX=9606 GN=COL1A2 PE=1 SV=7	sp|P08123|CO1A2_HUMAN
tr|A0A5F8A8G7|A0A5F8A8G7_MACMU	Collagen type VIII alpha 1 chain OS=Macaca mulatta OX=9544 GN=COL8A1 PE=4 SV=1	sp|P27658|CO8A1_HUMAN	Collagen alpha-1(VIII) chain OS=Homo sapiens OX=9606 GN=COL8A1 PE=1 SV=2	ident:738/746 pos:742/746 query:746 hit:744 align:744 bit:1288.5	OK	Vastatin	CO8A1_HUMAN	P27658	COL8A1	P27658	angiogenesis {GO:0001525}; camera-type eye morphogenesis {GO:0048593}; cell adhesion {GO:0007155}; endodermal cell differentiation {GO:0035987}; epithelial cell proliferation {GO:0050673}; extracellular matrix organization {GO:0030198}; positive regulation of cell-substrate adhesion {GO:0010811}	yes	642888.469566916&1051395.58303925&361864.224870117&527769.852785733&841427.148122855&806828.498134663&382798.035076929&659281.687370923&1000242.66903338&686437.944285801&418127.553699967&86913.6671445241&129132.348714804&112298.429870516&466216.722572536&253281.380499895&238651.334565389&279670.248805348&367097.229919216&861290.254997461&700570.839763989&978478.925158586&260695.498342433&360367.9…	Collagen alpha-1(VIII) chain OS=Homo sapiens OX=9606 GN=COL8A1 PE=1 SV=2	sp|P27658|CO8A1_HUMAN
tr|F6WG91|F6WG91_MACMU	Vitamin K-dependent protein S OS=Macaca mulatta OX=9544 GN=PROS1 PE=4 SV=2	sp|P07225|PROS_HUMAN	Vitamin K-dependent protein S OS=Homo sapiens OX=9606 GN=PROS1 PE=1 SV=1	ident:648/676 pos:667/676 query:676 hit:676 align:676 bit:1335.9	OK	Vitamin K-dependent protein S	PROS_HUMAN	P07225	PROS1	P07225	blood coagulation {GO:0007596}; fibrinolysis {GO:0042730}	yes	2237978.5302866&2404632.89386148&2653818.3834706&2500191.60592807&2090705.96726302&2141181.05763971&2148813.49400371&2311045.99035046&2215309.09307101&2399524.72952586&1954791.15858694&1995478.01658146&1899168.29497305&2454256.58389325&1571956.39847489&1550407.62208125&1856578.37851257&1548421.38932536&1944589.16650256&2032884.67182753&1664742.16379996&1948282.89453261&1687559.33972848&1464170.11…	Vitamin K-dependent protein S OS=Homo sapiens OX=9606 GN=PROS1 PE=1 SV=1	sp|P07225|PROS_HUMAN
tr|G7N736|G7N736_MACMU	Insulin like growth factor binding protein 6 OS=Macaca mulatta OX=9544 GN=IGFBP6 PE=4 SV=1	sp|P24592|IBP6_HUMAN	Insulin-like growth factor-binding protein 6 OS=Homo sapiens OX=9606 GN=IGFBP6 PE=1 SV=1	ident:211/239 pos:215/239 query:239 hit:240 align:220 bit:420.6	OK	Insulin-like growth factor-binding protein 6 (IBP-6; IGF-binding protein 6; IGFBP-6)	IBP6_HUMAN	P24592	IGFBP6	P24592	cell migration {GO:0016477}; negative regulation of canonical Wnt signaling pathway {GO:0090090}; negative regulation of cell population proliferation {GO:0008285}; positive regulation of MAPK cascade {GO:0043410}; positive regulation of stress-activated MAPK cascade {GO:0032874}; regulation of insulin-like growth factor receptor signaling pathway {GO:0043567}; signal transduction {GO:0007165}	yes	1343025.41988269&1171616.90302443&930225.055267905&1201385.42316866&1922809.11743554&1254999.53367714&988710.083719005&1258967.36231077&1311642.1978538&1354721.60027972&1432584.41452241&1355490.36505382&994682.36344665&1179414.25075844&1177159.05082902&1001312.04372011&1275642.0902907&1115828.20209353&1219847.65788482&1377648.53013606&1192439.46634534&1835167.27895218&1399859.63506121&834457.0959…	Insulin-like growth factor-binding protein 6 OS=Homo sapiens OX=9606 GN=IGFBP6 PE=1 SV=1	sp|P24592|IBP6_HUMAN
tr|F7CZT4|F7CZT4_MACMU	Mucin 5B, oligomeric mucus/gel-forming OS=Macaca mulatta OX=9544 GN=MUC5B PE=4 SV=3	sp|Q9HC84|MUC5B_HUMAN	Mucin-5B OS=Homo sapiens OX=9606 GN=MUC5B PE=1 SV=3	ident:1742/4928 pos:1776/4928 query:4928 hit:5762 align:1851 bit:3624.3	Partial_match	Mucin-5B (MUC-5B)	MUC5B_HUMAN	Q9HC84	MUC5B	Q9HC84	na	yes	3744985.17435739&3631223.05388613&4210797.16070664&3521020.78358404&2973485.65642446&3327322.95155381&5608518.68113242&3859621.92309213&8715346.97044572&8297341.30344556&10272370.0795588&10592272.7753965&7854342.31183385&6620517.99212913&8555341.23586322&8684837.79377643&11122447.5913363&9479828.62765434&9019464.66814399&8345502.88680366&11995654.5381879&7750551.2181442&7209119.46127691&8756355.5…	Mucin-5B OS=Homo sapiens OX=9606 GN=MUC5B PE=1 SV=3	sp|Q9HC84|MUC5B_HUMAN
tr|F6UZ20|F6UZ20_MACMU	Fibrinogen gamma chain OS=Macaca mulatta OX=9544 GN=FGG PE=4 SV=1	sp|P02679|FIBG_HUMAN	Fibrinogen gamma chain OS=Homo sapiens OX=9606 GN=FGG PE=1 SV=3	ident:416/437 pos:425/437 query:437 hit:453 align:434 bit:880.9	OK	Fibrinogen gamma chain	FIBG_HUMAN	P02679	FGG	P02679	blood coagulation, fibrin clot formation {GO:0072378}; cell-matrix adhesion {GO:0007160}; cellular response to interleukin-1 {GO:0071347}; cellular response to interleukin-6 {GO:0071354}; fibrinolysis {GO:0042730}; negative regulation of endothelial cell apoptotic process {GO:2000352}; negative regulation of extrinsic apoptotic signaling pathway via death domain receptors {GO:1902042}; negative r…	yes	4674883.35772987&8409542.38684599&4386072.7838283&5590506.21706843&8122603.07055722&5278442.13270482&5938746.48813952&6057256.63383916&5959453.84265357&4327873.54458318&2714737.69912129&3407116.17282818&2763466.36577717&6958982.22585809&14225989.7632748&6169364.59215277&4169217.56221029&4804836.68379419&5550103.84522535&6326746.57824535&4140535.72177901&5818532.42563306&5769940.07188115&5294611.8…	Fibrinogen gamma chain OS=Homo sapiens OX=9606 GN=FGG PE=1 SV=3	sp|P02679|FIBG_HUMAN
tr|I0FHG0|I0FHG0_MACMU	Extracellular matrix protein 1 OS=Macaca mulatta OX=9544 GN=ECM1 PE=2 SV=1	sp|Q16610|ECM1_HUMAN	Extracellular matrix protein 1 OS=Homo sapiens OX=9606 GN=ECM1 PE=1 SV=2	ident:512/540 pos:522/540 query:540 hit:540 align:540 bit:1066.2	OK	Extracellular matrix protein 1	ECM1_HUMAN	Q16610	ECM1	Q16610	angiogenesis {GO:0001525}; biomineral tissue development {GO:0031214}; chondrocyte development {GO:0002063}; endochondral bone growth {GO:0003416}; inflammatory response {GO:0006954}; negative regulation of bone mineralization {GO:0030502}; negative regulation of cytokine-mediated signaling pathway {GO:0001960}; negative regulation of peptidase activity {GO:0010466}; ossification {GO:0001503}; po…	yes	4271129.77801666&4114385.84399586&4825213.28536159&3495510.90434363&3633756.24656097&5731241.02530603&3288702.23874795&4194277.04604753&3078424.60186474&3498751.94597495&2936156.0143015&4041149.79839338&3754142.39125091&4614883.70615367&3975314.97408205&3043871.38905025&3603939.42841269&4923350.78506334&3746998.50345475&4726301.83185306&3993689.46737029&3270899.17761407&3286734.46581593&3192618.3…	Extracellular matrix protein 1 OS=Homo sapiens OX=9606 GN=ECM1 PE=1 SV=2	sp|Q16610|ECM1_HUMAN
tr|A0A5F7ZQG5|A0A5F7ZQG5_MACMU	Cathepsin B OS=Macaca mulatta OX=9544 GN=CTSB PE=3 SV=1	sp|P07858|CATB_HUMAN	Cathepsin B OS=Homo sapiens OX=9606 GN=CTSB PE=1 SV=3	ident:328/453 pos:333/453 query:453 hit:339 align:339 bit:692.6	OK	Cathepsin B heavy chain	CATB_HUMAN	P07858	CTSB	P07858	cellular response to thyroid hormone stimulus {GO:0097067}; collagen catabolic process {GO:0030574}; decidualization {GO:0046697}; epithelial cell differentiation {GO:0030855}; negative regulation of peptidase activity {GO:0010466}; proteolysis {GO:0006508}; proteolysis involved in protein catabolic process {GO:0051603}; regulation of apoptotic process {GO:0042981}; thyroid hormone generation {GO…	yes	617332.140505032&699537.219379277&1172128.58984266&1328117.04906032&862460.867887803&821319.350737926&687767.55577552&884094.681884077&1114228.68581814&783590.765223663&928506.504070346&788852.739173105&901671.368652108&778204.25583191&523561.820102787&557308.977467984&627394.138319291&589489.688392829&759280.894305216&1016140.01328356&977519.471562044&1126433.02015133&1080513.4417174&1122716.948…	Cathepsin B OS=Homo sapiens OX=9606 GN=CTSB PE=1 SV=3	sp|P07858|CATB_HUMAN
tr|F6PLV7|F6PLV7_MACMU	Fibulin-1 OS=Macaca mulatta OX=9544 GN=FBLN1 PE=3 SV=3	sp|P23142|FBLN1_HUMAN	Fibulin-1 OS=Homo sapiens OX=9606 GN=FBLN1 PE=1 SV=4	ident:685/703 pos:691/703 query:703 hit:703 align:703 bit:1397.5	OK	Fibulin-1 (FIBL-1)	FBLN1_HUMAN	P23142	FBLN1	P23142	blood coagulation, fibrin clot formation {GO:0072378}; embryo implantation {GO:0007566}; extracellular matrix organization {GO:0030198}; negative regulation of cell adhesion {GO:0007162}; negative regulation of cell motility {GO:2000146}; negative regulation of ERK1 and ERK2 cascade {GO:0070373}; negative regulation of protein phosphorylation {GO:0001933}; negative regulation of stem cell prolife…	yes	6653044.02105581&7517090.07840906&6617981.35438235&6705920.1109684&8898445.04731208&10104484.7654123&6008184.50657328&7500735.69773047&2596567.03884418&3763173.42184832&4102548.53888566&5693815.70292944&5615942.03180625&6544220.59072844&4889423.62405156&4368388.50745253&4605924.18969775&4057420.60898805&4623742.42552322&3673233.38100089&3648479.35729563&3711675.63297141&4426702.41399879&2833546.6…	Fibulin-1 OS=Homo sapiens OX=9606 GN=FBLN1 PE=1 SV=4	sp|P23142|FBLN1_HUMAN
tr|A0A5F8AIP9|A0A5F8AIP9_MACMU	Cystatin E/M OS=Macaca mulatta OX=9544 GN=CST6 PE=4 SV=1	sp|Q15828|CYTM_HUMAN	Cystatin-M OS=Homo sapiens OX=9606 GN=CST6 PE=1 SV=1	ident:142/157 pos:146/157 query:157 hit:149 align:149 bit:275.4	OK	Cystatin-M	CYTM_HUMAN	Q15828	CST6	Q15828	anatomical structure morphogenesis {GO:0009653}; epidermis development {GO:0008544}	yes	3992892.46422098&1466043.60344589&1423611.47196035&1812197.42093432&2632951.4219395&1708197.45051339&2449610.71440257&2212214.93534529&3282249.61439121&4355794.32401889&7347195.3434762&5089787.67693484&3815181.21249924&4197476.92928433&3944611.38764686&4181193.2138915&4711075.53214728&4221050.30014616&4514561.55344365&1410096.97871022&2611017.81096995&1465831.00772381&1479991.70475494&2533968.212…	Cystatin-M OS=Homo sapiens OX=9606 GN=CST6 PE=1 SV=1	sp|Q15828|CYTM_HUMAN
tr|A0A5F7ZZ82|A0A5F7ZZ82_MACMU	AHNAK nucleoprotein OS=Macaca mulatta OX=9544 GN=AHNAK PE=4 SV=1	sp|Q09666|AHNK_HUMAN	Neuroblast differentiation-associated protein AHNAK OS=Homo sapiens OX=9606 GN=AHNAK PE=1 SV=2	ident:5479/5912 pos:5641/5912 query:5912 hit:5890 align:5847 bit:10126.5	OK	Neuroblast differentiation-associated protein AHNAK	AHNK_HUMAN	Q09666	AHNAK	Q09666	positive regulation of plasma membrane repair {GO:1905686}; regulation of RNA splicing {GO:0043484}; regulation of voltage-gated calcium channel activity {GO:1901385}	yes	2356836.57756863&3352520.05627011&1506805.46615163&2500088.04927544&2844538.12316924&2466447.24682849&821575.518604013&2264115.86255251&4126104.97101098&2630682.87451899&1966852.92618374&3650731.88414081&4217451.50526867&3569489.16704449&2856671.81849727&4610948.15231182&4054899.28976173&3963413.16150053&3564724.5750239&6498986.73773182&6815225.90856686&6031302.37897155&5750425.27940261&3785168.0…	Neuroblast differentiation-associated protein AHNAK OS=Homo sapiens OX=9606 GN=AHNAK PE=1 SV=2	sp|Q09666|AHNK_HUMAN
tr|G7NLC3|G7NLC3_MACMU	Calreticulin OS=Macaca mulatta OX=9544 GN=CALR PE=2 SV=1	sp|P27797|CALR_HUMAN	Calreticulin OS=Homo sapiens OX=9606 GN=CALR PE=1 SV=1	ident:416/417 pos:416/417 query:417 hit:417 align:417 bit:838.6	OK	Calreticulin	CALR_HUMAN	P27797	CALR	P27797	cardiac muscle cell differentiation {GO:0055007}; cellular calcium ion homeostasis {GO:0006874}; cellular response to electrical stimulus {GO:0071257}; cellular response to lithium ion {GO:0071285}; cellular response to virus {GO:0098586}; cellular senescence {GO:0090398}; cortical actin cytoskeleton organization {GO:0030866}; glucocorticoid receptor signaling pathway {GO:0042921}; negative regul…	yes	3279758.92047413&3962734.02205097&3696747.34352682&3410164.2671588&5382672.44407085&3818125.15326849&2868533.3439854&3774105.07064792&3611130.76039099&4713392.84432277&5396712.0648391&3931281.93017522&5213922.47772541&5261805.1759562&1816865.2188328&3841654.7936752&3826632.00652559&3048030.97866788&4066142.82511112&2779977.7175676&4440850.87565188&2232031.77173058&2451524.37977603&3338880.1951129…	Calreticulin OS=Homo sapiens OX=9606 GN=CALR PE=1 SV=1	sp|P27797|CALR_HUMAN
sp|P33619|KLK3_MACMU	Prostate-specific antigen OS=Macaca mulatta OX=9544 GN=KLK3 PE=2 SV=1	sp|P07288|KLK3_HUMAN	Prostate-specific antigen OS=Homo sapiens OX=9606 GN=KLK3 PE=1 SV=2	ident:235/261 pos:249/261 query:261 hit:261 align:261 bit:487.6	OK	Prostate-specific antigen (PSA)	KLK3_HUMAN	P07288	KLK3	P07288	negative regulation of angiogenesis {GO:0016525}; positive regulation of antibacterial peptide production {GO:0002803}; protein metabolic process {GO:0019538}; proteolysis {GO:0006508}; regulation of systemic arterial blood pressure {GO:0003073}; zymogen activation {GO:0031638}	yes	43373.5449245658&43581.0072101654&658836.84314819&899108.983807113&54948.2568343398&132908.856516641&25061.7950822275&265402.755360463&698430.324115252&306852.826669756&50299.3149383327&356260.261331508&413363.839517641&348466.907881783&13310.5227998816&10852.982916596&16860.164212068&25594.3467946549&224029.149117747&46115.3766586128&169683.490972323&198835.567295116&515621.17762259&589200.56448…	Prostate-specific antigen OS=Homo sapiens OX=9606 GN=KLK3 PE=1 SV=2	sp|P07288|KLK3_HUMAN
tr|F6SSW9|F6SSW9_MACMU	Vitronectin OS=Macaca mulatta OX=9544 GN=VTN PE=4 SV=2	sp|P04004|VTNC_HUMAN	Vitronectin OS=Homo sapiens OX=9606 GN=VTN PE=1 SV=1	ident:392/448 pos:403/448 query:448 hit:478 align:437 bit:813.1	OK	Somatomedin-B	VTNC_HUMAN	P04004	VTN	P04004	cell adhesion {GO:0007155}; cell adhesion mediated by integrin {GO:0033627}; cell migration {GO:0016477}; cell-matrix adhesion {GO:0007160}; endodermal cell differentiation {GO:0035987}; extracellular matrix organization {GO:0030198}; immune response {GO:0006955}; liver regeneration {GO:0097421}; negative regulation of blood coagulation {GO:0030195}; negative regulation of endopeptidase activity …	yes	5534067.20081514&6662525.95494013&5272520.53774764&6916000.88588613&6127712.18538346&4992143.67709897&9253001.64141207&6393996.01189765&8046247.97116513&9026555.81658601&4772989.82622149&9915991.97483504&4771312.43165346&8793101.58088294&9061204.98965179&10407341.4362888&9041730.27827329&6975696.92212065&8081217.32276786&6167235.86979574&6926657.70031279&7060604.49569825&6629689.48886473&6400739.…	Vitronectin OS=Homo sapiens OX=9606 GN=VTN PE=1 SV=1	sp|P04004|VTNC_HUMAN
tr|F7HTT9|F7HTT9_MACMU	Uncharacterized protein OS=Macaca mulatta OX=9544 GN=CFI PE=4 SV=3	sp|P05156|CFAI_HUMAN	Complement factor I OS=Homo sapiens OX=9606 GN=CFI PE=1 SV=2	ident:464/630 pos:484/630 query:630 hit:583 align:513 bit:971.8	OK	Complement factor I light chain	CFAI_HUMAN	P05156	CFI	P05156	complement activation, classical pathway {GO:0006958}; innate immune response {GO:0045087}; proteolysis {GO:0006508}; regulation of complement activation, alternative pathway {GO:0030451}	yes	5284247.7958965&5910945.83896191&7247199.2065375&3965841.0165655&5547250.35256854&5336180.6043912&8594378.34106831&5983720.45085564&6526810.27091714&6332424.38025032&5267494.3015098&7849493.74396273&5402612.95180737&7270491.45610468&9160946.92592521&6802403.36489223&6632730.05415136&6211292.30054654&6745669.97500674&6619093.73123209&6057376.4244006&5993322.87067172&6002970.93720167&7368937.502662…	Complement factor I OS=Homo sapiens OX=9606 GN=CFI PE=1 SV=2	sp|P05156|CFAI_HUMAN
tr|A0A1D5QF45|A0A1D5QF45_MACMU	PZP alpha-2-macroglobulin like OS=Macaca mulatta OX=9544 GN=PZP PE=3 SV=2	sp|P20742|PZP_HUMAN	Pregnancy zone protein OS=Homo sapiens OX=9606 GN=PZP PE=1 SV=4	ident:1376/1483 pos:1425/1483 query:1483 hit:1482 align:1483 bit:2832.0	OK	Pregnancy zone protein	PZP_HUMAN	P20742	PZP	P20742	female pregnancy {GO:0007565}	yes	817901.043234504&462429.455084511&675477.398264677&2209339.70120305&1492161.18419145&828766.767919495&546803.558056586&1004697.01542204&785432.744349484&1664627.65439442&904829.846451193&1700856.30078327&2839086.3491742&645277.500946125&2636259.91870907&575883.662907829&502694.102457943&1155744.14968731&1341069.22298608&976855.814984757&307753.997948064&1786703.37997234&2181437.66450975&482875.29…	Pregnancy zone protein OS=Homo sapiens OX=9606 GN=PZP PE=1 SV=4	sp|P20742|PZP_HUMAN
tr|F6QI33|F6QI33_MACMU	Insulin like growth factor binding protein 7 OS=Macaca mulatta OX=9544 GN=IGFBP7 PE=4 SV=2	sp|Q16270|IBP7_HUMAN	Insulin-like growth factor-binding protein 7 OS=Homo sapiens OX=9606 GN=IGFBP7 PE=1 SV=1	ident:279/355 pos:281/355 query:355 hit:282 align:282 bit:557.0	OK	Insulin-like growth factor-binding protein 7 (IBP-7; IGF-binding protein 7; IGFBP-7)	IBP7_HUMAN	Q16270	IGFBP7	Q16270	cell adhesion {GO:0007155}; cellular response to hormone stimulus {GO:0032870}; embryo implantation {GO:0007566}; negative regulation of cell population proliferation {GO:0008285}; regulation of cell growth {GO:0001558}; regulation of signal transduction {GO:0009966}; regulation of steroid biosynthetic process {GO:0050810}; response to cortisol {GO:0051414}; response to heat {GO:0009408}; respons…	yes	5580869.38264898&10300047.230878&4491890.17230658&3504346.04705329&3130215.473006&5708171.12361717&1256346.78353358&4853126.60186337&1106756.85694492&2025377.57983102&1337533.74502939&2647735.80898357&3199377.50988577&3443920.99196387&2221637.42473129&1438288.06305507&3312631.52074954&2221450.19984734&2295470.97010218&3170028.91492106&2082290.58770112&2242464.05215038&2449749.94323674&1549275.802…	Insulin-like growth factor-binding protein 7 OS=Homo sapiens OX=9606 GN=IGFBP7 PE=1 SV=1	sp|Q16270|IBP7_HUMAN
tr|F7EWI5|F7EWI5_MACMU	Lipocalin 1 OS=Macaca mulatta OX=9544 GN=LCN1 PE=3 SV=3	sp|P31025|LCN1_HUMAN	Lipocalin-1 OS=Homo sapiens OX=9606 GN=LCN1 PE=1 SV=1	ident:161/176 pos:166/176 query:176 hit:176 align:176 bit:335.5	OK	Lipocalin-1	LCN1_HUMAN	P31025	LCN1	P31025	proteolysis {GO:0006508}; response to stimulus {GO:0050896}; retina homeostasis {GO:0001895}; sensory perception of taste {GO:0050909}	yes	263858.183506251&365077.050226112&173767.5179127&334623.275629086&81505.6501220479&255897.990855082&90021.3332108605&223535.857351734&1353455.32148871&664628.04929579&2175869.79367548&503287.891070225&579196.087761061&682500.036319178&424398.764920747&1566543.59780998&1597378.84215715&2568299.65047141&1211555.80349697&2407924.31695342&3046092.21924953&9077660.57321745&8415263.61054669&4919226.347…	Lipocalin-1 OS=Homo sapiens OX=9606 GN=LCN1 PE=1 SV=1	sp|P31025|LCN1_HUMAN
tr|F6W9K4|F6W9K4_MACMU	Carboxypeptidase X, M14 family member 2 OS=Macaca mulatta OX=9544 GN=CPXM2 PE=3 SV=1	sp|Q8N436|CPXM2_HUMAN	Inactive carboxypeptidase-like protein X2 OS=Homo sapiens OX=9606 GN=CPXM2 PE=2 SV=3	ident:738/756 pos:749/756 query:756 hit:756 align:756 bit:1546.6	OK	Inactive carboxypeptidase-like protein X2	CPXM2_HUMAN	Q8N436	CPXM2	Q8N436	peptide metabolic process {GO:0006518}; protein processing {GO:0016485}	yes	356760.464082985&337865.626911345&473019.258096926&711678.931729194&402653.807912897&395709.25622549&336144.821179205&430547.452305435&847694.565978036&671463.142496583&349857.798457179&309652.461831669&331965.579405129&287443.112556157&238730.764397139&241152.073734635&231050.864183228&201958.414123057&371096.877716281&424986.034604605&495779.630814358&462659.861241142&375190.484914686&500915.52…	Inactive carboxypeptidase-like protein X2 OS=Homo sapiens OX=9606 GN=CPXM2 PE=2 SV=3	sp|Q8N436|CPXM2_HUMAN
tr|F7HLC1|F7HLC1_MACMU	Calsyntenin 1 OS=Macaca mulatta OX=9544 GN=CLSTN1 PE=3 SV=3	sp|O94985|CSTN1_HUMAN	Calsyntenin-1 OS=Homo sapiens OX=9606 GN=CLSTN1 PE=1 SV=1	ident:871/1114 pos:883/1114 query:1114 hit:981 align:887 bit:1829.7	OK	CTF1-alpha	CSTN1_HUMAN	O94985	CLSTN1	O94985	cell adhesion {GO:0007155}; homophilic cell adhesion via plasma membrane adhesion molecules {GO:0007156}; neurotransmitter receptor transport to postsynaptic membrane {GO:0098969}; positive regulation of synapse assembly {GO:0051965}; positive regulation of synaptic transmission {GO:0050806}; regulation of cell growth {GO:0001558}; regulation of synapse maturation {GO:0090128}; vesicle-mediated t…	yes	1792308.86209604&1744096.74033557&1732172.0849786&1655665.7339765&1636224.43065843&1896415.66019575&1618403.59008955&1725041.01461863&1284180.58387806&1568397.34878913&1030741.41896077&896002.643380938&1212821.02357111&1472809.71535956&1852088.62214263&1411883.87709475&1542744.63957714&1462618.01292036&1373428.78856745&1822237.2447175&1488987.25685935&1141940.04164933&1062679.2515682&1081620.6750…	Calsyntenin-1 OS=Homo sapiens OX=9606 GN=CLSTN1 PE=1 SV=1	sp|O94985|CSTN1_HUMAN
tr|H9Z1R6|H9Z1R6_MACMU	72 kDa type IV collagenase OS=Macaca mulatta OX=9544 GN=MMP2 PE=2 SV=1	sp|P08253|MMP2_HUMAN	72 kDa type IV collagenase OS=Homo sapiens OX=9606 GN=MMP2 PE=1 SV=2	ident:659/660 pos:659/660 query:660 hit:660 align:660 bit:1366.7	OK	PEX	MMP2_HUMAN	P08253	MMP2	P08253	aging {GO:0007568}; angiogenesis {GO:0001525}; blood vessel maturation {GO:0001955}; bone trabecula formation {GO:0060346}; cellular response to amino acid stimulus {GO:0071230}; cellular response to estradiol stimulus {GO:0071392}; cellular response to fluid shear stress {GO:0071498}; cellular response to interleukin-1 {GO:0071347}; cellular response to reactive oxygen species {GO:0034614}; cell…	yes	3913028.72255981&2652312.9662695&3001092.32235257&2373235.33474751&2428688.4953407&2941819.58873564&1999904.0386611&2758583.0669524&2312690.04193975&1930664.59015146&1774634.90461684&2370942.07905339&2333884.49228774&3089987.63428391&2478419.15451856&1964751.17979059&2418567.61216024&2204733.85905815&2287927.55478606&2626134.83280023&2281604.89928&2735827.87119273&2721717.66571776&1573061.6468351…	72 kDa type IV collagenase OS=Homo sapiens OX=9606 GN=MMP2 PE=1 SV=2	sp|P08253|MMP2_HUMAN
sp|Q95KL9|TIMP1_MACMU	Metalloproteinase inhibitor 1 OS=Macaca mulatta OX=9544 GN=TIMP1 PE=2 SV=1	sp|P01033|TIMP1_HUMAN	Metalloproteinase inhibitor 1 OS=Homo sapiens OX=9606 GN=TIMP1 PE=1 SV=1	ident:203/207 pos:206/207 query:207 hit:207 align:207 bit:425.2	OK	Metalloproteinase inhibitor 1	TIMP1_HUMAN	P01033	TIMP1	P01033	aging {GO:0007568}; cartilage development {GO:0051216}; cell activation {GO:0001775}; cellular response to UV-A {GO:0071492}; connective tissue replacement involved in inflammatory response wound healing {GO:0002248}; negative regulation of apoptotic process {GO:0043066}; negative regulation of catalytic activity {GO:0043086}; negative regulation of endopeptidase activity {GO:0010951}; negative r…	yes	1762147.63564711&1724457.14818073&1670431.48113964&1686189.86127224&1514338.92877888&1411354.71390867&1714849.62000929&1640538.48413379&1831124.8374944&1955717.37791545&2318895.86913879&1271116.08143167&1302462.30606854&1507999.43078137&2045008.18622534&1299888.81104491&1789132.96532599&1648221.95635919&1696956.78217857&2628349.17128436&2619720.43852994&2051461.02180082&1704986.7115762&2149195.63…	Metalloproteinase inhibitor 1 OS=Homo sapiens OX=9606 GN=TIMP1 PE=1 SV=1	sp|P01033|TIMP1_HUMAN
tr|F7F5M6|F7F5M6_MACMU	Osteopontin isoform a OS=Macaca mulatta OX=9544 GN=SPP1 PE=2 SV=2	sp|P10451|OSTP_HUMAN	Osteopontin OS=Homo sapiens OX=9606 GN=SPP1 PE=1 SV=1	ident:293/314 pos:301/314 query:314 hit:314 align:314 bit:517.7	OK	Osteopontin	OSTP_HUMAN	P10451	SPP1	P10451	androgen catabolic process {GO:0006710}; biomineral tissue development {GO:0031214}; cell adhesion {GO:0007155}; cellular response to testosterone stimulus {GO:0071394}; decidualization {GO:0046697}; embryo implantation {GO:0007566}; inflammatory response {GO:0006954}; negative regulation of collateral sprouting of intact axon in response to injury {GO:0048685}; osteoblast differentiation {GO:000…	yes	4331437.86117344&10755868.9337158&4486089.7438826&6014564.64587554&3977689.5494947&4968694.77336519&2423187.36658115&5279647.5534412&4407185.14906671&7804430.4344812&3579982.05277141&3697856.95161105&4499479.37161455&9595251.26347053&4026734.17490722&7337468.87542093&7223583.1304336&9291202.28230183&6146317.3686079&5215496.57615536&5881425.11410074&4020649.21655122&4202360.00837776&5009025.997247…	Osteopontin OS=Homo sapiens OX=9606 GN=SPP1 PE=1 SV=1	sp|P10451|OSTP_HUMAN
tr|A0A1D5Q0A8|A0A1D5Q0A8_MACMU	Complement C7 OS=Macaca mulatta OX=9544 GN=C7 PE=3 SV=2	sp|P10643|CO7_HUMAN	Complement component C7 OS=Homo sapiens OX=9606 GN=C7 PE=1 SV=2	ident:809/855 pos:825/855 query:855 hit:843 align:841 bit:1622.5	OK	Complement component C7	CO7_HUMAN	P10643	C7	P10643	complement activation {GO:0006956}; complement activation, alternative pathway {GO:0006957}; complement activation, classical pathway {GO:0006958}; cytolysis {GO:0019835}; positive regulation of immune response {GO:0050778}	yes	4797644.13072741&5249373.82721666&4028798.15043624&3580460.15544155&2978219.24967049&3310611.33375719&5628220.77032606&4224761.08822509&4047351.50739875&4413684.97136574&2997251.50836704&3506976.37323399&2831441.6588044&4144540.07693528&5259529.89823221&6371086.08471514&3898982.7266488&4843478.78744476&4231432.35931461&4653180.41225276&3152345.62123952&4664677.10546556&4489752.65650417&5324014.31…	Complement component C7 OS=Homo sapiens OX=9606 GN=C7 PE=1 SV=2	sp|P10643|CO7_HUMAN
tr|H9H4D4|H9H4D4_MACMU	Lipocalin 2 OS=Macaca mulatta OX=9544 GN=LCN2 PE=3 SV=2	sp|P80188|NGAL_HUMAN	Neutrophil gelatinase-associated lipocalin OS=Homo sapiens OX=9606 GN=LCN2 PE=1 SV=2	ident:161/237 pos:174/237 query:237 hit:198 align:180 bit:317.4	OK	Neutrophil gelatinase-associated lipocalin (NGAL)	NGAL_HUMAN	P80188	LCN2	P80188	apoptotic process {GO:0006915}; defense response to bacterium {GO:0042742}; innate immune response {GO:0045087}; positive regulation of cold-induced thermogenesis {GO:0120162}; sequestering of iron ion {GO:0097577}; siderophore transport {GO:0015891}	yes	762413.929248673&1392046.42603262&562045.415299734&441111.334997576&421643.899855856&662040.757165654&256357.67061423&642522.776173478&1047231.59393779&1094115.40567874&815424.428431174&357960.132180499&288784.167883356&378477.197630267&280271.231873542&358216.684757417&325334.44642206&346783.910687465&529259.919948231&608440.095604403&745799.620842871&676329.69252731&513183.298915491&407049.8342…	Neutrophil gelatinase-associated lipocalin OS=Homo sapiens OX=9606 GN=LCN2 PE=1 SV=2	sp|P80188|NGAL_HUMAN
tr|A0A1D5RFC6|A0A1D5RFC6_MACMU	Involucrin OS=Macaca mulatta OX=9544 GN=IVL PE=4 SV=2	sp|P07476|INVO_HUMAN	Involucrin OS=Homo sapiens OX=9606 GN=IVL PE=1 SV=2	ident:377/479 pos:416/479 query:479 hit:585 align:586 bit:505.8	OK	Involucrin	INVO_HUMAN	P07476	IVL	P07476	isopeptide cross-linking via N6-(L-isoglutamyl)-L-lysine {GO:0018153}; keratinization {GO:0031424}; keratinocyte differentiation {GO:0030216}; peptide cross-linking {GO:0018149}; response to UV-B {GO:0010224}	yes	9329541.04652702&6362396.20604467&5488439.1173476&5564319.09038616&3581930.47366234&4791846.36807099&3053413.80171863&5453126.58625106&10174954.1752844&8591280.54711541&6613748.27647488&10258469.7816154&8102174.70660948&9157727.23956524&8837760.56976455&13800230.4130377&10727301.5773792&7405246.17115351&9366889.34579998&20244265.9856488&17335861.0128865&11732969.51406&10723690.6713847&4084299.425…	Involucrin OS=Homo sapiens OX=9606 GN=IVL PE=1 SV=2	sp|P07476|INVO_HUMAN
tr|A0A1D5RJJ1|A0A1D5RJJ1_MACMU	Complement component C8 beta chain OS=Macaca mulatta OX=9544 GN=C8B PE=3 SV=1	sp|P07358|CO8B_HUMAN	Complement component C8 beta chain OS=Homo sapiens OX=9606 GN=C8B PE=1 SV=3	ident:565/591 pos:574/591 query:591 hit:591 align:591 bit:1188.3	OK	Complement component C8 beta chain	CO8B_HUMAN	P07358	C8B	P07358	complement activation {GO:0006956}; complement activation, alternative pathway {GO:0006957}; complement activation, classical pathway {GO:0006958}; cytolysis {GO:0019835}; immune response {GO:0006955}; positive regulation of immune response {GO:0050778}	yes	2511250.52477784&2677240.6644913&2268615.77525024&3164000.44688344&2642865.00432654&2602023.37478871&4502977.10930418&2909853.27140318&2506547.54837826&2058014.68574671&2141860.20885011&2026486.91937874&1890711.48257666&2066974.32109914&5177182.76803133&2750241.04680957&3285273.70529415&2364390.13079478&2626768.28169594&2424701.45193098&2813700.0679465&2855187.88801797&2779623.2047936&3250278.813…	Complement component C8 beta chain OS=Homo sapiens OX=9606 GN=C8B PE=1 SV=3	sp|P07358|CO8B_HUMAN
tr|A0A5K1U705|A0A5K1U705_MACMU	Protein FAM3C OS=Macaca mulatta OX=9544 GN=FAM3C PE=2 SV=1	sp|Q92520|FAM3C_HUMAN	Protein FAM3C OS=Homo sapiens OX=9606 GN=FAM3C PE=1 SV=1	ident:226/227 pos:227/227 query:227 hit:227 align:227 bit:468.4	OK	Protein FAM3C	FAM3C_HUMAN	Q92520	FAM3C	Q92520	negative regulation of gluconeogenesis {GO:0045721}	yes	4480822.86315738&2503950.79258225&1981262.3419538&2329118.39236738&3166743.76358855&1971379.99427305&2627653.63666409&2722990.25494093&2635338.83057226&2795413.43963571&3626227.58845466&3517211.93666254&2384150.43343793&3007957.79165391&2253124.59493121&2858615.38072908&2588063.9557213&1996753.55686903&2766285.75086676&1859182.85444066&1368093.51994658&1492180.72213842&1379388.29598173&2499910.46…	Protein FAM3C OS=Homo sapiens OX=9606 GN=FAM3C PE=1 SV=1	sp|Q92520|FAM3C_HUMAN
tr|F6PRM5|F6PRM5_MACMU	Decorin OS=Macaca mulatta OX=9544 GN=DCN PE=3 SV=1	sp|P07585|PGS2_HUMAN	Decorin OS=Homo sapiens OX=9606 GN=DCN PE=1 SV=1	ident:352/359 pos:355/359 query:359 hit:359 align:359 bit:725.7	OK	Decorin	PGS2_HUMAN	P07585	DCN	P07585	animal organ morphogenesis {GO:0009887}; negative regulation of angiogenesis {GO:0016525}; negative regulation of endothelial cell migration {GO:0010596}; negative regulation of vascular endothelial growth factor signaling pathway {GO:1900747}; peptide cross-linking via chondroitin 4-sulfate glycosaminoglycan {GO:0019800}; positive regulation of autophagy {GO:0010508}; positive regulation of macr…	yes	4444443.40079979&2424518.88627161&3353653.01946623&2518491.25982805&3750669.27714416&5967682.28053788&2046638.12717771&3500870.8930322&648551.845960971&1844495.89734883&1338576.61846699&608521.156482668&982742.027247627&1168038.09254038&1589101.51851854&2898178.01770503&786030.472731535&638297.56113511&1250253.32081377&840468.479345131&6825854.65172102&648565.295241396&705305.807866613&2201224.90…	Decorin OS=Homo sapiens OX=9606 GN=DCN PE=1 SV=1	sp|P07585|PGS2_HUMAN
tr|F7GZU6|F7GZU6_MACMU	Peptidase inhibitor 15 OS=Macaca mulatta OX=9544 GN=PI15 PE=2 SV=1	sp|O43692|PI15_HUMAN	Peptidase inhibitor 15 OS=Homo sapiens OX=9606 GN=PI15 PE=1 SV=1	ident:257/258 pos:257/258 query:258 hit:258 align:258 bit:538.5	OK	Peptidase inhibitor 15 (PI-15)	PI15_HUMAN	O43692	PI15	O43692	negative regulation of peptidase activity {GO:0010466}	yes	1933126.32425721&1233900.60441936&1522792.16832659&1216928.64062469&1598431.37749443&1325075.67532446&1120725.50078031&1421568.61303244&2134941.10727042&2580464.62950638&3030026.40303987&2553241.73697936&2333338.55643879&2042170.05460324&1370105.89807121&2020882.88283147&2305252.51876262&2925171.93335549&2329559.57208589&1881136.35726924&2885884.04487369&5524781.47470226&5046005.0583403&3201772.4…	Peptidase inhibitor 15 OS=Homo sapiens OX=9606 GN=PI15 PE=1 SV=1	sp|O43692|PI15_HUMAN
tr|F7GFF0|F7GFF0_MACMU	Cadherin 11 OS=Macaca mulatta OX=9544 GN=CDH11 PE=2 SV=1	sp|P55287|CAD11_HUMAN	Cadherin-11 OS=Homo sapiens OX=9606 GN=CDH11 PE=1 SV=2	ident:791/796 pos:794/796 query:796 hit:796 align:796 bit:1634.0	OK	Cadherin-11	CAD11_HUMAN	P55287	CDH11	P55287	adherens junction organization {GO:0034332}; calcium-dependent cell-cell adhesion via plasma membrane cell adhesion molecules {GO:0016339}; cell adhesion {GO:0007155}; cell morphogenesis {GO:0000902}; cell-cell adhesion via plasma-membrane adhesion molecules {GO:0098742}; cell-cell junction assembly {GO:0007043}; corticospinal tract morphogenesis {GO:0021957}; homophilic cell adhesion via plasma …	yes	3789623.61408539&3826421.96609661&3384046.50568362&3622035.48050132&4310425.33107041&3637210.22633539&3764765.43093244&3762075.50781503&2877106.50261322&3928828.34915402&4001633.8847289&3210915.70055344&3898273.12789157&3170155.67822155&3116805.66592794&3073829.2906336&2996236.56569055&2821966.73921552&3309575.15046303&2419665.10117488&2829715.68754229&2736893.85660728&2537742.04963652&2979742.64…	Cadherin-11 OS=Homo sapiens OX=9606 GN=CDH11 PE=1 SV=2	sp|P55287|CAD11_HUMAN
tr|F7GAT9|F7GAT9_MACMU	Inter-alpha-trypsin inhibitor heavy chain 1 OS=Macaca mulatta OX=9544 GN=ITIH1 PE=3 SV=3	sp|P19827|ITIH1_HUMAN	Inter-alpha-trypsin inhibitor heavy chain H1 OS=Homo sapiens OX=9606 GN=ITIH1 PE=1 SV=3	ident:881/911 pos:893/911 query:911 hit:911 align:911 bit:1826.2	OK	Inter-alpha-trypsin inhibitor heavy chain H1 (ITI heavy chain H1; ITI-HC1; Inter-alpha-inhibitor heavy chain 1)	ITIH1_HUMAN	P19827	ITIH1	P19827	hyaluronan metabolic process {GO:0030212}	yes	3464978.22605273&6073149.5438426&4234340.12586426&3454032.56168714&3557169.28004184&5215792.29639617&6220449.63415731&4602844.52400601&5070590.4630101&2663660.58766392&1965455.27305085&4908235.36690198&4803782.23075195&2029554.1211309&9372227.80628821&4192879.76513682&6352710.24978389&3586247.2139987&4494534.30777173&5552045.15568291&3358667.1759761&4985607.49480188&5713771.3305749&5095887.904588…	Inter-alpha-trypsin inhibitor heavy chain H1 OS=Homo sapiens OX=9606 GN=ITIH1 PE=1 SV=3	sp|P19827|ITIH1_HUMAN
tr|F6SIX4|F6SIX4_MACMU	Collagen type XII alpha 1 chain OS=Macaca mulatta OX=9544 GN=COL12A1 PE=4 SV=3	sp|Q99715|COCA1_HUMAN	Collagen alpha-1(XII) chain OS=Homo sapiens OX=9606 GN=COL12A1 PE=1 SV=2	ident:3024/3063 pos:3047/3063 query:3063 hit:3063 align:3063 bit:6168.6	OK	Collagen alpha-1(XII) chain	COCA1_HUMAN	Q99715	COL12A1	Q99715	cell adhesion {GO:0007155}; collagen fibril organization {GO:0030199}; endodermal cell differentiation {GO:0035987}	yes	4258569.27994403&3493115.21035205&3899170.55153699&3096142.51888867&3667482.91788824&3470330.43959094&3117195.27654933&3571715.17067861&1883528.92052365&2832681.13710228&2972256.77317295&2576311.41468833&2533856.8771025&2193421.03026872&1818738.55420526&4582031.31892888&2496883.55438604&2121679.61659929&2601138.91969779&1804010.70263704&2994464.38547981&2788836.60733757&1923443.68368387&3430388.1…	Collagen alpha-1(XII) chain OS=Homo sapiens OX=9606 GN=COL12A1 PE=1 SV=2	sp|Q99715|COCA1_HUMAN
tr|F7DI51|F7DI51_MACMU	Protein S100 OS=Macaca mulatta OX=9544 GN=S100A6 PE=2 SV=1	sp|P06703|S10A6_HUMAN	Protein S100-A6 OS=Homo sapiens OX=9606 GN=S100A6 PE=1 SV=1	ident:90/90 pos:90/90 query:90 hit:90 align:90 bit:183.3	OK	Protein S100-A6	S10A6_HUMAN	P06703	S100A6	P06703	axonogenesis {GO:0007409}; positive regulation of fibroblast proliferation {GO:0048146}; signal transduction {GO:0007165}	yes	610759.518909718&633283.11354789&772695.708765028&785203.586184133&846427.910857538&686700.583192047&811453.754621278&735217.739439662&901771.632589935&827544.553850849&1184735.32623338&1140658.63182033&721353.149490055&736487.909592648&786472.193211069&1047812.32683722&815092.249447239&1227588.49242786&938951.646550059&1422016.7907402&1655212.08692212&1809162.12381722&1551114.29480102&1199711.55…	Protein S100-A6 OS=Homo sapiens OX=9606 GN=S100A6 PE=1 SV=1	sp|P06703|S10A6_HUMAN
tr|F7GU07|F7GU07_MACMU	Alpha-2-macroglobulin like 1 OS=Macaca mulatta OX=9544 GN=A2ML1 PE=3 SV=3	sp|A8K2U0|A2ML1_HUMAN	Alpha-2-macroglobulin-like protein 1 OS=Homo sapiens OX=9606 GN=A2ML1 PE=1 SV=3	ident:1390/1454 pos:1419/1454 query:1454 hit:1454 align:1454 bit:2889.0	OK	Alpha-2-macroglobulin-like protein 1	A2ML1_HUMAN	A8K2U0	A2ML1	A8K2U0	regulation of endopeptidase activity {GO:0052548}	yes	3441607.64846677&1496972.03285868&3403467.19647423&2803696.38607894&3417682.81172637&2528991.87072834&3167991.78178402&2894344.24687391&2126137.17767831&2958205.59944913&4249942.92505639&5628292.5906484&4409516.67877988&3326423.18673931&3405084.73393012&4329104.27044942&2882889.105575&3639547.12480279&3695514.33931087&5082823.43794633&4440805.49081516&4128205.62713424&4425911.76819442&2935608.934…	Alpha-2-macroglobulin-like protein 1 OS=Homo sapiens OX=9606 GN=A2ML1 PE=1 SV=3	sp|A8K2U0|A2ML1_HUMAN
tr|F6YKJ0|F6YKJ0_MACMU	Insulin-like growth factor-binding protein 5 OS=Macaca mulatta OX=9544 GN=IGFBP5 PE=2 SV=1	sp|P24593|IBP5_HUMAN	Insulin-like growth factor-binding protein 5 OS=Homo sapiens OX=9606 GN=IGFBP5 PE=1 SV=1	ident:270/272 pos:272/272 query:272 hit:272 align:272 bit:558.5	OK	Insulin-like growth factor-binding protein 5 (IBP-5; IGF-binding protein 5; IGFBP-5)	IBP5_HUMAN	P24593	IGFBP5	P24593	aging {GO:0007568}; cellular response to cAMP {GO:0071320}; cellular response to organic cyclic compound {GO:0071407}; female pregnancy {GO:0007565}; glucose homeostasis {GO:0042593}; hair follicle morphogenesis {GO:0031069}; insulin-like growth factor receptor signaling pathway {GO:0048009}; intracellular signal transduction {GO:0035556}; lung alveolus development {GO:0048286}; mammary gland inv…	yes	1285119.68274546&2464433.29541751&1647542.4321362&2601300.4685515&3269784.37263137&1402699.00117333&1364820.5879122&2005099.97722394&1804179.70177571&1788795.04317536&1173903.45461878&3286495.47054933&1304430.93119976&1855180.01653502&3092171.66863385&3828483.60680072&3609517.03305239&1889471.10541319&2363262.80317541&5096608.33435263&2055479.94699765&7004416.21609011&6158028.24075239&1442418.646…	Insulin-like growth factor-binding protein 5 OS=Homo sapiens OX=9606 GN=IGFBP5 PE=1 SV=1	sp|P24593|IBP5_HUMAN
tr|F6TII3|F6TII3_MACMU	Actin gamma 1 OS=Macaca mulatta OX=9544 GN=ACTG1 PE=2 SV=2	sp|P60709|ACTB_HUMAN	Actin, cytoplasmic 1 OS=Homo sapiens OX=9606 GN=ACTB PE=1 SV=1	ident:371/375 pos:375/375 query:375 hit:375 align:375 bit:780.8	OK	Actin, cytoplasmic 1, N-terminally processed	ACTB_HUMAN	P60709	ACTB	P60709	adherens junction assembly {GO:0034333}; apical protein localization {GO:0045176}; axonogenesis {GO:0007409}; cell motility {GO:0048870}; cellular response to cytochalasin B {GO:0072749}; chromatin remodeling {GO:0006338}; establishment or maintenance of cell polarity {GO:0007163}; histone acetylation {GO:0016573}; histone H2A acetylation {GO:0043968}; histone H4 acetylation {GO:0043967}; mainten…	yes	1393866.43397791&2172328.35695852&2155226.0535581&1816803.91295838&2117674.53887846&1997274.4515246&1771295.16871694&1917781.27379613&1481050.90360558&1721389.27835274&2126045.99661876&1588173.86832216&2053339.96678159&1502772.72158456&1378496.2510344&1837881.78457814&1580388.76515446&1349061.14920832&1661860.06852407&1384023.92027859&1666681.64905763&1295272.36028593&1324162.07760491&1410651.820…	Actin, cytoplasmic 1 OS=Homo sapiens OX=9606 GN=ACTB PE=1 SV=1	sp|P60709|ACTB_HUMAN
tr|A0A1D5QS54|A0A1D5QS54_MACMU	Procollagen C-endopeptidase enhancer OS=Macaca mulatta OX=9544 GN=PCOLCE PE=4 SV=2	sp|Q15113|PCOC1_HUMAN	Procollagen C-endopeptidase enhancer 1 OS=Homo sapiens OX=9606 GN=PCOLCE PE=1 SV=2	ident:436/545 pos:439/545 query:545 hit:449 align:476 bit:866.7	OK	Procollagen C-endopeptidase enhancer 1	PCOC1_HUMAN	Q15113	PCOLCE	Q15113	collagen biosynthetic process {GO:0032964}; proteolysis {GO:0006508}	yes	2210210.91258938&1620996.69363971&1691237.16891639&1452060.3452811&1781285.24059163&1523919.75609353&1378612.19721656&1665474.61633261&909154.360902678&1163594.79595252&1070753.06665507&988471.883177761&1045062.95098873&863976.035246575&815977.894784153&1246045.77398184&945682.687695744&550107.546181472&959882.699556654&711551.346745804&965154.024621954&826525.835579912&857816.174252608&1148647.3…	Procollagen C-endopeptidase enhancer 1 OS=Homo sapiens OX=9606 GN=PCOLCE PE=1 SV=2	sp|Q15113|PCOC1_HUMAN
tr|A0A5F8AUQ8|A0A5F8AUQ8_MACMU	Prothrombin OS=Macaca mulatta OX=9544 GN=F2 PE=4 SV=1	sp|P00734|THRB_HUMAN	Prothrombin OS=Homo sapiens OX=9606 GN=F2 PE=1 SV=2	ident:527/632 pos:539/632 query:632 hit:622 align:603 bit:1070.8	OK	Thrombin heavy chain	THRB_HUMAN	P00734	F2	P00734	acute-phase response {GO:0006953}; antimicrobial humoral immune response mediated by antimicrobial peptide {GO:0061844}; blood coagulation {GO:0007596}; blood coagulation, common pathway {GO:0072377}; cell surface receptor signaling pathway {GO:0007166}; cytolysis by host of symbiont cells {GO:0051838}; fibrinolysis {GO:0042730}; negative regulation of astrocyte differentiation {GO:0048712}; nega…	yes	3576654.8341735&5387125.32570512&4366166.40764055&5232980.51111049&2631001.62189777&4892407.44286467&4943600.20723263&4432848.05008925&6972133.73414448&3526196.67415426&2969281.97383445&5570038.67628607&4392958.48080635&5777968.26767873&7779985.46035624&4830666.37155941&6359931.61887457&6220452.33399061&5439961.35916852&6393659.83043538&3839745.7682381&7084098.1788078&6838098.93396243&5159390.310…	Prothrombin OS=Homo sapiens OX=9606 GN=F2 PE=1 SV=2	sp|P00734|THRB_HUMAN
[truncated: 1,158 more rows]
