# Supplementary material for: The amniotic fluid proteome changes across gestation in humans and rhesus macaques
Source: Sci Rep. 2023 Oct 9;13:17039. doi: 10.1038/s41598-023-44125-3 (PMC10562452; doi:10.1038/s41598-023-44125-3)
Supplement: Supplementary file 8 — Supplementary Table 4. [file 41598_2023_44125_MOESM8_ESM.xlsx]

## Sheet: Sheet1
Human quantifiable proteins in amniotic fluid and association with gestational age in days.
hit_acc	UniProt.Gene.Name	AveExpr	diffexpressed	logFC	P.Value	adj.P.Val
sp|P35247|SFTPD_HUMAN	SFTPD	6.53338	UP	0.0365782	1.27618e-12	1.76241e-09
sp|P01040|CYTA_HUMAN	CSTA	8.82651	UP	0.0363802	2.67546e-12	1.8474e-09
sp|P02788|TRFL_HUMAN	LTF	8.56777	UP	0.0451624	4.74151e-12	2.18267e-09
sp|P31025|LCN1_HUMAN	LCN1	8.19301	UP	0.0600146	1.96407e-11	5.31529e-09
sp|P12273|PIP_HUMAN	PIP	6.78909	UP	0.0419169	2.57466e-11	5.31529e-09
sp|P20061|TCO1_HUMAN	TCN1	7.06129	UP	0.0340606	2.85059e-11	5.31529e-09
sp|Q8N4F0|BPIB2_HUMAN	BPIFB2	6.94224	UP	0.0327106	2.8852e-11	5.31529e-09
sp|P30740|ILEU_HUMAN	SERPINB1	7.21294	UP	0.0263245	3.0791e-11	5.31529e-09
sp|P61626|LYSC_HUMAN	LYZ	8.6762	UP	0.0398759	4.8548e-11	7.30293e-09
sp|P04080|CYTB_HUMAN	CSTB	9.17418	UP	0.0294153	5.28814e-11	7.30293e-09
sp|P32926|DSG3_HUMAN	DSG3	6.57089	UP	0.0255873	6.03119e-11	7.57189e-09
sp|P29034|S10A2_HUMAN	S100A2	4.29875	UP	0.0319082	1.69367e-10	1.94914e-08
sp|P05109|S10A8_HUMAN	S100A8	9.2696	UP	0.0384067	2.06361e-10	2.19219e-08
sp|P06702|S10A9_HUMAN	S100A9	9.4878	UP	0.03728	2.51023e-10	2.47616e-08
sp|Q9UBC9|SPRR3_HUMAN	SPRR3	11.5719	UP	0.0404933	3.13335e-10	2.88478e-08
sp|P10599|THIO_HUMAN	TXN	9.16505	UP	0.0178045	4.11684e-10	3.55335e-08
sp|P29508|SPB3_HUMAN	SERPINB3	7.75358	UP	0.0294374	6.68894e-10	5.15551e-08
sp|P18510|IL1RA_HUMAN	IL1RN	6.34354	UP	0.0249944	6.71972e-10	5.15551e-08
sp|Q96S96|PEBP4_HUMAN	PEBP4	5.50235	UP	0.0262578	1.45783e-09	1.05961e-07
sp|Q96DA0|ZG16B_HUMAN	ZG16B	6.45867	UP	0.0467738	1.82751e-09	1.26189e-07
sp|P54108|CRIS3_HUMAN	CRISP3	8.50234	UP	0.0173426	2.16783e-09	1.4256e-07
sp|P35321|SPR1A_HUMAN	SPRR1A	4.30588	UP	0.0342136	2.31301e-09	1.45194e-07
sp|Q6P5S2|LEG1H_HUMAN	LEG1	5.16285	UP	0.0621772	2.55939e-09	1.53674e-07
sp|O60235|TM11D_HUMAN	TMPRSS11D	2.1829	UP	0.0239174	3.39232e-09	1.952e-07
sp|P36952|SPB5_HUMAN	SERPINB5	5.39966	UP	0.0191062	3.95209e-09	2.17048e-07
sp|P04792|HSPB1_HUMAN	HSPB1	8.42831	UP	0.0207723	4.08635e-09	2.17048e-07
sp|P01833|PIGR_HUMAN	PIGR	9.65038	UP	0.0263809	4.95227e-09	2.53299e-07
sp|Q8TAX7|MUC7_HUMAN	MUC7	6.24607	UP	0.0335567	5.82697e-09	2.87395e-07
sp|Q06830|PRDX1_HUMAN	PRDX1	8.18365	UP	0.0147976	6.34631e-09	2.9414e-07
sp|P10915|HPLN1_HUMAN	HAPLN1	4.26207	DOWN	-0.033647	6.38972e-09	2.9414e-07
sp|Q8N6C5|IGSF1_HUMAN	IGSF1	2.15089	DOWN	-0.0306282	9.34565e-09	4.16333e-07
sp|P22532|SPR2D_HUMAN_family	SPRR2D	5.69061	UP	0.0234133	9.89221e-09	4.26911e-07
sp|P22079|PERL_HUMAN	LPO	5.62676	UP	0.0237678	1.25833e-08	5.2659e-07
sp|Q01469|FABP5_HUMAN	FABP5	8.89204	UP	0.0279032	1.59585e-08	6.48196e-07
sp|Q9UIV8|SPB13_HUMAN	SERPINB13	7.40762	UP	0.0172115	1.89213e-08	7.46579e-07
sp|O96009|NAPSA_HUMAN	NAPSA	4.18594	UP	0.0271592	2.42468e-08	9.30134e-07
sp|P07911|UROM_HUMAN	UMOD	6.18833	UP	0.0199763	3.13432e-08	1.16986e-06
sp|P02452|CO1A1_HUMAN	COL1A1	12.0772	DOWN	-0.023317	5.41515e-08	1.96798e-06
sp|Q6UXG3|CLM9_HUMAN	CD300LG	3.8396	UP	0.026679	6.48501e-08	2.29636e-06
sp|P06703|S10A6_HUMAN	S100A6	8.17418	UP	0.0132062	7.20058e-08	2.486e-06
sp|P27482|CALL3_HUMAN	CALML3	3.95012	UP	0.0294482	8.00258e-08	2.6955e-06
sp|Q15063|POSTN_HUMAN	POSTN	9.73847	DOWN	-0.017872	1.27564e-07	4.14192e-06
sp|Q96BQ1|FAM3D_HUMAN	FAM3D	4.28355	UP	0.0189693	1.28966e-07	4.14192e-06
sp|Q03167|TGBR3_HUMAN	TGFBR3	7.23242	DOWN	-0.0126126	1.40086e-07	4.39679e-06
sp|Q15847|ADIRF_HUMAN	ADIRF	2.88146	UP	0.0241828	1.4783e-07	4.53673e-06
sp|P23142|FBLN1_HUMAN	FBLN1	10.4434	DOWN	-0.0145341	1.6132e-07	4.84311e-06
sp|P31944|CASPE_HUMAN	CASP14	4.45951	UP	0.0168371	2.4973e-07	7.33781e-06
sp|O43692|PI15_HUMAN	PI15	9.36308	UP	0.0173733	2.61008e-07	7.5094e-06
sp|Q13835|PKP1_HUMAN	PKP1	2.03311	UP	0.0229415	2.77812e-07	7.82975e-06
sp|Q93063|EXT2_HUMAN	EXT2	4.08397	DOWN	-0.0105813	2.84843e-07	7.86736e-06
sp|Q5SYB0|FRPD1_HUMAN	FRMPD1	6.33248	DOWN	-0.0141771	2.91044e-07	7.88102e-06
sp|Q96HE7|ERO1A_HUMAN	ERO1A	5.47477	UP	0.0188191	3.42487e-07	9.09566e-06
sp|O00469|PLOD2_HUMAN	PLOD2	4.14689	DOWN	-0.0164445	3.83921e-07	1.00037e-05
sp|P21589|5NTD_HUMAN	NT5E	3.16652	DOWN	-0.0290538	4.00095e-07	1.02321e-05
sp|Q9UBG0|MRC2_HUMAN	MRC2	4.69099	DOWN	-0.0132345	4.07772e-07	1.02388e-05
sp|P16070|CD44_HUMAN	CD44	7.50544	UP	0.00896373	4.67075e-07	1.15184e-05
sp|P31949|S10AB_HUMAN	S100A11	6.37954	UP	0.0142622	4.817e-07	1.16707e-05
sp|P13987|CD59_HUMAN	CD59	9.49866	UP	0.0129168	5.09484e-07	1.2131e-05
sp|P02771|FETA_HUMAN	AFP	11.7922	DOWN	-0.025188	5.24394e-07	1.22744e-05
sp|Q6V0I7|FAT4_HUMAN	FAT4	4.79882	DOWN	-0.012131	5.42653e-07	1.22919e-05
sp|Q96QR1|SG3A1_HUMAN	SCGB3A1	7.57332	DOWN	-0.020604	5.42945e-07	1.22919e-05
sp|O60437|PEPL_HUMAN	PPL	8.85129	UP	0.0122251	6.23294e-07	1.38834e-05
sp|Q02413|DSG1_HUMAN	DSG1	5.01839	UP	0.0176006	6.59615e-07	1.44592e-05
sp|P29373|RABP2_HUMAN	CRABP2	4.0376	UP	0.0156392	7.24345e-07	1.563e-05
sp|P22105|TENX_HUMAN	TNXB	9.54123	DOWN	-0.0146894	7.80908e-07	1.65913e-05
sp|P22528|SPR1B_HUMAN	SPRR1B	5.86561	UP	0.0273859	9.18068e-07	1.92099e-05
sp|P13611|CSPG2_HUMAN	VCAN	7.7002	DOWN	-0.0172869	1.0187e-06	2.09973e-05
sp|P60174|TPIS_HUMAN	TPI1	7.98047	UP	0.0109131	1.04111e-06	2.11437e-05
sp|P21128|ENDOU_HUMAN	ENDOU	4.00268	UP	0.0141297	1.11212e-06	2.22585e-05
sp|Q9UGT4|SUSD2_HUMAN	SUSD2	4.17855	UP	0.0157545	1.1639e-06	2.2962e-05
sp|P05362|ICAM1_HUMAN	ICAM1	7.99414	UP	0.0208583	1.18913e-06	2.31294e-05
sp|Q08431|MFGM_HUMAN	MFGE8	5.14587	DOWN	-0.0146415	1.25965e-06	2.41608e-05
sp|P52209|6PGD_HUMAN	PGD	6.88707	UP	0.0139384	1.2838e-06	2.42867e-05
sp|P07355|ANXA2_HUMAN	ANXA2	8.81135	UP	0.011	1.40696e-06	2.62569e-05
sp|Q8NFJ5|RAI3_HUMAN	GPRC5A	6.65046	UP	0.0126793	1.68923e-06	3.11044e-05
sp|Q7Z5L0|VMO1_HUMAN	VMO1	4.25674	UP	0.0206387	1.92481e-06	3.49758e-05
sp|P0DMR2|SG1C2_HUMAN (+1)	SCGB1C2	3.2185	UP	0.0342855	2.01335e-06	3.6108e-05
sp|P03973|SLPI_HUMAN	SLPI	8.3515	UP	0.0326439	2.03941e-06	3.6108e-05
sp|P04075|ALDOA_HUMAN	ALDOA	7.8584	UP	0.0135847	2.1473e-06	3.7537e-05
sp|Q6WN34|CRDL2_HUMAN	CHRDL2	3.40447	DOWN	-0.0185615	2.1777e-06	3.75925e-05
sp|P12955|PEPD_HUMAN	PEPD	5.37484	DOWN	-0.00985164	2.26626e-06	3.86383e-05
sp|P00488|F13A_HUMAN	F13A1	5.94047	DOWN	-0.0159036	2.38061e-06	4.00929e-05
sp|P19440|GGT1_HUMAN	GGT1	5.0142	DOWN	-0.0237337	2.44044e-06	4.06054e-05
sp|O15240|VGF_HUMAN	VGF	4.66671	UP	0.0230648	2.84238e-06	4.673e-05
sp|Q09666|AHNK_HUMAN	AHNAK	10.0314	UP	0.0203106	3.45726e-06	5.61702e-05
sp|P15924|DESP_HUMAN	DSP	7.81939	UP	0.014836	3.70812e-06	5.95455e-05
sp|P60903|S10AA_HUMAN	S100A10	6.33656	UP	0.0124959	3.75461e-06	5.95991e-05
sp|P33908|MA1A1_HUMAN	MAN1A1	7.71809	DOWN	-0.00876487	3.98893e-06	6.2599e-05
sp|Q9UBG3|CRNN_HUMAN	CRNN	8.32385	UP	0.0320261	4.11491e-06	6.38505e-05
sp|Q9HCY8|S10AE_HUMAN	S100A14	3.48394	UP	0.0136697	4.57193e-06	7.01537e-05
sp|Q15582|BGH3_HUMAN	TGFBI	11.149	DOWN	-0.0210648	4.93303e-06	7.48628e-05
sp|P14410|SUIS_HUMAN	SI	7.1378	DOWN	-0.0385653	5.61353e-06	8.4264e-05
sp|P0DTE7|AMY1B_HUMAN (+2)	AMY1B	2.98633	UP	0.0153788	5.87689e-06	8.72687e-05
sp|O95861|BPNT1_HUMAN	BPNT1	3.81741	DOWN	-0.0072148	6.13274e-06	9.00991e-05
sp|P55058|PLTP_HUMAN	PLTP	7.98233	DOWN	-0.0148022	6.33015e-06	9.20205e-05
sp|Q13228|SBP1_HUMAN	SELENBP1	6.31615	UP	0.0117627	7.53154e-06	0.000107257
sp|P83110|HTRA3_HUMAN	HTRA3	4.87471	DOWN	-0.0211537	7.53361e-06	0.000107257
sp|Q8NDA2|HMCN2_HUMAN	HMCN2	3.39161	UP	0.0191895	7.65896e-06	0.000107929
sp|P55291|CAD15_HUMAN	CDH15	6.57617	DOWN	-0.0140045	8.95535e-06	0.000124923
sp|P07942|LAMB1_HUMAN	LAMB1	8.40685	DOWN	-0.0218252	9.13274e-06	0.000126123
sp|P23284|PPIB_HUMAN	PPIB	5.42777	UP	0.0100363	9.83534e-06	0.000134481
sp|Q08188|TGM3_HUMAN	TGM3	5.44384	UP	0.0142387	9.98832e-06	0.000135234
sp|Q15517|CDSN_HUMAN	CDSN	7.69642	UP	0.0165725	1.03084e-05	0.000138213
sp|P09486|SPRC_HUMAN	SPARC	10.7033	DOWN	-0.017335	1.38176e-05	0.000183481
sp|Q92896|GSLG1_HUMAN	GLG1	2.77783	UP	0.0142542	1.46333e-05	0.000192463
sp|Q13751|LAMB3_HUMAN	LAMB3	5.17183	DOWN	-0.0194773	1.51238e-05	0.000197038
sp|Q8NFL0|B3GN7_HUMAN	B3GNT7	4.47821	UP	0.0127918	1.54594e-05	0.000199527
sp|Q9UKR3|KLK13_HUMAN	KLK13	4.19005	UP	0.0133861	1.7266e-05	0.000220076
sp|Q16394|EXT1_HUMAN	EXT1	4.85766	DOWN	-0.00860336	1.73703e-05	0.000220076
sp|P02461|CO3A1_HUMAN	COL3A1	11.1754	DOWN	-0.0204782	1.77919e-05	0.000223369
sp|Q92956|TNR14_HUMAN	TNFRSF14	4.52218	UP	0.00824858	1.83254e-05	0.000227995
sp|P09466|PAEP_HUMAN	PAEP	9.60148	DOWN	-0.0270943	1.89203e-05	0.000232624
sp|O43556|SGCE_HUMAN	SGCE	4.068	DOWN	-0.0133624	1.90344e-05	0.000232624
sp|Q9UQ72|PSG11_HUMAN	PSG11	4.19559	UP	0.0189603	1.95942e-05	0.000237364
sp|Q15113|PCOC1_HUMAN	PCOLCE	8.28725	DOWN	-0.0117618	2.04137e-05	0.000245142
sp|Q13753|LAMC2_HUMAN	LAMC2	5.62236	DOWN	-0.016286	2.22766e-05	0.000265206
sp|Q9HC84|MUC5B_HUMAN	MUC5B	10.968	UP	0.0144766	2.41305e-05	0.000284822
sp|P07098|LIPG_HUMAN	LIPF	4.75235	UP	0.0309192	2.43879e-05	0.000285421
sp|Q6UX73|CP089_HUMAN	C16orf89	1.84374	UP	0.0150863	2.55724e-05	0.000295172
sp|P20810|ICAL_HUMAN	CAST	7.49719	UP	0.012679	2.59944e-05	0.000295172
sp|Q86VB7|C163A_HUMAN	CD163	8.73484	DOWN	-0.0116093	2.6015e-05	0.000295172
sp|Q8TDL5|BPIB1_HUMAN	BPIFB1	8.40822	UP	0.0139923	2.60847e-05	0.000295172
sp|P59827|BPIB4_HUMAN	BPIFB4	6.65506	UP	0.0186474	2.64109e-05	0.000295172
sp|Q14126|DSG2_HUMAN	DSG2	7.81288	DOWN	-0.0079819	2.65035e-05	0.000295172
sp|Q4KMG0|CDON_HUMAN	CDON	1.7854	DOWN	-0.0103065	2.78705e-05	0.000307913
sp|Q96RW7|HMCN1_HUMAN	HMCN1	6.6268	UP	0.00900169	2.97908e-05	0.000326517
sp|O60888|CUTA_HUMAN	CUTA	4.33604	UP	0.00804092	3.0738e-05	0.000334246
sp|O43240|KLK10_HUMAN	KLK10	1.98578	UP	0.0134515	3.22533e-05	0.000347982
sp|Q14112|NID2_HUMAN	NID2	7.8905	DOWN	-0.00906922	3.26231e-05	0.000349244
sp|Q9NRN5|OLFL3_HUMAN	OLFML3	6.18694	DOWN	-0.016352	3.38403e-05	0.000359488
sp|Q9UL52|TM11E_HUMAN	TMPRSS11E	4.98103	UP	0.0181283	3.56716e-05	0.00037605
sp|P35556|FBN2_HUMAN	FBN2	7.14628	DOWN	-0.00793987	4.06146e-05	0.000424915
sp|P23528|COF1_HUMAN	CFL1	6.66474	UP	0.0101159	4.3262e-05	0.000449209
sp|P41222|PTGDS_HUMAN	PTGDS	11.075	UP	0.00933077	4.46707e-05	0.000460375
sp|P40394|ADH7_HUMAN	ADH7	1.25483	UP	0.0116657	4.50241e-05	0.00046058
sp|O43451|MGA_HUMAN	MGAM	3.95331	UP	0.0148644	4.58579e-05	0.00046566
sp|Q15293|RCN1_HUMAN	RCN1	7.5345	DOWN	-0.00939602	4.68997e-05	0.000472762
sp|P80303|NUCB2_HUMAN	NUCB2	6.88492	UP	0.0146171	4.76666e-05	0.000477012
sp|P20930|FILA_HUMAN	FLG	3.23437	UP	0.02563	4.9365e-05	0.000490454
sp|Q9H3R2|MUC13_HUMAN	MUC13	4.45886	DOWN	-0.0380367	5.03667e-05	0.00049175
sp|Q9NYL9|TMOD3_HUMAN	TMOD3	2.80826	UP	0.00922626	5.04639e-05	0.00049175
sp|P09622|DLDH_HUMAN	DLD	2.77258	DOWN	-0.0133806	5.06711e-05	0.00049175
sp|O75594|PGRP1_HUMAN	PGLYRP1	1.15856	UP	0.018782	5.09198e-05	0.00049175
sp|P15586|GNS_HUMAN	GNS	5.24501	UP	0.0166719	5.20967e-05	0.000499621
sp|P11166|GTR1_HUMAN	SLC2A1	1.98192	DOWN	-0.0175679	5.40795e-05	0.00051506
sp|Q8IWY4|SCUB1_HUMAN	SCUBE1	4.5951	DOWN	-0.0115798	5.47313e-05	0.000517698
sp|P55287|CAD11_HUMAN	CDH11	9.87411	DOWN	-0.00597278	5.61253e-05	0.000527272
sp|P12821|ACE_HUMAN	ACE	6.44942	DOWN	-0.0115091	5.8984e-05	0.000550385
sp|Q14766|LTBP1_HUMAN	LTBP1	9.41301	DOWN	-0.00874591	6.27159e-05	0.000578687
sp|Q5VW32|BROX_HUMAN	BROX	3.13101	UP	0.00617688	6.30671e-05	0.000578687
sp|O43184|ADA12_HUMAN	ADAM12	7.36836	UP	0.0123015	6.32743e-05	0.000578687
sp|Q9HCB6|SPON1_HUMAN	SPON1	6.66304	DOWN	-0.0130451	6.47958e-05	0.00058751
sp|Q16819|MEP1A_HUMAN	MEP1A	6.85066	DOWN	-0.0362731	6.50898e-05	0.00058751
sp|P12110|CO6A2_HUMAN	COL6A2	7.17449	DOWN	-0.00923851	6.74561e-05	0.000604914
sp|Q16378|PROL4_HUMAN	PRR4	3.93455	UP	0.0487319	6.91086e-05	0.000615735
sp|Q13867|BLMH_HUMAN	BLMH	5.08874	UP	0.0115943	7.27304e-05	0.000643851
sp|P02792|FRIL_HUMAN	FTL	4.21114	DOWN	-0.0251623	7.69124e-05	0.000676536
sp|P35555|FBN1_HUMAN	FBN1	9.02793	DOWN	-0.011143	7.83612e-05	0.000682897
sp|Q16658|FSCN1_HUMAN	FSCN1	4.0647	DOWN	-0.0080187	7.86246e-05	0.000682897
sp|P24043|LAMA2_HUMAN	LAMA2	8.27125	DOWN	-0.0185605	8.10125e-05	0.00069924
sp|P08123|CO1A2_HUMAN	COL1A2	9.56641	DOWN	-0.0183013	8.20891e-05	0.000700979
sp|P48594|SPB4_HUMAN	SERPINB4	5.40072	UP	0.0137904	8.22293e-05	0.000700979
sp|Q9Y279|VSIG4_HUMAN	VSIG4	6.21128	DOWN	-0.00827999	8.44377e-05	0.000715389
sp|P07339|CATD_HUMAN	CTSD	6.52687	UP	0.00899931	8.83466e-05	0.000743943
sp|Q8NFT8|DNER_HUMAN	DNER	2.20154	DOWN	-0.0112329	9.06531e-05	0.000758739
sp|P52799|EFNB2_HUMAN	EFNB2	4.71287	DOWN	-0.0101478	9.33251e-05	0.000773699
sp|P0DMV8|HS71A_HUMAN (+1)	HSPA1A	6.49674	UP	0.00822462	9.3561e-05	0.000773699
sp|Q13308|PTK7_HUMAN	PTK7	5.56197	DOWN	-0.0088703	9.42906e-05	0.000775092
sp|O95171|SCEL_HUMAN	SCEL	6.22902	UP	0.0153815	9.53908e-05	0.000779495
sp|Q10588|BST1_HUMAN	BST1	5.18716	DOWN	-0.00852484	9.68066e-05	0.000786411
sp|Q6UX71|PXDC2_HUMAN	PLXDC2	4.69735	DOWN	-0.00819478	9.95731e-05	0.000799489
sp|Q9UBP4|DKK3_HUMAN	DKK3	7.30049	DOWN	-0.0114543	9.95945e-05	0.000799489
sp|Q53FA7|QORX_HUMAN	TP53I3	5.03885	UP	0.0108598	0.000100153	0.000799489
sp|Q07507|DERM_HUMAN	DPT	5.73541	UP	0.0133371	0.000104242	0.000827343
sp|Q06828|FMOD_HUMAN	FMOD	7.39576	DOWN	-0.0180466	0.000115766	0.000913561
sp|Q9UBX7|KLK11_HUMAN	KLK11	3.45693	UP	0.0232847	0.000118094	0.000925088
sp|O60279|SUSD5_HUMAN	SUSD5	5.05771	DOWN	-0.00927332	0.000118567	0.000925088
sp|P06576|ATPB_HUMAN	ATP5F1B	3.5005	DOWN	-0.00933413	0.000124539	0.00096623
sp|Q13219|PAPP1_HUMAN	PAPPA	7.00891	UP	0.0213421	0.000129941	0.00100145
sp|P26447|S10A4_HUMAN	S100A4	6.05671	UP	0.00962103	0.000130529	0.00100145
sp|P11047|LAMC1_HUMAN	LAMC1	8.32262	DOWN	-0.0190936	0.000131295	0.00100176
sp|P03950|ANGI_HUMAN	ANG	5.71537	UP	0.010378	0.000152259	0.00115483
sp|P15328|FOLR1_HUMAN	FOLR1	7.36741	UP	0.0128788	0.00015303	0.00115483
sp|Q16787|LAMA3_HUMAN	LAMA3	8.46725	DOWN	-0.014375	0.000162108	0.00121669
sp|Q9UJJ9|GNPTG_HUMAN	GNPTG	6.20207	DOWN	-0.00707817	0.000163868	0.00122326
sp|P68036|UB2L3_HUMAN	UBE2L3	3.93355	UP	0.00753577	0.000168592	0.00125175
sp|Q00887|PSG9_HUMAN	PSG9	5.60317	UP	0.0158695	0.000169666	0.00125299
sp|P09668|CATH_HUMAN	CTSH	5.27106	UP	0.0154683	0.000173429	0.00127397
sp|P05556|ITB1_HUMAN	ITGB1	4.40481	DOWN	-0.0128143	0.000174726	0.0012767
sp|P20908|CO5A1_HUMAN	COL5A1	11.1921	DOWN	-0.0126977	0.000190114	0.00137523
sp|Q9HAT2|SIAE_HUMAN	SIAE	3.05013	UP	0.0108343	0.00019042	0.00137523
sp|P16870|CBPE_HUMAN	CPE	4.74519	UP	0.00967374	0.000191198	0.00137523
sp|Q96CG8|CTHR1_HUMAN	CTHRC1	6.1275	DOWN	-0.0141073	0.000193287	0.00138305
sp|P60981|DEST_HUMAN	DSTN	4.44047	UP	0.00694189	0.000195485	0.00139157
sp|P11717|MPRI_HUMAN	IGF2R	5.56533	DOWN	-0.00496539	0.00019711	0.00139594
sp|Q8IUX7|AEBP1_HUMAN	AEBP1	6.00428	DOWN	-0.0131975	0.000220751	0.00155539
sp|P30041|PRDX6_HUMAN	PRDX6	7.26745	UP	0.00794056	0.000245516	0.0017211
sp|P35241|RADI_HUMAN	RDX	3.34359	UP	0.0075817	0.000257387	0.00179521
sp|P15941|MUC1_HUMAN	MUC1	5.3772	UP	0.0088121	0.000260899	0.00181056
sp|Q6UVK1|CSPG4_HUMAN	CSPG4	6.91659	DOWN	-0.0078532	0.00026352	0.00181961
sp|Q8IWL1|SFPA2_HUMAN (+1)	SFTPA2	4.65487	UP	0.0175582	0.000265362	0.00182321
sp|P07108|ACBP_HUMAN	DBI	6.95671	UP	0.00842331	0.000269305	0.00184114
sp|P06733|ENOA_HUMAN_family	ENO1	8.08452	UP	0.00724866	0.000274598	0.00186808
sp|Q9UHL4|DPP2_HUMAN	DPP7	1.99172	UP	0.0136225	0.000280619	0.00189968
sp|Q02388|CO7A1_HUMAN	COL7A1	3.96057	DOWN	-0.011152	0.000292276	0.00196894
sp|P55327|TPD52_HUMAN	TPD52	3.13482	UP	0.0112656	0.000297329	0.00198808
sp|O43505|B4GA1_HUMAN	B4GAT1	5.30393	UP	0.00598658	0.000297997	0.00198808
sp|P0CG47|UBB_HUMAN_family	UBB	8.76873	UP	0.00718287	0.000329963	0.00219076
sp|P10253|LYAG_HUMAN	GAA	3.8692	UP	0.00699157	0.000340606	0.00225061
sp|P55285|CADH6_HUMAN	CDH6	6.27098	UP	0.00632148	0.000349008	0.00229514
sp|Q00889|PSG6_HUMAN	PSG6	2.01981	UP	0.0109156	0.000359533	0.00235315
sp|O00299|CLIC1_HUMAN	CLIC1	6.04234	DOWN	-0.00581365	0.000365388	0.00238019
sp|P31947|1433S_HUMAN	SFN	7.39054	UP	0.00596012	0.000369254	0.00239355
sp|Q9BWV1|BOC_HUMAN	BOC	1.96721	DOWN	-0.0124911	0.000370905	0.00239355
sp|P07602|SAP_HUMAN	PSAP	7.94983	UP	0.00674625	0.00037497	0.00240853
sp|P07476|INVO_HUMAN	IVL	11.2727	UP	0.0152506	0.000383096	0.00244933
sp|Q8IW75|SPA12_HUMAN	SERPINA12	5.46093	UP	0.017265	0.00039029	0.00248382
sp|O95967|FBLN4_HUMAN	EFEMP2	5.26334	DOWN	-0.00597431	0.000406851	0.00257734
sp|P05997|CO5A2_HUMAN	COL5A2	8.02641	DOWN	-0.0136781	0.00040903	0.00257932
sp|P30086|PEBP1_HUMAN	PEBP1	7.27059	UP	0.00997889	0.000432768	0.0027166
sp|P02649|APOE_HUMAN	APOE	7.60235	DOWN	-0.0129754	0.000443998	0.00277448
sp|A8K7I4|CLCA1_HUMAN	CLCA1	7.72331	DOWN	-0.0367723	0.000451372	0.00280786
sp|Q6UWW0|LCN15_HUMAN	LCN15	6.67559	UP	0.0126674	0.000458947	0.00284218
sp|Q13421|MSLN_HUMAN	MSLN	10.852	UP	0.0126009	0.000480967	0.00296525
sp|Q9BYF1|ACE2_HUMAN	ACE2	2.90351	DOWN	-0.0177546	0.000485268	0.00297847
sp|P17096|HMGA1_HUMAN	HMGA1	2.5425	UP	0.016369	0.000498687	0.00304729
sp|O43895|XPP2_HUMAN	XPNPEP2	4.11409	DOWN	-0.0285984	0.000517413	0.00314002
sp|P09603|CSF1_HUMAN	CSF1	3.32191	UP	0.00740653	0.00051841	0.00314002
sp|P10586|PTPRF_HUMAN	PTPRF	5.0319	DOWN	-0.00709284	0.000520698	0.00314011
sp|Q96DR8|MUCL1_HUMAN	MUCL1	4.59783	UP	0.0143242	0.000527184	0.00316539
sp|P60709|ACTB_HUMAN_family	ACTB	8.8901	DOWN	-0.00584734	0.00054105	0.00323459
sp|Q12913|PTPRJ_HUMAN	PTPRJ	2.83615	DOWN	-0.0056598	0.000545587	0.00324765
sp|P62937|PPIA_HUMAN	PPIA	6.98529	UP	0.00680056	0.000604724	0.00357087
sp|Q5H8C1|FREM1_HUMAN	FREM1	0.325379	DOWN	-0.0208029	0.000605057	0.00357087
sp|Q9H4A4|AMPB_HUMAN	RNPEP	2.56994	DOWN	-0.00557175	0.000632167	0.00371499
sp|P02747|C1QC_HUMAN	C1QC	5.01715	DOWN	-0.0124811	0.000652552	0.00381854
sp|Q96G03|PGM2_HUMAN	PGM2	3.77852	UP	0.0100917	0.000662334	0.00385942
sp|P31431|SDC4_HUMAN	SDC4	4.58444	UP	0.0100628	0.000682477	0.00396008
sp|P98095|FBLN2_HUMAN	FBLN2	8.77547	DOWN	-0.00953119	0.000693137	0.00400511
sp|Q4LDE5|SVEP1_HUMAN	SVEP1	6.01836	DOWN	-0.0131389	0.000709082	0.00408017
sp|Q6IBS0|TWF2_HUMAN	TWF2	3.05489	DOWN	-0.00744122	0.000731183	0.00417415
sp|Q16851|UGPA_HUMAN	UGP2	6.25956	UP	0.00714205	0.000731459	0.00417415
sp|P02746|C1QB_HUMAN	C1QB	5.38398	DOWN	-0.00911493	0.000764153	0.00434278
sp|P07988|PSPB_HUMAN	SFTPB	9.22712	UP	0.0111916	0.000817001	0.00462409
sp|Q9Y6R7|FCGBP_HUMAN	FCGBP	11.2527	DOWN	-0.0155042	0.000822292	0.00463504
sp|Q92817|EVPL_HUMAN	EVPL	6.88607	UP	0.00835498	0.000871341	0.00489155
sp|P08473|NEP_HUMAN	MME	5.34327	DOWN	-0.0116049	0.000885977	0.00495358
sp|P04406|G3P_HUMAN	GAPDH	7.36478	UP	0.00663179	0.000894216	0.00497949
sp|P05111|INHA_HUMAN	INHA	2.54742	UP	0.00930564	0.000929325	0.00515369
sp|P35318|ADML_HUMAN	ADM	3.2744	UP	0.0172854	0.000932964	0.00515369
sp|P09211|GSTP1_HUMAN	GSTP1	7.49234	UP	0.00601792	0.000950858	0.00523161
sp|P11684|UTER_HUMAN	SCGB1A1	6.70401	UP	0.0208251	0.000978956	0.00536483
sp|P05121|PAI1_HUMAN	SERPINE1	8.50864	UP	0.0129092	0.000995407	0.00543343
sp|P07225|PROS_HUMAN	PROS1	9.1456	DOWN	-0.00572524	0.00100666	0.0054732
sp|O75509|TNR21_HUMAN	TNFRSF21	4.14262	DOWN	-0.00725118	0.00101297	0.00548593
sp|P99999|CYC_HUMAN	CYCS	3.51082	UP	0.00755777	0.00102504	0.00552961
sp|P54756|EPHA5_HUMAN	EPHA5	1.9075	DOWN	-0.0118976	0.00103358	0.00555401
sp|P13497|BMP1_HUMAN	BMP1	5.52827	DOWN	-0.00774091	0.0011085	0.00593351
sp|P25398|RS12_HUMAN	RPS12	1.97821	UP	0.00782694	0.00111628	0.00595204
sp|P31151|S10A7_HUMAN	S100A7	6.57688	UP	0.0116706	0.00114255	0.00606588
sp|P98164|LRP2_HUMAN	LRP2	1.31767	UP	0.00828259	0.00114641	0.00606588
sp|P07148|FABPL_HUMAN	FABP1	5.69287	DOWN	-0.014439	0.00116331	0.00611152
sp|Q53RT3|APRV1_HUMAN	ASPRV1	4.75419	DOWN	-0.0175749	0.00116585	0.00611152
sp|P14618|KPYM_HUMAN	PKM	7.59139	UP	0.00551048	0.00116831	0.00611152
sp|O14498|ISLR_HUMAN	ISLR	6.60462	DOWN	-0.00772306	0.00117471	0.00612179
sp|P00709|LALBA_HUMAN	LALBA	5.41501	UP	0.0179468	0.00118925	0.00617424
sp|P39059|COFA1_HUMAN	COL15A1	7.85391	DOWN	-0.00772668	0.00123319	0.00637843
sp|Q5KU26|COL12_HUMAN	COLEC12	8.75268	DOWN	-0.0148079	0.0012585	0.00648504
sp|P13688|CEAM1_HUMAN	CEACAM1	2.2363	DOWN	-0.0149757	0.00130541	0.00669414
sp|P00751|CFAB_HUMAN	CFB	12.5238	UP	0.00737567	0.00130877	0.00669414
sp|Q9BW30|TPPP3_HUMAN	TPPP3	5.34203	UP	0.00844674	0.00139315	0.00708309
sp|P05452|TETN_HUMAN	CLEC3B	9.22383	UP	0.00820333	0.00139508	0.00708309
sp|O00187|MASP2_HUMAN	MASP2	4.72973	UP	0.00781024	0.00140902	0.00712768
sp|P13796|PLSL_HUMAN	LCP1	7.92083	DOWN	-0.00724094	0.00145518	0.00733431
sp|Q6ZN66|GBP6_HUMAN	GBP6	3.64696	UP	0.0115621	0.00146488	0.00735634
sp|P15291|B4GT1_HUMAN	B4GALT1	6.54177	DOWN	-0.00503066	0.00147459	0.00737827
sp|P63167|DYL1_HUMAN	DYNLL1	6.3965	UP	0.00606831	0.00148344	0.00739575
sp|P61204|ARF3_HUMAN (+1)	ARF3	2.40996	DOWN	-0.0107785	0.00149417	0.00740979
sp|P13473|LAMP2_HUMAN	LAMP2	3.84632	UP	0.00733458	0.00149698	0.00740979
sp|P61812|TGFB2_HUMAN	TGFB2	-0.495835	UP	0.0204614	0.00156384	0.00771308
sp|P11465|PSG2_HUMAN	PSG2	4.38643	UP	0.0187783	0.00157306	0.00773095
sp|Q13404|UB2V1_HUMAN	UBE2V1	4.3757	UP	0.00617487	0.00158164	0.00774556
sp|Q92520|FAM3C_HUMAN	FAM3C	9.40079	DOWN	-0.00887477	0.00161334	0.00787289
sp|Q9BXX0|EMIL2_HUMAN	EMILIN2	8.24022	DOWN	-0.00912235	0.00162589	0.0079062
sp|P09972|ALDOC_HUMAN_family	ALDOC	4.49344	UP	0.00880413	0.00164245	0.00795867
sp|P02511|CRYAB_HUMAN	CRYAB	4.73132	UP	0.0121613	0.00167445	0.00806694
sp|Q8WUM4|PDC6I_HUMAN	PDCD6IP	7.05262	UP	0.00406432	0.00167648	0.00806694
sp|Q9Y5Y7|LYVE1_HUMAN	LYVE1	8.0678	DOWN	-0.00481266	0.00170123	0.00815766
sp|P07384|CAN1_HUMAN	CAPN1	6.05033	UP	0.00707041	0.00174114	0.00832012
sp|P08572|CO4A2_HUMAN	COL4A2	8.01123	UP	0.00640091	0.00181485	0.00862839
sp|Q00610|CLH1_HUMAN	CLTC	5.49462	DOWN	-0.00596684	0.00181815	0.00862839
sp|P30530|UFO_HUMAN	AXL	5.85753	DOWN	-0.00543481	0.00187002	0.00884416
sp|P50453|SPB9_HUMAN	SERPINB9	5.46828	DOWN	-0.00733864	0.00188963	0.00889719
sp|O00339|MATN2_HUMAN	MATN2	7.66599	DOWN	-0.0106158	0.00189411	0.00889719
sp|Q13438|OS9_HUMAN	OS9	0.288223	UP	0.0205298	0.00192812	0.00902619
sp|Q14118|DAG1_HUMAN	DAG1	8.53793	DOWN	-0.00666578	0.00198862	0.00924346
sp|Q16769|QPCT_HUMAN	QPCT	2.94028	UP	0.00926937	0.00199012	0.00924346
sp|Q86SQ4|AGRG6_HUMAN	ADGRG6	5.53622	DOWN	-0.0053707	0.00199501	0.00924346
sp|Q9ULC6|PADI1_HUMAN	PADI1	0.282959	UP	0.0128764	0.0020013	0.00924346
sp|P00338|LDHA_HUMAN	LDHA	8.11368	UP	0.0081809	0.00200953	0.00925055
sp|P32119|PRDX2_HUMAN	PRDX2	6.77026	UP	0.0082736	0.00204218	0.00936961
sp|P49908|SEPP1_HUMAN	SELENOP	7.37685	DOWN	-0.00574679	0.0020712	0.0094713
sp|O95841|ANGL1_HUMAN	ANGPTL1	4.16294	DOWN	-0.0077503	0.00228879	0.0104318
sp|Q9Y624|JAM1_HUMAN	F11R	6.62643	UP	0.00639981	0.00234028	0.0106314
sp|O43278|SPIT1_HUMAN	SPINT1	7.7948	DOWN	-0.00689353	0.00237786	0.0107666
sp|Q8IWU5|SULF2_HUMAN	SULF2	7.68365	UP	0.022611	0.00239845	0.0108244
sp|Q9H6X2|ANTR1_HUMAN	ANTXR1	6.07956	DOWN	-0.00514331	0.00248154	0.0111629
sp|O95428|PPN_HUMAN	PAPLN	6.04748	DOWN	-0.0088084	0.00249015	0.0111652
sp|P05387|RLA2_HUMAN	RPLP2	5.02431	UP	0.01301	0.00252226	0.0112726
sp|Q8WXI7|MUC16_HUMAN	MUC16	7.8966	DOWN	-0.00841898	0.00256906	0.0114447
sp|Q96FE7|P3IP1_HUMAN	PIK3IP1	6.97586	UP	0.00661049	0.00259629	0.0115289
sp|Q8NHP8|PLBL2_HUMAN	PLBD2	2.14764	UP	0.00661843	0.00261747	0.0115753
sp|Q9UL46|PSME2_HUMAN	PSME2	2.26369	DOWN	-0.00778761	0.00262351	0.0115753
sp|Q8NBJ4|GOLM1_HUMAN	GOLM1	7.82878	DOWN	-0.00535022	0.00267082	0.0117465
sp|P13674|P4HA1_HUMAN	P4HA1	2.47025	DOWN	-0.0101255	0.0027069	0.0118674
sp|Q13449|LSAMP_HUMAN	LSAMP	3.237	DOWN	-0.00505982	0.0027542	0.0120366
sp|P14314|GLU2B_HUMAN	PRKCSH	7.37998	DOWN	-0.00499996	0.00281439	0.0122608
sp|Q96PL1|SG3A2_HUMAN	SCGB3A2	6.0548	DOWN	-0.0149054	0.00293286	0.0127367
sp|A8K2U0|A2ML1_HUMAN	A2ML1	10.042	UP	0.00911785	0.00304237	0.0131709
sp|P00491|PNPH_HUMAN	PNP	2.84118	UP	0.00775492	0.0030767	0.0132779
sp|Q9GZP4|PITH1_HUMAN	PITHD1	2.56389	UP	0.00622417	0.00310448	0.013356
sp|Q6ZVX7|FBX50_HUMAN	NCCRP1	4.24422	UP	0.00604347	0.00315031	0.0135111
sp|Q9NUQ9|CYRIB_HUMAN	CYRIB	3.66156	DOWN	-0.00657171	0.00328971	0.0140653
sp|Q9BXP8|PAPP2_HUMAN	PAPPA2	9.41806	UP	0.0162064	0.00335892	0.0143169
sp|Q9HBB8|CDHR5_HUMAN	na	2.33638	DOWN	-0.0174644	0.00340703	0.0144773
sp|P06744|G6PI_HUMAN	GPI	6.67554	UP	0.00626319	0.0035391	0.0149923
sp|Q9Y696|CLIC4_HUMAN	CLIC4	4.51784	DOWN	-0.00509917	0.00365287	0.0154222
sp|Q9UHI8|ATS1_HUMAN	ADAMTS1	7.97221	DOWN	-0.00861835	0.00367324	0.0154222
sp|P13797|PLST_HUMAN	PLS3	7.76369	UP	0.00560889	0.00367407	0.0154222
sp|P51688|SPHM_HUMAN	SGSH	2.9097	UP	0.0116421	0.00382903	0.0160239
sp|Q96D15|RCN3_HUMAN	RCN3	4.15495	DOWN	-0.00752483	0.00388651	0.0162153
sp|Q9Y4K0|LOXL2_HUMAN	LOXL2	4.83425	DOWN	-0.0100058	0.00390667	0.0162503
sp|P61981|1433G_HUMAN	YWHAG	5.49035	DOWN	-0.00506648	0.00391855	0.0162508
sp|P10645|CMGA_HUMAN	CHGA	6.29824	DOWN	-0.0133758	0.00395659	0.0163594
sp|Q9NR99|MXRA5_HUMAN	MXRA5	5.72213	DOWN	-0.0131218	0.00400696	0.0165182
sp|P15309|PPAP_HUMAN	ACP3	4.87611	UP	0.00631569	0.00419149	0.0172275
sp|P48163|MAOX_HUMAN	ME1	3.05459	UP	0.00704602	0.00430336	0.0176004
sp|P09497|CLCB_HUMAN	CLTB	4.15358	UP	0.00968243	0.00430769	0.0176004
sp|P13489|RINI_HUMAN	RNH1	4.04639	UP	0.00635552	0.00433032	0.0176406
sp|P00995|ISK1_HUMAN	SPINK1	6.11094	DOWN	-0.00923796	0.00441651	0.0179388
sp|P53396|ACLY_HUMAN	ACLY	1.21917	DOWN	-0.00562427	0.00448067	0.018146
sp|P10909|CLUS_HUMAN	CLU	10.5095	DOWN	-0.00674457	0.00450494	0.018191
sp|P05089|ARGI1_HUMAN	ARG1	4.74551	UP	0.0102779	0.00455398	0.0183354
sp|P58215|LOXL3_HUMAN	LOXL3	1.87837	DOWN	-0.00859486	0.00459151	0.0184328
sp|P15144|AMPN_HUMAN	ANPEP	9.15166	DOWN	-0.0200664	0.00463984	0.0185728
sp|P51884|LUM_HUMAN	LUM	13.8485	DOWN	-0.00865113	0.00468071	0.0186823
sp|P11279|LAMP1_HUMAN	LAMP1	4.82309	UP	0.00714691	0.0046968	0.0186925
sp|P07686|HEXB_HUMAN	HEXB	6.35585	UP	0.00817042	0.00472098	0.0187347
sp|P02545|LMNA_HUMAN	LMNA	8.05321	UP	0.00538934	0.00473637	0.0187419
sp|Q07954|LRP1_HUMAN	LRP1	5.19037	DOWN	-0.00650025	0.00501274	0.0197788
sp|P07585|PGS2_HUMAN	DCN	8.77419	DOWN	-0.0194614	0.00509209	0.0200347
sp|O75487|GPC4_HUMAN	GPC4	2.51894	UP	0.00555576	0.0051371	0.0201544
sp|P09455|RET1_HUMAN	RBP1	5.1264	DOWN	-0.00739816	0.00527237	0.0206265
sp|Q9H8J5|MANS1_HUMAN	MANSC1	0.835257	UP	0.00797809	0.00533754	0.0208224
sp|P00736|C1R_HUMAN	C1R	7.87934	DOWN	-0.0103981	0.00535944	0.020849
sp|Q9Y240|CLC11_HUMAN	na	3.91833	DOWN	-0.00758051	0.00550947	0.0213724
sp|P02647|APOA1_HUMAN	APOA1	14.9239	DOWN	-0.011293	0.00554777	0.0214607
sp|P15085|CBPA1_HUMAN	CPA1	6.46606	DOWN	-0.0155486	0.00556797	0.0214787
sp|P13928|ANXA8_HUMAN_family	ANXA8	4.70913	UP	0.00644367	0.00564135	0.0217011
sp|P48960|AGRE5_HUMAN	ADGRE5	1.77207	DOWN	-0.011289	0.00569633	0.0218518
sp|O94985|CSTN1_HUMAN	CLSTN1	8.68732	DOWN	-0.00560648	0.00575249	0.0220061
sp|Q04721|NOTC2_HUMAN	NOTCH2	2.07922	DOWN	-0.00933037	0.00578117	0.0220547
sp|P40199|CEAM6_HUMAN	CEACAM6	4.77854	UP	0.00841587	0.00617972	0.0235102
sp|Q12906|ILF3_HUMAN	ILF3	3.57844	DOWN	-0.00597172	0.00621081	0.0235517
sp|Q9NX62|IMPA3_HUMAN	BPNT2	3.38549	DOWN	-0.00588609	0.00623354	0.0235517
sp|P30043|BLVRB_HUMAN	BLVRB	4.7484	UP	0.00930263	0.00624181	0.0235517
sp|Q07654|TFF3_HUMAN	TFF3	7.32338	UP	0.0156162	0.00631567	0.0237655
sp|Q13510|ASAH1_HUMAN	ASAH1	4.74288	UP	0.00714138	0.00656297	0.024629
sp|Q969P0|IGSF8_HUMAN	IGSF8	3.74446	UP	0.00659499	0.0067156	0.0251334
sp|P48745|CCN3_HUMAN	CCN3	8.22076	DOWN	-0.00780513	0.00674096	0.0251602
sp|P40189|IL6RB_HUMAN	IL6ST	6.18062	DOWN	-0.00497376	0.00678248	0.0252469
sp|Q6UX06|OLFM4_HUMAN	OLFM4	4.94009	DOWN	-0.015493	0.0070457	0.0261562
sp|Q8NFZ8|CADM4_HUMAN	CADM4	5.67987	UP	0.00365633	0.0074173	0.0274619
sp|Q8WVQ1|CANT1_HUMAN	CANT1	5.32539	UP	0.00408256	0.00761855	0.0281316
sp|P09960|LKHA4_HUMAN	LTA4H	6.66849	DOWN	-0.00630921	0.00778723	0.0286778
sp|Q68BL8|OLM2B_HUMAN	OLFML2B	2.73864	DOWN	-0.00586764	0.00801153	0.0294096
sp|Q9NPG4|PCD12_HUMAN	PCDH12	4.40704	DOWN	-0.00490014	0.00802853	0.0294096
sp|Q8TDQ0|HAVR2_HUMAN	HAVCR2	3.65783	UP	0.00553206	0.00814911	0.0297723
sp|P20774|MIME_HUMAN	OGN	8.93694	DOWN	-0.00991839	0.00828002	0.0301707
sp|P04632|CPNS1_HUMAN	CAPNS1	5.02897	UP	0.00540818	0.00848071	0.0307615
sp|Q99497|PARK7_HUMAN	PARK7	6.78626	UP	0.00468241	0.0084867	0.0307615
sp|P11464|PSG1_HUMAN	PSG1	6.92542	UP	0.021822	0.00853111	0.0308145
sp|P09619|PGFRB_HUMAN	PDGFRB	3.17387	DOWN	-0.00548107	0.00854596	0.0308145
sp|P02753|RET4_HUMAN	RBP4	11.2036	DOWN	-0.00578776	0.00874072	0.0314347
sp|P08582|TRFM_HUMAN	MELTF	5.34988	DOWN	-0.00570717	0.00881456	0.0316179
sp|P56470|LEG4_HUMAN	LGALS4	0.914596	DOWN	-0.016472	0.00885067	0.0316652
sp|P30101|PDIA3_HUMAN	PDIA3	7.15038	UP	0.00447096	0.00892145	0.031836
sp|Q9NPR2|SEM4B_HUMAN	SEMA4B	4.21893	DOWN	-0.00425332	0.00898173	0.0319685
sp|Q99715|COCA1_HUMAN	COL12A1	9.64923	DOWN	-0.00649682	0.00905661	0.0320733
sp|Q9BWP8|COL11_HUMAN	COLEC11	2.4632	DOWN	-0.00694719	0.0090791	0.0320733
sp|P0DML2|CSH1_HUMAN (+1)	CSH1	6.24906	UP	0.0133605	0.00908084	0.0320733
sp|O75882|ATRN_HUMAN	ATRN	8.64401	DOWN	-0.0036163	0.00923192	0.0325237
sp|P62879|GBB2_HUMAN_family	GNB2	3.65222	DOWN	-0.00516837	0.00940112	0.0330355
sp|Q8IUL8|CILP2_HUMAN	CILP2	4.50167	UP	0.00586487	0.00942676	0.0330415
sp|O95633|FSTL3_HUMAN	FSTL3	10.1645	UP	0.00898089	0.00976246	0.03412
sp|Q53GD3|CTL4_HUMAN	SLC44A4	5.10357	DOWN	-0.00598756	0.00978388	0.03412
sp|Q07075|AMPE_HUMAN	ENPEP	5.57235	UP	0.00686426	0.0100291	0.0348871
sp|Q10567|AP1B1_HUMAN	AP1B1	1.55649	DOWN	-0.006399	0.0101093	0.0350046
sp|O15232|MATN3_HUMAN	MATN3	6.07887	DOWN	-0.00884216	0.0101136	0.0350046
sp|P29279|CCN2_HUMAN	CCN2	7.3258	UP	0.00682302	0.0104784	0.0361768
sp|P06753|TPM3_HUMAN	TPM3	3.56848	DOWN	-0.00810628	0.0105354	0.0362053
sp|P28300|LYOX_HUMAN	LOX	5.70202	UP	0.0105984	0.0105391	0.0362053
sp|Q9NY33|DPP3_HUMAN	DPP3	4.77422	DOWN	-0.00422603	0.0108999	0.0372821
sp|O15144|ARPC2_HUMAN	ARPC2	3.59025	UP	0.0101625	0.0109066	0.0372821
sp|P28908|TNR8_HUMAN	TNFRSF8	2.27537	DOWN	-0.00451401	0.0109882	0.0374686
sp|P05160|F13B_HUMAN	F13B	8.02602	DOWN	-0.00713566	0.0110937	0.0376527
sp|Q12805|FBLN3_HUMAN	EFEMP1	10.3397	DOWN	-0.00422228	0.0110968	0.0376527
sp|Q14974|IMB1_HUMAN	KPNB1	2.08273	DOWN	-0.00690252	0.0112073	0.0379346
sp|Q9UMX5|NENF_HUMAN	NENF	6.77782	DOWN	-0.00541433	0.0113354	0.0382744
sp|P62820|RAB1A_HUMAN	RAB1A	3.88003	DOWN	-0.00408589	0.0115425	0.0388411
sp|Q8WZ75|ROBO4_HUMAN	ROBO4	5.4674	UP	0.0058578	0.0115595	0.0388411
sp|Q96CX2|KCD12_HUMAN	KCTD12	2.81967	DOWN	-0.00521495	0.011709	0.0392479
sp|Q9NZ08|ERAP1_HUMAN	ERAP1	4.02636	DOWN	-0.00495061	0.0118606	0.0396598
sp|P43353|AL3B1_HUMAN	ALDH3B1	1.61816	UP	0.00709618	0.0119935	0.0400072
sp|Q99536|VAT1_HUMAN	VAT1	4.04882	DOWN	-0.00571912	0.0121218	0.0403379
sp|P16401|H15_HUMAN	H1-5	3.75713	UP	0.0150683	0.0121915	0.0404723
sp|P82987|ATL3_HUMAN	ADAMTSL3	2.1032	DOWN	-0.00928656	0.0122891	0.0406985
sp|P22897|MRC1_HUMAN	MRC1	5.93671	DOWN	-0.0054933	0.0129948	0.0429327
sp|Q14165|MLEC_HUMAN	MLEC	5.09335	DOWN	-0.00523884	0.0130342	0.0429601
sp|Q08345|DDR1_HUMAN	DDR1	5.21706	UP	0.00410227	0.013604	0.0447312
sp|Q16270|IBP7_HUMAN	IGFBP7	9.59168	DOWN	-0.0115518	0.0136739	0.0447665
sp|O00560|SDCB1_HUMAN	SDCBP	6.02461	UP	0.00353501	0.0136795	0.0447665
sp|O00391|QSOX1_HUMAN	QSOX1	9.57416	UP	0.0066059	0.0137585	0.0449153
sp|P40925|MDHC_HUMAN	MDH1	6.56538	UP	0.00430727	0.0137901	0.0449153
sp|P01033|TIMP1_HUMAN	TIMP1	9.00882	UP	0.00472655	0.0138914	0.045139
sp|P05155|IC1_HUMAN	SERPING1	12.3171	DOWN	-0.00429844	0.0140253	0.045467
sp|P22626|ROA2_HUMAN	HNRNPA2B1	2.31987	UP	0.00687247	0.0141169	0.0456569
sp|P04114|APOB_HUMAN	APOB	7.60662	DOWN	-0.0190435	0.0143942	0.0463651
sp|P62826|RAN_HUMAN	RAN	4.28334	DOWN	-0.00411871	0.0144278	0.0463651
sp|P02748|CO9_HUMAN	C9	11.0957	UP	0.00475071	0.0144366	0.0463651
sp|P27105|STOM_HUMAN	STOM	2.02679	UP	0.00728036	0.0144765	0.0463854
sp|P37802|TAGL2_HUMAN	TAGLN2	4.89354	UP	0.00507865	0.0145321	0.0464555
sp|Q07960|RHG01_HUMAN	ARHGAP1	4.62689	DOWN	-0.00405969	0.0146326	0.0466687
sp|Q6UY14|ATL4_HUMAN	ADAMTSL4	6.00916	DOWN	-0.00470936	0.0148391	0.0472183
sp|P30044|PRDX5_HUMAN	PRDX5	5.66068	UP	0.00667762	0.0149098	0.0473344
sp|Q6GTX8|LAIR1_HUMAN	LAIR1	3.89722	UP	0.00679856	0.0152214	0.0482129
sp|Q04917|1433F_HUMAN	YWHAH	3.84387	DOWN	-0.00677217	0.0154707	0.0488902
sp|P19801|AOC1_HUMAN	AOC1	10.0245	UP	0.015138	0.0157632	0.049701
sp|Q02809|PLOD1_HUMAN	PLOD1	5.88736	DOWN	-0.00846043	0.0157998	0.0497029
sp|P63208|SKP1_HUMAN	SKP1	5.1312	DOWN	-0.00526881	0.0158512	0.0497511
sp|Q04756|HGFA_HUMAN	HGFAC	5.77109	NO	-0.00719942	0.0160026	0.0501125
sp|Q15257|PTPA_HUMAN	PTPA	3.47198	NO	-0.00386621	0.0163105	0.0509611
sp|P19971|TYPH_HUMAN	TYMP	2.4467	NO	-0.0168637	0.0163519	0.050975
sp|P53634|CATC_HUMAN	CTSC	6.62559	NO	0.00760829	0.0165058	0.0512615
sp|P14174|MIF_HUMAN	MIF	3.61933	NO	0.00520133	0.016518	0.0512615
sp|P13591|NCAM1_HUMAN	NCAM1	6.82344	NO	0.00275651	0.016651	0.0515583
sp|P02790|HEMO_HUMAN	HPX	14.0763	NO	0.0115106	0.0168407	0.052029
sp|Q05707|COEA1_HUMAN	COL14A1	7.55113	NO	-0.0070371	0.0169186	0.0521532
sp|P02751|FINC_HUMAN	FN1	14.3909	NO	-0.0088541	0.0172891	0.0531766
sp|P00734|THRB_HUMAN	F2	10.561	NO	0.00664257	0.0173744	0.05332
sp|Q9HD89|RETN_HUMAN	RETN	2.21226	NO	0.00756755	0.0178599	0.0546886
sp|P10619|PPGB_HUMAN	CTSA	3.82968	NO	-0.00683644	0.0182125	0.0556449
sp|P54826|GAS1_HUMAN	GAS1	5.93958	NO	-0.00464576	0.0183323	0.0558873
sp|Q6UXH9|PAMR1_HUMAN	PAMR1	2.61663	NO	-0.00772921	0.018496	0.0562347
sp|P27487|DPP4_HUMAN	DPP4	7.77851	NO	-0.00691215	0.0185487	0.0562347
sp|A0A075B6S6|KVD30_HUMAN	IGKV2D-30	4.93368	NO	-0.00601262	0.0185685	0.0562347
sp|P35542|SAA4_HUMAN	SAA4	5.76643	NO	-0.0131226	0.018763	0.0566997
sp|P28838|AMPL_HUMAN	LAP3	2.74802	NO	-0.0067294	0.0188298	0.0567772
sp|P40227|TCPZ_HUMAN	CCT6A	4.09179	NO	0.00718592	0.0191104	0.0574976
sp|P34096|RNAS4_HUMAN	RNASE4	4.99368	NO	0.00694969	0.0194432	0.0583719
sp|P34932|HSP74_HUMAN	HSPA4	3.36422	NO	0.00659538	0.0195828	0.0586633
sp|Q96HC4|PDLI5_HUMAN	PDLIM5	2.39518	NO	0.00633699	0.0196402	0.0587081
sp|P24666|PPAC_HUMAN	ACP1	1.72401	NO	0.00783244	0.0197994	0.059056
sp|P17948|VGFR1_HUMAN	FLT1	10.978	NO	0.0121096	0.0200052	0.0595412
sp|Q9NRX4|PHP14_HUMAN	PHPT1	4.02515	NO	0.00744274	0.0205175	0.0609348
sp|Q8IZA0|K319L_HUMAN	KIAA0319L	1.59013	NO	0.0059949	0.0206191	0.0611051
sp|Q6UXB8|PI16_HUMAN	PI16	8.68633	NO	0.00700884	0.0208495	0.0616556
sp|Q9UQ52|CNTN6_HUMAN	CNTN6	5.05115	NO	-0.00786238	0.0209577	0.0618432
sp|P01706|LV211_HUMAN	IGLV2-11	5.81467	NO	0.00912385	0.0210975	0.062123
sp|Q7Z7M9|GALT5_HUMAN	GALNT5	4.44872	NO	-0.00541905	0.0212987	0.0625252
sp|Q9NZD2|GLTP_HUMAN	GLTP	2.21408	NO	0.0048431	0.0213247	0.0625252
sp|P43251|BTD_HUMAN	BTD	8.48325	NO	-0.00398138	0.0214045	0.0626262
sp|P00390|GSHR_HUMAN	GSR	4.30796	NO	-0.00508267	0.0217424	0.0634152
sp|P09525|ANXA4_HUMAN	ANXA4	4.21137	NO	-0.00679877	0.021766	0.0634152
sp|P12111|CO6A3_HUMAN	COL6A3	11.0847	NO	-0.00542007	0.0219108	0.0637029
sp|Q9ULZ3|ASC_HUMAN	PYCARD	1.33338	NO	-0.00585955	0.022092	0.0640946
sp|P10412|H14_HUMAN	H1-4	4.88711	NO	0.0126064	0.0222852	0.0645196
sp|P01011|AACT_HUMAN	SERPINA3	13.4791	NO	-0.00454522	0.022351	0.0645748
sp|P01130|LDLR_HUMAN	LDLR	2.0112	NO	-0.00630664	0.022427	0.064659
sp|P18206|VINC_HUMAN	VCL	8.34702	NO	-0.00332001	0.0225998	0.0650215
sp|P02766|TTHY_HUMAN	TTR	10.2791	NO	0.00554134	0.0228458	0.0655926
sp|P24593|IBP5_HUMAN	IGFBP5	9.4351	NO	0.0103422	0.0234664	0.0672347
sp|O14773|TPP1_HUMAN	TPP1	1.23415	NO	0.0059694	0.0236254	0.06755
sp|Q9UBQ0|VPS29_HUMAN	VPS29	2.47827	NO	-0.0046607	0.0241747	0.0689778
sp|O94910|AGRL1_HUMAN	ADGRL1	5.0968	NO	-0.00435896	0.0244948	0.0696525
sp|Q9BYE9|CDHR2_HUMAN	CDHR2	5.67973	NO	-0.0148664	0.024512	0.0696525
sp|P22061|PIMT_HUMAN	PCMT1	2.41739	NO	0.00415535	0.0246323	0.0698504
sp|Q9UHF0|TKNK_HUMAN	TAC3	6.84676	NO	0.0202506	0.0248451	0.070218
sp|O60259|KLK8_HUMAN	KLK8	3.08613	NO	0.00660766	0.0248649	0.070218
sp|P53004|BIEA_HUMAN	BLVRA	1.9184	NO	-0.00542798	0.0249144	0.070218
sp|P58062|ISK7_HUMAN	SPINK7	3.36056	NO	0.00786007	0.0253191	0.0712131
sp|Q9UBQ6|EXTL2_HUMAN	EXTL2	2.61672	NO	-0.00653044	0.025372	0.0712169
sp|P31946|1433B_HUMAN	YWHAB	5.14417	NO	-0.00363701	0.0256117	0.071744
sp|Q12792|TWF1_HUMAN	na	2.78649	NO	0.00450566	0.0262683	0.0734341
sp|P16930|FAAA_HUMAN	FAH	3.37883	NO	-0.00415216	0.0271878	0.0758513
sp|O43707|ACTN4_HUMAN	ACTN4	8.39912	NO	0.00482654	0.0276847	0.07704
sp|Q13938|CAYP1_HUMAN	CAPS	4.22195	NO	0.00457028	0.0277255	0.07704
sp|Q6P988|NOTUM_HUMAN	NOTUM	8.91362	NO	0.00700974	0.0279141	0.0774083
sp|P36871|PGM1_HUMAN	PGM1	4.24479	NO	-0.00369176	0.0279844	0.0774479
sp|P49746|TSP3_HUMAN	THBS3	4.79648	NO	-0.00700802	0.0281044	0.0776244
sp|Q02818|NUCB1_HUMAN	NUCB1	8.03326	NO	0.00516106	0.0282219	0.0777933
sp|Q8NBS9|TXND5_HUMAN	TXNDC5	6.2534	NO	-0.00441834	0.0288606	0.0793954
sp|P29317|EPHA2_HUMAN	EPHA2	1.84077	NO	0.00474617	0.0296083	0.0812902
sp|Q9UBX5|FBLN5_HUMAN	FBLN5	5.92439	NO	0.00391299	0.0300353	0.0822368
sp|O95867|LY66C_HUMAN	LY6G6C	3.4471	NO	-0.0054354	0.0300721	0.0822368
sp|P81605|DCD_HUMAN	DCD	4.91692	NO	0.0190492	0.0307183	0.0838379
sp|P13727|PRG2_HUMAN	PRG2	11.9376	NO	0.0119674	0.0308231	0.0839581
sp|P02787|TRFE_HUMAN	TF	17.5425	NO	0.00398655	0.0313794	0.0853051
sp|Q01518|CAP1_HUMAN	CAP1	5.87314	NO	0.00439263	0.0315249	0.0855322
sp|P14151|LYAM1_HUMAN	SELL	5.02373	NO	-0.00380433	0.0326355	0.0883717
sp|O75094|SLIT3_HUMAN	SLIT3	2.42607	NO	-0.00547595	0.0329514	0.0889665
sp|Q92626|PXDN_HUMAN	PXDN	6.72892	NO	-0.00401272	0.0329839	0.0889665
sp|Q9UGI8|TES_HUMAN	TES	0.286198	NO	0.00621646	0.0331528	0.0892476
sp|P04196|HRG_HUMAN	HRG	10.252	NO	-0.011334	0.0332259	0.0892705
sp|P27824|CALX_HUMAN	CANX	5.35248	NO	-0.00426057	0.0333944	0.0895488
sp|P00966|ASSY_HUMAN	ASS1	2.60725	NO	-0.00637957	0.033549	0.0897891
sp|P09493|TPM1_HUMAN	TPM1	4.46684	NO	-0.00592715	0.0336148	0.0897912
sp|P55072|TERA_HUMAN	VCP	5.96138	NO	0.00376384	0.0339703	0.0905657
sp|Q9Y376|CAB39_HUMAN	CAB39	4.56415	NO	0.00324094	0.0342595	0.0909932
sp|P06737|PYGL_HUMAN	PYGL	3.74324	NO	0.00395903	0.0342625	0.0909932
sp|Q9NPY3|C1QR1_HUMAN	CD93	6.12961	NO	-0.00685036	0.0344248	0.0912488
sp|P14778|IL1R1_HUMAN	IL1R1	2.44984	NO	-0.00610963	0.034548	0.0913999
sp|Q8N3T6|T132C_HUMAN	TMEM132C	3.19483	NO	-0.00780116	0.0346872	0.0915928
sp|Q9Y4L1|HYOU1_HUMAN	HYOU1	4.89863	NO	-0.00341499	0.0350812	0.0924562
sp|Q9NSC7|SIA7A_HUMAN	ST6GALNAC1	1.2935	NO	-0.00458614	0.0352226	0.0926523
sp|P33241|LSP1_HUMAN	LSP1	4.85876	NO	-0.00922447	0.0355935	0.0933411
sp|P49721|PSB2_HUMAN	PSMB2	0.789645	NO	-0.00661579	0.0356197	0.0933411
sp|O00499|BIN1_HUMAN	BIN1	1.5391	NO	-0.007329	0.0363521	0.0950801
sp|P01009|A1AT_HUMAN	SERPINA1	16.7589	NO	0.004131	0.0365059	0.0953017
sp|P08236|BGLR_HUMAN	GUSB	2.62466	NO	0.00670154	0.0371445	0.0967858
sp|Q9BS26|ERP44_HUMAN	ERP44	4.83806	NO	-0.00284517	0.0382773	0.0995498
sp|P61088|UBE2N_HUMAN	UBE2N	2.72633	NO	0.00472562	0.0386179	0.10013
sp|P07307|ASGR2_HUMAN	ASGR2	6.75213	NO	-0.0055323	0.0386454	0.10013
sp|Q9H4A9|DPEP2_HUMAN	DPEP2	2.2732	NO	0.00426562	0.038727	0.100153
sp|Q99574|NEUS_HUMAN	SERPINI1	4.45193	NO	0.00480399	0.0394972	0.101954
sp|P23468|PTPRD_HUMAN	PTPRD	2.62092	NO	-0.00509028	0.0398242	0.102607
sp|Q86UN3|R4RL2_HUMAN	RTN4RL2	2.51108	NO	0.00547941	0.0399205	0.102663
sp|P15121|ALDR_HUMAN	AKR1B1	5.44649	NO	-0.0047009	0.0403123	0.103137
sp|P48147|PPCE_HUMAN	PREP	3.86761	NO	-0.00437965	0.0403258	0.103137
sp|Q9UKK9|NUDT5_HUMAN	NUDT5	4.70739	NO	-0.00356251	0.0403287	0.103137
sp|Q01973|ROR1_HUMAN	ROR1	4.97703	NO	-0.00296683	0.0407172	0.103938
sp|P01236|PRL_HUMAN	PRL	9.50081	NO	-0.00990511	0.0413538	0.105297
sp|P31150|GDIA_HUMAN	GDI1	4.27364	NO	-0.00288488	0.0414022	0.105297
sp|P05154|IPSP_HUMAN	SERPINA5	8.23165	NO	0.00499133	0.041734	0.105946
sp|A0A0B4J1X5|HV374_HUMAN	IGHV3-74	6.70747	NO	-0.00782843	0.0424469	0.107558
sp|Q12884|SEPR_HUMAN	FAP	6.01699	NO	-0.00400483	0.0425937	0.107608
sp|P98088|MUC5A_HUMAN	MUC5AC	9.98904	NO	-0.00716275	0.0426226	0.107608
sp|P19338|NUCL_HUMAN	NCL	1.75401	NO	0.0108937	0.0439368	0.11072
sp|P00492|HPRT_HUMAN	HPRT1	4.24201	NO	0.0045016	0.0440154	0.11072
sp|P21810|PGS1_HUMAN	BGN	3.49544	NO	-0.00969038	0.0441835	0.110941
sp|P55259|GP2_HUMAN	GP2	3.74191	NO	-0.0195525	0.0445514	0.11158
sp|O75339|CILP1_HUMAN	CILP	2.38039	NO	-0.00908566	0.0445995	0.11158
sp|P31948|STIP1_HUMAN	STIP1	3.20713	NO	0.00562154	0.0448731	0.112061
sp|P33151|CADH5_HUMAN	CDH5	7.43335	NO	-0.00325599	0.0453612	0.113075
sp|P23381|SYWC_HUMAN	WARS1	5.33511	NO	-0.00941953	0.0456295	0.113539
sp|A0A0B4J1V1|HV321_HUMAN	IGHV3-21	4.85404	NO	-0.00498049	0.0478996	0.118974
sp|Q15238|PSG5_HUMAN	PSG5	2.53685	NO	0.017904	0.0481247	0.119139
sp|Q99674|CGRE1_HUMAN	CGREF1	4.73849	NO	-0.00980172	0.0481387	0.119139
sp|P12109|CO6A1_HUMAN	COL6A1	9.41507	NO	-0.00684743	0.0487104	0.120338
sp|Q86UD1|OAF_HUMAN	OAF	3.38508	NO	-0.00497257	0.0490259	0.120901
sp|P25311|ZA2G_HUMAN	AZGP1	12.0408	NO	0.00347417	0.049365	0.121521
sp|P35613|BASI_HUMAN	BSG	5.89039	NO	0.00330368	0.0500672	0.12303
sp|Q5D862|FILA2_HUMAN	FLG2	2.14179	NO	0.00862614	0.0515787	0.126519
sp|P0C0L4|CO4A_HUMAN	C4A	6.61284	NO	0.00674421	0.0517666	0.126755
sp|Q9NRR1|CYTL1_HUMAN	CYTL1	4.63295	NO	-0.00912075	0.0524679	0.128245
sp|Q8NCL4|GALT6_HUMAN	GALNT6	5.08339	NO	0.00436125	0.0531935	0.129788
sp|Q9H299|SH3L3_HUMAN	SH3BGRL3	6.19046	NO	0.00515773	0.0533705	0.12999
sp|P51674|GPM6A_HUMAN	GPM6A	2.02729	NO	0.00614916	0.0538972	0.131042
sp|P08571|CD14_HUMAN	CD14	8.81003	NO	-0.00288374	0.0542165	0.131587
sp|P04844|RPN2_HUMAN	RPN2	0.74232	NO	-0.0056898	0.0548578	0.132536
sp|O00244|ATOX1_HUMAN	ATOX1	5.5752	NO	0.00420249	0.0548766	0.132536
sp|Q86VP6|CAND1_HUMAN	CAND1	3.80253	NO	-0.00369935	0.054927	0.132536
sp|P62495|ERF1_HUMAN	ETF1	1.83887	NO	-0.00368361	0.0549915	0.132536
sp|P06865|HEXA_HUMAN	HEXA	5.65041	NO	0.00291655	0.0551944	0.132794
sp|P08134|RHOC_HUMAN (+1)	RHOC	3.73562	NO	-0.00414324	0.0552995	0.132815
sp|P62258|1433E_HUMAN	YWHAE	7.97414	NO	-0.00319818	0.0563282	0.135051
sp|P01178|NEU1_HUMAN	OXT	3.35095	NO	-0.00796374	0.0567019	0.13553
sp|Q9BRK3|MXRA8_HUMAN	MXRA8	6.3631	NO	0.00340452	0.0567244	0.13553
sp|P04179|SODM_HUMAN	SOD2	4.79261	NO	-0.00643451	0.0570481	0.135993
sp|A0A075B6J9|LV218_HUMAN	IGLV2-18	5.13727	NO	-0.00840494	0.0571152	0.135993
sp|P27797|CALR_HUMAN	CALR	9.99302	NO	-0.00525502	0.0577106	0.137035
sp|A0A087WW87|KV240_HUMAN (+1)	IGKV2-40	5.81989	NO	-0.00487801	0.0577612	0.137035
sp|P04083|ANXA1_HUMAN	ANXA1	8.6991	NO	0.0107401	0.0578503	0.137035
sp|P49862|KLK7_HUMAN	KLK7	1.63289	NO	0.00823108	0.0588221	0.139098
sp|P21399|ACOHC_HUMAN	ACO1	0.200764	NO	-0.0169012	0.0592732	0.139925
sp|O00468|AGRIN_HUMAN	AGRN	7.53658	NO	-0.0032954	0.0593836	0.139947
sp|P27816|MAP4_HUMAN	MAP4	2.17644	NO	0.0103305	0.0596626	0.140365
sp|Q12841|FSTL1_HUMAN	FSTL1	9.43819	NO	-0.0036983	0.0607005	0.142564
sp|Q99828|CIB1_HUMAN	CIB1	2.82052	NO	-0.00340813	0.0611599	0.143399
sp|P43487|RANG_HUMAN	RANBP1	1.74542	NO	0.0062041	0.0613563	0.143615
sp|P00738|HPT_HUMAN	HP	8.84522	NO	0.019435	0.0619951	0.144865
sp|Q7Z7M0|MEGF8_HUMAN	MEGF8	4.37873	NO	-0.00378546	0.0626316	0.146105
sp|Q8N114|SHSA5_HUMAN	SHISA5	6.19944	NO	0.00376198	0.0634007	0.147456
sp|P07195|LDHB_HUMAN	LDHB	8.10072	NO	-0.00401286	0.0634242	0.147456
sp|Q9Y2B0|CNPY2_HUMAN	CNPY2	3.33258	NO	-0.00466605	0.0638124	0.148109
sp|Q9H6S3|ES8L2_HUMAN	EPS8L2	5.42474	NO	0.0034182	0.0640519	0.148416
sp|Q9UPZ6|THS7A_HUMAN	THSD7A	0.558283	NO	-0.00615615	0.0648958	0.150119
sp|P20700|LMNB1_HUMAN	LMNB1	6.02542	NO	-0.00391054	0.0652872	0.150772
sp|A0A0B4J1U3|LV136_HUMAN	IGLV1-36	1.92429	NO	-0.0100287	0.0662642	0.152773
sp|P28799|GRN_HUMAN	GRN	7.08982	NO	0.00392795	0.0667386	0.15361
sp|P08962|CD63_HUMAN	CD63	4.66984	NO	-0.00616146	0.0676667	0.155487
sp|P19652|A1AG2_HUMAN	ORM2	11.9731	NO	-0.00526937	0.0685513	0.157258
sp|Q01459|DIAC_HUMAN	CTBS	6.93788	NO	0.00272767	0.0686958	0.157328
sp|Q13093|PAFA_HUMAN	PLA2G7	2.67895	NO	-0.00613695	0.0696638	0.159281
sp|P47756|CAPZB_HUMAN	CAPZB	4.51722	NO	0.00291088	0.0698128	0.159358
sp|P02775|CXCL7_HUMAN	PPBP	3.13314	NO	0.00809171	0.0705285	0.160726
sp|Q92876|KLK6_HUMAN	KLK6	4.4012	NO	-0.00538948	0.0708724	0.161243
sp|P21980|TGM2_HUMAN	TGM2	6.67074	NO	-0.00513748	0.0715704	0.162564
sp|Q9H444|CHM4B_HUMAN	CHMP4B	1.9524	NO	0.00356575	0.0719899	0.163248
sp|O75071|EFC14_HUMAN	EFCAB14	1.38812	NO	-0.00533495	0.0723424	0.163778
sp|P07711|CATL1_HUMAN	CTSL	4.32848	NO	0.00393479	0.0729635	0.164914
sp|Q9UNN8|EPCR_HUMAN	PROCR	7.5698	NO	0.00482184	0.0738998	0.166758
sp|Q9BXJ0|C1QT5_HUMAN	C1QTNF5	2.99397	NO	-0.00374619	0.0741465	0.166951
sp|Q9NQ38|ISK5_HUMAN	SPINK5	9.57927	NO	-0.00599497	0.0743468	0.166951
sp|P08670|VIME_HUMAN	VIM	8.03081	NO	-0.00683317	0.074348	0.166951
sp|P02654|APOC1_HUMAN	APOC1	6.65164	NO	-0.00996707	0.0759088	0.170179
sp|Q9NQW7|XPP1_HUMAN	XPNPEP1	2.09873	NO	-0.0034426	0.0761367	0.170245
sp|Q8N474|SFRP1_HUMAN	SFRP1	3.83748	NO	0.00626793	0.0761849	0.170245
sp|Q6E0U4|DMKN_HUMAN	DMKN	3.36106	NO	-0.0099799	0.076494	0.17066
sp|Q9BUD6|SPON2_HUMAN	SPON2	6.43885	NO	-0.00462474	0.0768502	0.171178
sp|Q99988|GDF15_HUMAN	GDF15	5.52753	NO	0.00538964	0.0788259	0.175296
sp|Q92765|SFRP3_HUMAN	FRZB	6.14114	NO	-0.00532807	0.0795565	0.176636
sp|Q13201|MMRN1_HUMAN	MMRN1	5.6954	NO	0.0044948	0.0808024	0.178963
sp|P21709|EPHA1_HUMAN	EPHA1	2.06251	NO	-0.00541519	0.0808639	0.178963
sp|P80370|DLK1_HUMAN	DLK1	10.3954	NO	-0.00367456	0.0810918	0.17914
sp|P40121|CAPG_HUMAN	CAPG	6.90874	NO	0.00331169	0.0812032	0.17914
sp|P04732|MT1E_HUMAN	MT1E	-0.46038	NO	0.00910289	0.0816748	0.179654
sp|P01880|IGHD_HUMAN	IGHD	5.24028	NO	-0.0157346	0.0817825	0.179654
sp|P22792|CPN2_HUMAN	CPN2	6.65971	NO	-0.00733652	0.0818265	0.179654
sp|Q9H0B8|CRLD2_HUMAN	CRISPLD2	3.52443	NO	-0.00489701	0.0826646	0.181206
sp|P05120|PAI2_HUMAN	SERPINB2	7.45853	NO	0.00350555	0.0832122	0.182117
sp|P17900|SAP3_HUMAN	GM2A	8.92962	NO	0.00288891	0.0841092	0.183789
sp|Q9NQ79|CRAC1_HUMAN	CRTAC1	4.80129	NO	0.00421187	0.0846716	0.184726
sp|Q9GZX9|TWSG1_HUMAN	TWSG1	7.27094	NO	-0.00361498	0.0856747	0.186502
sp|P22234|PUR6_HUMAN	PAICS	2.11888	NO	0.00490374	0.0857559	0.186502
sp|O15145|ARPC3_HUMAN	ARPC3	2.26097	NO	-0.00321874	0.0861673	0.187102
sp|Q9H6B4|CLMP_HUMAN	CLMP	5.15255	NO	-0.00284755	0.0871658	0.188973
sp|P08581|MET_HUMAN	MET	4.46791	NO	-0.00383311	0.0874722	0.18934
sp|Q14914|PTGR1_HUMAN	PTGR1	2.06645	NO	0.00547469	0.0879772	0.190135
sp|Q9NP55|BPIA1_HUMAN	BPIFA1	7.32417	NO	0.00617812	0.0886798	0.190882
sp|P01859|IGHG2_HUMAN	IGHG2	12.9579	NO	-0.00785733	0.0886997	0.190882
sp|P37173|TGFR2_HUMAN	TGFBR2	5.33413	NO	-0.00396303	0.0887527	0.190882
sp|Q7Z406|MYH14_HUMAN	MYH14	5.35824	NO	0.00387205	0.0888756	0.190882
sp|O75223|GGCT_HUMAN	GGCT	5.75386	NO	0.00392477	0.0895373	0.192005
sp|P01876|IGHA1_HUMAN	IGHA1	11.2274	NO	-0.0091716	0.0900505	0.192806
sp|P14210|HGF_HUMAN	HGF	3.02354	NO	-0.00604676	0.091103	0.194757
sp|Q9Y653|AGRG1_HUMAN	ADGRG1	3.95476	NO	-0.00398213	0.0924804	0.196877
sp|Q9NQR4|NIT2_HUMAN	NIT2	2.22968	NO	-0.00328628	0.0924869	0.196877
sp|P52907|CAZA1_HUMAN	CAPZA1	2.59825	NO	0.00457467	0.0925223	0.196877
sp|P11766|ADHX_HUMAN	ADH5	1.27325	NO	-0.00401993	0.0937895	0.199266
sp|Q9UI42|CBPA4_HUMAN	CPA4	3.99924	NO	-0.00402958	0.0940061	0.199266
sp|Q16610|ECM1_HUMAN	ECM1	10.0972	NO	-0.00312546	0.0940778	0.199266
sp|P55268|LAMB2_HUMAN	LAMB2	6.54482	NO	-0.00642126	0.0943039	0.199439
sp|Q6UWP8|SBSN_HUMAN	SBSN	9.19234	NO	0.00795584	0.0944723	0.19949
sp|P23526|SAHH_HUMAN	AHCY	5.56163	NO	0.00407109	0.0947611	0.199794
sp|Q92859|NEO1_HUMAN	NEO1	3.23404	NO	-0.00230934	0.0949708	0.199931
sp|P08603|CFAH_HUMAN_family	CFH	11.3797	NO	-0.00404601	0.0979256	0.205838
sp|O60814|H2B1K_HUMAN (+8)	H2BC12	5.19369	NO	-0.00645202	0.0986883	0.207125
sp|O60462|NRP2_HUMAN	NRP2	6.45404	NO	-0.00388883	0.100026	0.209615
sp|P01871|IGHM_HUMAN	IGHM	7.48625	NO	0.0103852	0.100612	0.210524
sp|P41271|NBL1_HUMAN	NBL1	6.42213	NO	-0.00489479	0.100789	0.210575
sp|Q96P44|COLA1_HUMAN	COL21A1	1.59102	NO	-0.00606831	0.101619	0.211988
sp|P16278|BGAL_HUMAN	GLB1	2.15846	NO	-0.00324723	0.102809	0.214148
sp|P52823|STC1_HUMAN	STC1	5.30033	NO	0.00468248	0.103088	0.214405
sp|P68366|TBA4A_HUMAN	TUBA4A	2.60302	NO	-0.00386986	0.103266	0.214452
sp|Q04837|SSBP_HUMAN	SSBP1	-0.0385657	NO	0.00502355	0.104108	0.215876
sp|P06748|NPM_HUMAN	NPM1	2.601	NO	0.00597128	0.104282	0.215912
sp|P20933|ASPG_HUMAN	AGA	4.53309	NO	0.00551591	0.104711	0.216477
sp|Q02487|DSC2_HUMAN	DSC2	7.38154	NO	0.00248849	0.106178	0.218585
tr|A0A1B0GUV8|A0A1B0GUV8_HUMAN	na	2.47065	NO	-0.00659795	0.106186	0.218585
sp|P12107|COBA1_HUMAN	COL11A1	6.45885	NO	-0.00581417	0.106206	0.218585
sp|P17813|EGLN_HUMAN	ENG	5.80912	NO	-0.00304977	0.1106	0.227018
sp|P53990|IST1_HUMAN	IST1	5.54623	NO	0.00304347	0.110724	0.227018
sp|P36980|FHR2_HUMAN	CFHR2	8.15029	NO	-0.00593353	0.110839	0.227018
sp|Q8NC51|PAIRB_HUMAN	SERBP1	3.96001	NO	0.00552162	0.110961	0.227018
sp|P22304|IDS_HUMAN	IDS	4.4902	NO	0.00361148	0.111764	0.228323
sp|P01699|LV144_HUMAN	IGLV1-44	4.34977	NO	0.00598866	0.112818	0.230135
sp|P54289|CA2D1_HUMAN	CACNA2D1	0.758725	NO	-0.0054683	0.113334	0.230847
sp|Q641Q3|METRL_HUMAN	METRNL	1.69733	NO	-0.00362873	0.113895	0.231648
sp|P07996|TSP1_HUMAN	THBS1	10.7503	NO	0.00381778	0.114922	0.233356
sp|P09093|CEL3A_HUMAN	CELA3A	3.08323	NO	-0.0173875	0.115073	0.233356
sp|Q03591|FHR1_HUMAN_family	CFHR1	8.10401	NO	-0.00987886	0.115389	0.233614
sp|O75369|FLNB_HUMAN	FLNB	8.03412	NO	-0.00315363	0.115538	0.233614
sp|P50395|GDIB_HUMAN	GDI2	5.9825	NO	0.00265771	0.116846	0.235299
sp|O15230|LAMA5_HUMAN	LAMA5	3.91036	NO	-0.00446946	0.116914	0.235299
sp|Q8NFY4|SEM6D_HUMAN	SEMA6D	2.52032	NO	-0.00387159	0.116942	0.235299
sp|Q99983|OMD_HUMAN	OMD	6.22954	NO	0.00690227	0.117053	0.235299
sp|Q9UNA0|ATS5_HUMAN	ADAMTS5	3.19041	NO	-0.00373895	0.117581	0.236017
sp|P26641|EF1G_HUMAN	EEF1G	5.5113	NO	-0.00248159	0.117847	0.236207
sp|P08294|SODE_HUMAN	SOD3	7.17713	NO	-0.00456624	0.11832	0.236811
sp|P08195|4F2_HUMAN	SLC3A2	5.48789	NO	-0.00280973	0.119024	0.237876
sp|P07360|CO8G_HUMAN	C8G	7.6527	NO	0.0039426	0.120673	0.240822
sp|Q9UKU9|ANGL2_HUMAN	ANGPTL2	6.80671	NO	-0.00369649	0.124429	0.247644
sp|Q15904|VAS1_HUMAN	ATP6AP1	2.79479	NO	-0.00536509	0.124572	0.247644
sp|P01889|HLAB_HUMAN	HLA-B	0.348556	NO	-0.00586835	0.124629	0.247644
sp|Q96P63|SPB12_HUMAN	SERPINB12	7.1284	NO	0.0044865	0.124925	0.247876
sp|Q99832|TCPH_HUMAN	CCT7	1.67502	NO	-0.00319575	0.125354	0.24837
sp|Q9HC38|GLOD4_HUMAN	GLOD4	6.25422	NO	-0.00209296	0.127618	0.252493
sp|P68032|ACTC_HUMAN	ACTC1	7.90171	NO	-0.00270348	0.128129	0.253142
sp|P58546|MTPN_HUMAN	MTPN	2.61122	NO	0.00285443	0.129309	0.255109
sp|P09871|C1S_HUMAN	C1S	7.88146	NO	-0.00488782	0.129905	0.255917
sp|Q99102|MUC4_HUMAN	MUC4	1.25457	NO	-0.0103676	0.131094	0.257892
sp|P05156|CFAI_HUMAN	CFI	10.8768	NO	0.00296686	0.13134	0.258009
sp|P19957|ELAF_HUMAN	PI3	6.4773	NO	-0.00826231	0.131734	0.258415
sp|P49368|TCPG_HUMAN	CCT3	3.01427	NO	0.00301998	0.132283	0.258982
sp|P17655|CAN2_HUMAN	CAPN2	5.12309	NO	0.00269849	0.132398	0.258982
sp|P10321|HLAC_HUMAN	HLA-C	1.69507	NO	-0.00629508	0.133075	0.259671
sp|P10768|ESTD_HUMAN	ESD	2.42879	NO	-0.00327613	0.133126	0.259671
sp|P61224|RAP1B_HUMAN (+1)	RAP1B	3.71262	NO	-0.00350291	0.133546	0.259967
sp|Q9H2G2|SLK_HUMAN	SLK	3.05908	NO	0.00397102	0.133654	0.259967
sp|O95445|APOM_HUMAN	APOM	6.02678	NO	-0.00509548	0.135464	0.263117
sp|O60701|UGDH_HUMAN	UGDH	1.14996	NO	0.00449788	0.136607	0.264963
sp|A0A0C4DH33|HV124_HUMAN	IGHV1-24	4.12609	NO	-0.00572498	0.137048	0.265446
sp|P50895|BCAM_HUMAN	BCAM	6.1284	NO	0.00237935	0.138458	0.267802
sp|A0A075B6K4|LV310_HUMAN	IGLV3-10	9.617	NO	-0.00445876	0.13927	0.268996
sp|P49720|PSB3_HUMAN	PSMB3	2.56685	NO	-0.00352225	0.139581	0.269221
sp|P02652|APOA2_HUMAN	APOA2	11.6636	NO	-0.00611966	0.140197	0.26991
sp|P02768|ALBU_HUMAN	ALB	12.6187	NO	-0.00757906	0.14033	0.26991
sp|P08833|IBP1_HUMAN	IGFBP1	15.6803	NO	-0.00623287	0.140823	0.270482
sp|B9A064|IGLL5_HUMAN	IGLL5	11.4138	NO	-0.00372058	0.141409	0.271231
sp|Q15365|PCBP1_HUMAN	PCBP1	2.31198	NO	0.00331942	0.142867	0.273647
sp|P09237|MMP7_HUMAN	MMP7	2.00128	NO	0.00837117	0.143708	0.274877
sp|O75503|CLN5_HUMAN	CLN5	3.38412	NO	0.00322492	0.144865	0.276465
sp|P04439|HLAA_HUMAN	HLA-A	1.82279	NO	-0.00603089	0.144939	0.276465
sp|P22223|CADH3_HUMAN	CDH3	3.68659	NO	-0.00323874	0.146525	0.279104
sp|Q9NQ36|SCUB2_HUMAN	SCUBE2	6.5327	NO	-0.00381783	0.147376	0.280338
sp|Q6ZMJ2|SCAR5_HUMAN	SCARA5	2.55924	NO	-0.00568986	0.148215	0.281547
sp|P01743|HV146_HUMAN	IGHV1-46	4.40103	NO	-0.00456181	0.149272	0.283111
sp|P01024|CO3_HUMAN	C3	14.4364	NO	0.00243652	0.149686	0.283111
sp|P35858|ALS_HUMAN	IGFALS	7.72844	NO	0.00313823	0.149727	0.283111
sp|P35579|MYH9_HUMAN	MYH9	7.38791	NO	-0.00314222	0.149858	0.283111
sp|Q7Z3B1|NEGR1_HUMAN	NEGR1	4.2888	NO	0.00315145	0.151274	0.285396
sp|Q6H9L7|ISM2_HUMAN	ISM2	8.57186	NO	0.00675168	0.154342	0.290786
sp|Q16543|CDC37_HUMAN	CDC37	1.5726	NO	0.00430051	0.154742	0.291143
sp|P41250|GARS_HUMAN	GARS1	1.79524	NO	-0.00363613	0.156159	0.29341
sp|P08253|MMP2_HUMAN	MMP2	9.45378	NO	-0.00276349	0.156963	0.29452
sp|P25788|PSA3_HUMAN	PSMA3	3.64138	NO	0.00225317	0.157694	0.295488
sp|Q8IVF2|AHNK2_HUMAN	AHNAK2	-0.00236216	NO	0.0109085	0.158145	0.295933
sp|P49788|TIG1_HUMAN	RARRES1	1.21567	NO	0.00671803	0.160134	0.299249
sp|P54760|EPHB4_HUMAN	EPHB4	5.95709	NO	0.00245841	0.161578	0.301539
sp|Q9H0W9|CK054_HUMAN	C11orf54	-0.0219909	NO	0.00670059	0.162458	0.302612
sp|O43866|CD5L_HUMAN	CD5L	4.55326	NO	0.0072842	0.162591	0.302612
sp|Q09328|MGT5A_HUMAN	MGAT5	5.26586	NO	0.00384561	0.163246	0.303422
sp|A0A0B4J1V0|HV315_HUMAN	IGHV3-15	6.19734	NO	-0.00280148	0.164327	0.305021
sp|Q6ZMU1|C3P1_HUMAN	C3P1	2.26317	NO	0.0058175	0.164673	0.305253
sp|P62328|TYB4_HUMAN (+1)	TMSB4X	2.27695	NO	-0.00848896	0.165339	0.306077
sp|O95865|DDAH2_HUMAN	DDAH2	4.78112	NO	-0.00289323	0.165804	0.30637
sp|Q9UQ74|PSG8_HUMAN	PSG8	2.26831	NO	0.0105957	0.1661	0.30637
sp|P00505|AATM_HUMAN	GOT2	2.48285	NO	0.00347911	0.166163	0.30637
sp|Q06481|APLP2_HUMAN	APLP2	2.27848	NO	0.00437074	0.167701	0.308794
sp|P12429|ANXA3_HUMAN	ANXA3	6.23401	NO	0.00344081	0.169586	0.311849
sp|O15123|ANGP2_HUMAN	ANGPT2	1.00594	NO	-0.00768582	0.170592	0.313281
sp|Q9Y6C2|EMIL1_HUMAN	EMILIN1	2.70573	NO	-0.00361939	0.17107	0.313545
sp|O14737|PDCD5_HUMAN	PDCD5	1.47115	NO	0.00381525	0.171189	0.313545
sp|Q7LGC8|CHST3_HUMAN	CHST3	4.6278	NO	-0.00350421	0.172191	0.314961
sp|P14207|FOLR2_HUMAN	FOLR2	4.56062	NO	-0.00303485	0.173776	0.316846
sp|P62805|H4_HUMAN	H4C1	6.6709	NO	-0.00490034	0.173921	0.316846
sp|O75874|IDHC_HUMAN	IDH1	5.63955	NO	-0.00288576	0.173921	0.316846
sp|P02760|AMBP_HUMAN	AMBP	13.4788	NO	-0.00404326	0.174139	0.316846
sp|P39060|COIA1_HUMAN	COL18A1	6.76212	NO	0.00249183	0.174507	0.317097
sp|P16671|CD36_HUMAN	CD36	4.17916	NO	-0.00289901	0.175594	0.318374
sp|Q92484|ASM3A_HUMAN	SMPDL3A	1.29472	NO	-0.0048485	0.175671	0.318374
sp|Q9ULI3|HEG1_HUMAN	HEG1	5.97309	NO	0.00406698	0.176343	0.319175
sp|P15529|MCP_HUMAN	CD46	3.84299	NO	-0.00230797	0.177151	0.320216
sp|P08263|GSTA1_HUMAN (+1)	GSTA1	2.27823	NO	-0.00549783	0.178377	0.322011
sp|Q10472|GALT1_HUMAN	GALNT1	4.77378	NO	0.00251178	0.180864	0.326075
sp|Q96PD5|PGRP2_HUMAN	PGLYRP2	8.35149	NO	-0.00372239	0.181592	0.326961
sp|Q9NZP8|C1RL_HUMAN	C1RL	7.74438	NO	-0.00225084	0.182573	0.327875
sp|P26927|HGFL_HUMAN_family	MST1	8.08827	NO	0.00385245	0.182575	0.327875
sp|P17538|CTRB1_HUMAN (+1)	CTRB1	2.44758	NO	-0.0103506	0.183061	0.328321
sp|P00533|EGFR_HUMAN	EGFR	3.79351	NO	-0.00204218	0.184685	0.330804
sp|P07951|TPM2_HUMAN	TPM2	3.12745	NO	-0.00425141	0.185784	0.332342
sp|Q9H3U7|SMOC2_HUMAN	SMOC2	1.36428	NO	0.004498	0.186638	0.333437
sp|Q9NZM1|MYOF_HUMAN	MYOF	2.63256	NO	-0.00506751	0.187393	0.33389
sp|P45877|PPIC_HUMAN	PPIC	3.54482	NO	-0.002229	0.1875	0.33389
sp|Q9UNZ2|NSF1C_HUMAN	NSFL1C	2.97729	NO	0.0030007	0.187617	0.33389
sp|Q8IV08|PLD3_HUMAN	PLD3	2.61086	NO	0.00232348	0.188249	0.334584
sp|Q9HBR0|S38AA_HUMAN	SLC38A10	2.9324	NO	-0.00446396	0.188937	0.335375
sp|Q15435|PP1R7_HUMAN	PPP1R7	1.88951	NO	-0.00314948	0.190582	0.337861
sp|O14672|ADA10_HUMAN	ADAM10	4.61721	NO	0.0033319	0.190833	0.337872
sp|Q6EMK4|VASN_HUMAN	VASN	7.34316	NO	-0.00213231	0.191268	0.337918
sp|P02763|A1AG1_HUMAN	ORM1	13.8723	NO	-0.00293038	0.191348	0.337918
sp|Q02817|MUC2_HUMAN	MUC2	5.73448	NO	-0.00930233	0.194217	0.342546
sp|P17600|SYN1_HUMAN	SYN1	0.792797	NO	0.0127022	0.1945	0.342607
sp|P03956|MMP1_HUMAN	MMP1	2.29025	NO	0.00448418	0.195032	0.343107
sp|Q96SM3|CPXM1_HUMAN	CPXM1	3.34811	NO	-0.00344641	0.195488	0.343473
sp|P02795|MT2_HUMAN (+2)	MT2A	2.76659	NO	0.00551066	0.195813	0.343605
sp|P61960|UFM1_HUMAN	UFM1	2.93165	NO	0.00306808	0.197044	0.345269
sp|Q96FQ6|S10AG_HUMAN	S100A16	3.55013	NO	0.00477275	0.197261	0.345269
sp|Q14019|COTL1_HUMAN	COTL1	7.8147	NO	-0.00414328	0.198117	0.346328
sp|Q06323|PSME1_HUMAN	PSME1	5.59592	NO	-0.00302736	0.198672	0.34686
sp|P14324|FPPS_HUMAN	FDPS	2.81666	NO	0.00282589	0.201408	0.351192
sp|O95881|TXD12_HUMAN	TXNDC12	2.98029	NO	-0.00245773	0.201684	0.35123
sp|A6NKQ9|CGB1_HUMAN (+1)	CGB1	2.53142	NO	0.00837996	0.202606	0.352392
sp|P18065|IBP2_HUMAN	IGFBP2	9.78988	NO	0.00404369	0.203259	0.352718
sp|Q13332|PTPRS_HUMAN	PTPRS	3.94153	NO	0.00270282	0.203305	0.352718
sp|P46109|CRKL_HUMAN	CRKL	2.5245	NO	-0.00306047	0.203986	0.353456
sp|Q8IWA5|CTL2_HUMAN	SLC44A2	2.33272	NO	-0.00312755	0.205615	0.355832
sp|Q86YT9|JAML_HUMAN	JAML	2.10138	NO	-0.00220006	0.205875	0.355837
sp|P08758|ANXA5_HUMAN	ANXA5	5.10407	NO	-0.00432845	0.206764	0.356866
sp|P83105|HTRA4_HUMAN	HTRA4	3.18013	NO	0.0075102	0.206987	0.356866
sp|O43291|SPIT2_HUMAN	SPINT2	3.6754	NO	0.0026085	0.208128	0.358386
sp|P05543|THBG_HUMAN	SERPINA7	11.1768	NO	0.00191661	0.209098	0.35947
sp|P01877|IGHA2_HUMAN	IGHA2	6.75242	NO	-0.00603915	0.209278	0.35947
sp|P16035|TIMP2_HUMAN	TIMP2	7.66377	NO	0.0026791	0.209949	0.360174
sp|Q7Z5M5|TMC3_HUMAN	TMC3	3.09558	NO	0.00756323	0.211128	0.361747
sp|A0A0C4DH31|HV118_HUMAN	IGHV1-18	6.08803	NO	-0.00360834	0.2117	0.362277
sp|P01814|HV270_HUMAN	IGHV2-70	3.44531	NO	-0.00381988	0.212365	0.362942
sp|P47929|LEG7_HUMAN	LGALS7	3.4061	NO	0.00561998	0.212614	0.362942
sp|P61916|NPC2_HUMAN	NPC2	8.68223	NO	0.0026236	0.21301	0.363169
sp|Q13231|CHIT1_HUMAN	CHIT1	3.15776	NO	-0.00363487	0.213344	0.363291
sp|P01817|HV205_HUMAN	IGHV2-5	5.77617	NO	-0.00421955	0.21451	0.364825
sp|P51654|GPC3_HUMAN	GPC3	4.42075	NO	0.00500866	0.215117	0.365109
sp|O75635|SPB7_HUMAN	SERPINB7	5.15108	NO	0.00327733	0.215362	0.365109
sp|O15393|TMPS2_HUMAN	TMPRSS2	3.88897	NO	-0.00424119	0.21547	0.365109
sp|A0A0J9YXX1|HV5X1_HUMAN	IGHV5-10-1	4.14734	NO	-0.00668283	0.217528	0.367463
sp|P14780|MMP9_HUMAN	MMP9	2.10321	NO	0.00521975	0.217873	0.367463
sp|Q8WVV4|POF1B_HUMAN	POF1B	0.556279	NO	0.00944228	0.217888	0.367463
sp|Q9NR34|MA1C1_HUMAN	MAN1C1	1.55292	NO	-0.00338396	0.218056	0.367463
sp|P09382|LEG1_HUMAN	LGALS1	7.77691	NO	0.00339068	0.218418	0.367463
sp|O43852|CALU_HUMAN	CALU	7.58701	NO	0.00262002	0.218456	0.367463
sp|Q9ULV4|COR1C_HUMAN	CORO1C	2.96485	NO	0.0052457	0.219529	0.36882
sp|P04433|KV311_HUMAN	IGKV3-11	7.28342	NO	-0.00281015	0.22168	0.371981
sp|Q99542|MMP19_HUMAN	MMP19	5.70776	NO	-0.00373352	0.223414	0.374436
sp|Q15084|PDIA6_HUMAN	PDIA6	5.54385	NO	-0.00191413	0.224418	0.375292
sp|P05090|APOD_HUMAN	APOD	9.41458	NO	-0.00509166	0.224469	0.375292
sp|P27918|PROP_HUMAN	CFP	3.34057	NO	-0.00284757	0.225029	0.375774
sp|Q8WZA0|LZIC_HUMAN	LZIC	0.807045	NO	-0.00564885	0.22649	0.376735
sp|O75165|DJC13_HUMAN	DNAJC13	1.83152	NO	0.00505924	0.226517	0.376735
sp|Q99523|SORT_HUMAN	SORT1	1.16241	NO	-0.00359021	0.226825	0.376735
sp|Q14515|SPRL1_HUMAN	SPARCL1	8.95476	NO	0.00263706	0.226879	0.376735
sp|Q24JP5|T132A_HUMAN	TMEM132A	3.41801	NO	-0.00210936	0.227105	0.376735
sp|Q9P121|NTRI_HUMAN	NTM	1.73313	NO	0.0034181	0.227241	0.376735
sp|Q8IUD2|RB6I2_HUMAN	ERC1	0.325419	NO	0.00707417	0.227652	0.376964
sp|P59665|DEF1_HUMAN (+1)	DEFA1	4.72068	NO	-0.00560216	0.227995	0.37708
sp|P01860|IGHG3_HUMAN	IGHG3	9.60905	NO	-0.00471617	0.228357	0.377227
sp|Q9Y5C1|ANGL3_HUMAN	ANGPTL3	2.93325	NO	-0.00393707	0.230331	0.380032
sp|P04275|VWF_HUMAN	VWF	6.10343	NO	-0.00195966	0.231016	0.380652
sp|P51858|HDGF_HUMAN	HDGF	5.18616	NO	0.00305769	0.231418	0.380652
sp|Q92485|ASM3B_HUMAN	SMPDL3B	3.29442	NO	0.00282381	0.231533	0.380652
sp|Q93091|RNAS6_HUMAN	RNASE6	4.05574	NO	0.0023373	0.231878	0.380765
sp|P07437|TBB5_HUMAN	TUBB	1.8494	NO	-0.00279957	0.233407	0.382752
sp|P05019|IGF1_HUMAN	IGF1	2.00108	NO	0.00428959	0.233698	0.382752
sp|P19835|CEL_HUMAN	CEL	5.52731	NO	-0.00835123	0.233919	0.382752
sp|Q6YHK3|CD109_HUMAN	CD109	8.93612	NO	-0.0034562	0.234388	0.383065
sp|A0A0C4DH25|KVD20_HUMAN	IGKV3D-20	5.89872	NO	-0.00337722	0.236686	0.386364
sp|P24387|CRHBP_HUMAN	CRHBP	1.57344	NO	-0.00619629	0.238458	0.388726
sp|Q14314|FGL2_HUMAN	FGL2	4.60194	NO	-0.00358368	0.239249	0.388726
sp|Q01974|ROR2_HUMAN	ROR2	1.56577	NO	-0.00314334	0.239427	0.388726
sp|Q6PCB0|VWA1_HUMAN	VWA1	2.98034	NO	-0.00285574	0.239463	0.388726
sp|O60613|SEP15_HUMAN	SELENOF	2.46292	NO	-0.00230731	0.239544	0.388726
sp|Q96I82|KAZD1_HUMAN	KAZALD1	1.36717	NO	-0.00329656	0.239823	0.388726
sp|P00813|ADA_HUMAN	ADA	6.11141	NO	-0.00441319	0.24015	0.3888
sp|P01619|KV320_HUMAN	IGKV3-20	9.4979	NO	-0.00269522	0.244027	0.394615
sp|P08637|FCG3A_HUMAN	FCGR3A	2.55485	NO	-0.00472151	0.24446	0.394853
sp|P07910|HNRPC_HUMAN	HNRNPC	5.2402	NO	0.00305187	0.247433	0.399189
sp|P00441|SODC_HUMAN	SOD1	9.53758	NO	0.00285607	0.24807	0.399749
sp|P07093|GDN_HUMAN	SERPINE2	10.5023	NO	0.00727808	0.248724	0.400335
sp|Q96NY8|NECT4_HUMAN	NECTIN4	4.55049	NO	-0.00240771	0.250359	0.402498
sp|P02774|VTDB_HUMAN_family	GC	15.7742	NO	0.00196135	0.253297	0.406747
sp|P0C0L5|CO4B_HUMAN	C4B	7.33462	NO	-0.00286928	0.253793	0.407071
sp|P10646|TFPI1_HUMAN	TFPI	5.53282	NO	-0.0016074	0.25608	0.410263
sp|Q12907|LMAN2_HUMAN	LMAN2	9.45503	NO	0.00179926	0.256729	0.410827
sp|P01834|IGKC_HUMAN	IGKC	13.8412	NO	-0.00227932	0.25839	0.413005
sp|Q96FJ2|DYL2_HUMAN	DYNLL2	1.99359	NO	-0.00327935	0.260739	0.416278
sp|P60660|MYL6_HUMAN	MYL6	5.9532	NO	0.00286207	0.262156	0.418057
sp|P35625|TIMP3_HUMAN	TIMP3	0.457987	NO	-0.00332389	0.263621	0.419909
sp|P07858|CATB_HUMAN	CTSB	7.92422	NO	0.00279085	0.264452	0.420747
sp|Q9C0C4|SEM4C_HUMAN	SEMA4C	2.51489	NO	0.00557862	0.266513	0.423217
sp|Q00341|VIGLN_HUMAN	HDLBP	0.531789	NO	-0.00441879	0.267065	0.423217
sp|A0A087WSY4|HV432_HUMAN	IGHV4-30-2	5.40621	NO	-0.00461289	0.267115	0.423217
sp|P27169|PON1_HUMAN	PON1	8.36752	NO	-0.00453785	0.26723	0.423217
sp|P07477|TRY1_HUMAN	PRSS1	2.14774	NO	-0.0104218	0.269214	0.425816
sp|Q96IY4|CBPB2_HUMAN	CPB2	8.14489	NO	0.00277478	0.269488	0.425816
sp|P00746|CFAD_HUMAN	CFD	9.35116	NO	0.00265287	0.271917	0.429163
sp|Q99969|RARR2_HUMAN	RARRES2	5.12647	NO	-0.00286377	0.272737	0.429965
sp|Q86UX2|ITIH5_HUMAN	ITIH5	6.84864	NO	0.00353242	0.273058	0.42998
sp|P54764|EPHA4_HUMAN	EPHA4	3.80538	NO	-0.00195191	0.274592	0.431904
sp|P20062|TCO2_HUMAN	TCN2	0.3659	NO	-0.00308178	0.275977	0.433588
sp|P10643|CO7_HUMAN	C7	10.2746	NO	0.00244294	0.27809	0.436411
sp|Q9UKZ9|PCOC2_HUMAN	PCOLCE2	3.92986	NO	0.00348067	0.278795	0.437022
sp|Q9Y6Z7|COL10_HUMAN	COLEC10	4.24621	NO	0.00180343	0.279206	0.43717
sp|Q86SF2|GALT7_HUMAN	GALNT7	5.72829	NO	-0.001833	0.280748	0.439086
sp|P51149|RAB7A_HUMAN	RAB7A	2.05042	NO	-0.00246904	0.285402	0.44586
sp|Q9NQ84|GPC5C_HUMAN	GPRC5C	4.38505	NO	0.00188951	0.287694	0.448933
sp|Q04760|LGUL_HUMAN	GLO1	4.50728	NO	0.00242687	0.289686	0.451531
sp|P01700|LV147_HUMAN	IGLV1-47	4.99126	NO	0.00283234	0.290561	0.451867
sp|P22314|UBA1_HUMAN	UBA1	4.42819	NO	0.00204975	0.290687	0.451867
sp|A0A0C4DH67|KV108_HUMAN	IGKV1-8	3.14634	NO	-0.00293414	0.290883	0.451867
sp|O00462|MANBA_HUMAN	MANBA	5.9142	NO	-0.00146395	0.29195	0.452892
sp|P13716|HEM2_HUMAN	ALAD	3.15531	NO	0.00254893	0.292199	0.452892
sp|P61160|ARP2_HUMAN	ACTR2	2.86583	NO	-0.00279057	0.293925	0.455057
sp|P07333|CSF1R_HUMAN	CSF1R	4.72243	NO	-0.00124002	0.295248	0.456592
sp|P15090|FABP4_HUMAN	FABP4	3.70364	NO	0.00458697	0.296423	0.457898
sp|O43633|CHM2A_HUMAN	CHMP2A	3.18452	NO	0.00211119	0.301379	0.465034
sp|P00742|FA10_HUMAN	F10	7.48838	NO	-0.00174618	0.302276	0.465563
sp|Q9NZH0|GPC5B_HUMAN	GPRC5B	2.33912	NO	0.00212695	0.302434	0.465563
sp|O14950|ML12B_HUMAN (+1)	MYL12B	3.77638	NO	-0.00245536	0.302734	0.465563
sp|P00739|HPTR_HUMAN	HPR	4.40776	NO	0.00557474	0.305865	0.469808
sp|Q9UP79|ATS8_HUMAN	ADAMTS8	2.16455	NO	-0.00382453	0.306175	0.469808
sp|O00264|PGRC1_HUMAN	PGRMC1	1.36115	NO	-0.0026422	0.306993	0.470541
sp|P48740|MASP1_HUMAN	MASP1	5.92409	NO	-0.00345242	0.309105	0.47255
sp|P09228|CYTT_HUMAN	CST2	5.56812	NO	0.00620018	0.309244	0.47255
sp|P54819|KAD2_HUMAN	AK2	2.71941	NO	-0.00337077	0.30933	0.47255
sp|Q16706|MA2A1_HUMAN	MAN2A1	6.6212	NO	-0.00194178	0.310426	0.4737
sp|Q9H8L6|MMRN2_HUMAN	MMRN2	5.33619	NO	0.00173956	0.312021	0.475607
sp|P61086|UBE2K_HUMAN	UBE2K	1.78558	NO	-0.00185201	0.312365	0.475607
sp|Q7Z5L7|PODN_HUMAN	PODN	5.26529	NO	0.00270844	0.314576	0.478446
sp|P01215|GLHA_HUMAN	CGA	6.69179	NO	0.00401018	0.316789	0.481283
sp|P61158|ARP3_HUMAN	ACTR3	4.28066	NO	-0.00187781	0.31764	0.482044
sp|Q13361|MFAP5_HUMAN	MFAP5	4.39522	NO	0.00246945	0.319682	0.484611
sp|Q9UN36|NDRG2_HUMAN	NDRG2	3.64673	NO	-0.00249775	0.321405	0.486689
sp|O43653|PSCA_HUMAN	PSCA	3.31152	NO	0.0109262	0.322393	0.487603
sp|A0A075B6I3|LVK55_HUMAN	IGLV11-55	3.03846	NO	0.00742035	0.322715	0.487603
sp|P42785|PCP_HUMAN	PRCP	2.89558	NO	0.00236589	0.324556	0.489849
sp|P15311|EZRI_HUMAN	EZR	7.58415	NO	-0.00230691	0.325327	0.490126
sp|A0A075B6H7|KV37_HUMAN	IGKV3-7	4.25142	NO	-0.00346332	0.325449	0.490126
sp|Q13214|SEM3B_HUMAN	SEMA3B	2.44343	NO	0.00324679	0.328693	0.494471
sp|Q9NRA1|PDGFC_HUMAN	PDGFC	0.993714	NO	0.00294806	0.329426	0.495035
sp|P84157|MXRA7_HUMAN	MXRA7	2.13406	NO	-0.00246585	0.330051	0.495436
sp|P01763|HV348_HUMAN	IGHV3-48	4.0134	NO	0.0033885	0.330433	0.49547
sp|Q96KN2|CNDP1_HUMAN	CNDP1	8.22454	NO	-0.00358651	0.333239	0.498753
sp|O75083|WDR1_HUMAN	WDR1	5.50645	NO	-0.00144228	0.333345	0.498753
sp|P02786|TFR1_HUMAN	TFRC	4.83448	NO	-0.00218084	0.333821	0.498925
sp|Q14563|SEM3A_HUMAN	SEMA3A	2.36662	NO	-0.00365607	0.337461	0.503821
sp|P61970|NTF2_HUMAN	NUTF2	5.08231	NO	0.00162361	0.338267	0.50433
sp|Q92820|GGH_HUMAN	GGH	7.69656	NO	0.00168104	0.338533	0.50433
sp|Q9Y6N6|LAMC3_HUMAN	LAMC3	3.05496	NO	-0.00851408	0.339459	0.504417
sp|P61769|B2MG_HUMAN	B2M	11.315	NO	-0.0024375	0.339774	0.504417
sp|P07738|PMGE_HUMAN	BPGM	3.22535	NO	-0.00219242	0.340239	0.504417
sp|P20618|PSB1_HUMAN	PSMB1	3.4108	NO	-0.00245329	0.340384	0.504417
sp|O94760|DDAH1_HUMAN	DDAH1	1.14583	NO	0.00294045	0.340418	0.504417
sp|Q9H9K5|MER34_HUMAN	ERVMER34-1	2.5728	NO	-0.00261677	0.340821	0.504474
sp|P08476|INHBA_HUMAN	INHBA	5.53348	NO	0.00255882	0.34402	0.508533
sp|O94856|NFASC_HUMAN	NFASC	2.5965	NO	0.00401918	0.3443	0.508533
sp|O95833|CLIC3_HUMAN	CLIC3	3.55778	NO	0.00225685	0.348307	0.513902
sp|P13671|CO6_HUMAN	C6	9.91396	NO	0.00214124	0.352306	0.519094
sp|Q99895|CTRC_HUMAN	CTRC	3.30829	NO	-0.00719533	0.352735	0.519094
sp|A0A0C4DH38|HV551_HUMAN	IGHV5-51	8.04436	NO	-0.00254131	0.352954	0.519094
sp|P01031|CO5_HUMAN	C5	11.1162	NO	-0.0020271	0.354454	0.520455
sp|P04216|THY1_HUMAN	THY1	5.43926	NO	0.00205574	0.354633	0.520455
sp|P01344|IGF2_HUMAN	IGF2	7.16336	NO	0.00359586	0.355422	0.520563
sp|O60635|TSN1_HUMAN	TSPAN1	1.19038	NO	-0.00266195	0.35546	0.520563
sp|P13667|PDIA4_HUMAN	PDIA4	4.74399	NO	0.00299099	0.359305	0.525635
tr|A0A0J9YY99|A0A0J9YY99_HUMAN	na	4.96239	NO	-0.00558202	0.360138	0.525876
sp|P50990|TCPQ_HUMAN	CCT8	3.03612	NO	-0.00187959	0.360231	0.525876
sp|P07357|CO8A_HUMAN	C8A	8.95563	NO	0.00216477	0.361592	0.527018
sp|P07900|HS90A_HUMAN	HSP90AA1	7.17971	NO	-0.00193805	0.361776	0.527018
sp|P08238|HS90B_HUMAN	HSP90AB1	5.17053	NO	-0.0015911	0.362631	0.527493
sp|O95274|LYPD3_HUMAN	LYPD3	6.24895	NO	0.00221153	0.363017	0.527493
sp|P07288|KLK3_HUMAN	KLK3	5.12924	NO	0.0116043	0.363248	0.527493
sp|Q9NYU2|UGGG1_HUMAN	UGGT1	2.87294	NO	-0.00379856	0.366349	0.531438
sp|P35237|SPB6_HUMAN	SERPINB6	4.83082	NO	0.00122467	0.370473	0.536322
sp|O76061|STC2_HUMAN	STC2	4.3993	NO	0.00303363	0.370493	0.536322
sp|Q12860|CNTN1_HUMAN	CNTN1	4.14574	NO	0.00137239	0.371185	0.536761
sp|Q96FW1|OTUB1_HUMAN	OTUB1	3.87208	NO	-0.00156857	0.371756	0.537024
sp|Q10471|GALT2_HUMAN	GALNT2	7.0389	NO	0.00171077	0.373919	0.539207
sp|P19823|ITIH2_HUMAN	ITIH2	11.0444	NO	0.00322268	0.374048	0.539207
sp|P68371|TBB4B_HUMAN	TUBB4B	2.90357	NO	-0.00196324	0.375743	0.541085
sp|O95980|RECK_HUMAN	RECK	5.22912	NO	0.00144376	0.377187	0.542192
sp|Q4ZHG4|FNDC1_HUMAN	FNDC1	2.21109	NO	-0.00247467	0.377297	0.542192
sp|P01762|HV311_HUMAN	IGHV3-11	5.6103	NO	-0.00217094	0.378009	0.542651
sp|P17931|LEG3_HUMAN	LGALS3	7.24345	NO	0.00212722	0.379005	0.543515
sp|Q01105|SET_HUMAN	SET	0.84797	NO	0.005821	0.380481	0.544927
sp|P61604|CH10_HUMAN	HSPE1	3.80528	NO	0.00224695	0.38099	0.544927
sp|Q14247|SRC8_HUMAN	CTTN	1.31285	NO	-0.00371652	0.381172	0.544927
sp|P11142|HSP7C_HUMAN	HSPA8	6.83335	NO	0.00105821	0.383679	0.547943
sp|P58107|EPIPL_HUMAN	EPPK1	4.45304	NO	-0.00243534	0.384289	0.548247
sp|P48444|COPD_HUMAN	ARCN1	3.67565	NO	-0.00192723	0.387465	0.552207
sp|P25786|PSA1_HUMAN	PSMA1	3.93373	NO	0.00159549	0.388346	0.552892
sp|P13598|ICAM2_HUMAN	ICAM2	5.83472	NO	-0.00132671	0.38906	0.552928
sp|P19320|VCAM1_HUMAN	VCAM1	8.83442	NO	-0.00189177	0.389172	0.552928
sp|Q92692|NECT2_HUMAN	NECTIN2	7.48794	NO	-0.00116766	0.390427	0.554142
sp|Q9UHY7|ENOPH_HUMAN	ENOPH1	2.69619	NO	-0.0014038	0.394115	0.558802
sp|P63151|2ABA_HUMAN	PPP2R2A	2.24871	NO	0.0023261	0.395534	0.560238
sp|P05026|AT1B1_HUMAN	ATP1B1	2.13518	NO	-0.00333441	0.397052	0.561812
sp|Q07065|CKAP4_HUMAN	CKAP4	1.10338	NO	0.00279201	0.399756	0.565059
sp|A0A0C4DH34|HV428_HUMAN	IGHV4-28	7.72194	NO	-0.00187789	0.401834	0.567416
sp|A0A075B6I0|LV861_HUMAN	IGLV8-61	6.38909	NO	-0.00356759	0.403094	0.568614
sp|P59998|ARPC4_HUMAN	ARPC4	3.40208	NO	-0.00197547	0.405655	0.571642
sp|P0DP01|HV108_HUMAN	IGHV1-8	3.61283	NO	0.00344326	0.407051	0.57265
sp|P68104|EF1A1_HUMAN_family	EEF1A1	6.77487	NO	0.00140477	0.407199	0.57265
sp|P04004|VTNC_HUMAN	VTN	11.0087	NO	0.00194997	0.408676	0.574142
sp|O14745|NHRF1_HUMAN	SLC9A3R1	3.09035	NO	-0.00147247	0.409565	0.574549
sp|P04070|PROC_HUMAN	PROC	3.28074	NO	0.00318755	0.409798	0.574549
sp|P13010|XRCC5_HUMAN	XRCC5	1.20864	NO	-0.00214141	0.413262	0.578802
sp|Q96QK1|VPS35_HUMAN	VPS35	2.18281	NO	-0.0016051	0.413812	0.578802
sp|P62330|ARF6_HUMAN	ARF6	1.07017	NO	-0.00206486	0.414132	0.578802
sp|Q12794|HYAL1_HUMAN	HYAL1	0.831746	NO	-0.00394122	0.414807	0.578802
sp|P04066|FUCO_HUMAN	FUCA1	4.2652	NO	0.00156305	0.414927	0.578802
sp|P19827|ITIH1_HUMAN	ITIH1	10.3408	NO	0.0029527	0.415908	0.579585
sp|P35754|GLRX1_HUMAN	GLRX	4.35197	NO	-0.00125214	0.418986	0.583286
sp|O00584|RNT2_HUMAN	RNASET2	6.18613	NO	0.00152484	0.41951	0.583428
sp|P19883|FST_HUMAN	FST	2.57704	NO	0.00350451	0.420269	0.583895
sp|Q99645|EPYC_HUMAN	EPYC	3.56806	NO	0.00744536	0.422349	0.585848
sp|O00592|PODXL_HUMAN	PODXL	5.1531	NO	-0.00117799	0.422524	0.585848
sp|Q9Y2A7|NCKP1_HUMAN	NCKAP1	1.29787	NO	-0.00281962	0.423312	0.586353
sp|P54753|EPHB3_HUMAN	EPHB3	4.39664	NO	-0.00154874	0.424342	0.587191
sp|Q14315|FLNC_HUMAN	FLNC	4.53841	NO	-0.00280377	0.425526	0.587575
sp|Q14508|WFDC2_HUMAN	WFDC2	8.77573	NO	0.003944	0.425815	0.587575
sp|Q08554|DSC1_HUMAN	DSC1	5.35344	NO	-0.00233689	0.425896	0.587575
sp|P04062|GBA1_HUMAN	GBA1	5.32412	NO	-0.00221208	0.426902	0.588375
sp|O60494|CUBN_HUMAN	CUBN	3.69286	NO	-0.00204995	0.429125	0.590849
sp|P35221|CTNA1_HUMAN	CTNNA1	2.27836	NO	0.00249998	0.429637	0.590965
sp|P00740|FA9_HUMAN	F9	7.1348	NO	0.00230315	0.435786	0.597985
sp|P19438|TNR1A_HUMAN	TNFRSF1A	3.89625	NO	-0.00231856	0.436139	0.597985
sp|P48723|HSP13_HUMAN	HSPA13	3.34947	NO	-0.0012655	0.436385	0.597985
sp|P02741|CRP_HUMAN	CRP	4.12599	NO	0.00356938	0.436757	0.597985
sp|O15394|NCAM2_HUMAN	NCAM2	3.2667	NO	-0.00167734	0.436906	0.597985
sp|P24821|TENA_HUMAN	TNC	9.04527	NO	-0.00327056	0.437996	0.598884
sp|Q96TA1|NIBA2_HUMAN	NIBAN2	4.37164	NO	-0.00122274	0.439143	0.599858
sp|P01782|HV309_HUMAN	IGHV3-9	8.89167	NO	-0.00331335	0.439714	0.600044
sp|P07358|CO8B_HUMAN	C8B	9.6456	NO	0.00203645	0.441665	0.602112
sp|Q86VZ4|LRP11_HUMAN	LRP11	0.28428	NO	-0.00753784	0.442837	0.602623
sp|O00151|PDLI1_HUMAN	PDLIM1	3.25045	NO	0.00182739	0.442912	0.602623
sp|P52566|GDIR2_HUMAN	ARHGDIB	4.67032	NO	-0.00199341	0.444345	0.603977
sp|Q15404|RSU1_HUMAN	RSU1	1.10773	NO	-0.00246133	0.446908	0.606863
sp|P01709|LV208_HUMAN	IGLV2-8	6.71836	NO	-0.00218402	0.448366	0.60768
sp|Q7Z7H5|TMED4_HUMAN	TMED4	2.29649	NO	-0.00154724	0.448656	0.60768
sp|Q9BZM5|ULBP2_HUMAN	ULBP2	2.31396	NO	-0.00217208	0.448829	0.60768
sp|O14786|NRP1_HUMAN	NRP1	5.95834	NO	-0.00164044	0.45087	0.609721
sp|A0M8Q6|IGLC7_HUMAN	IGLC7	6.39453	NO	-0.00473882	0.45122	0.609721
sp|Q99816|TS101_HUMAN	TSG101	2.13785	NO	0.0013479	0.452171	0.610408
sp|Q9UKU6|TRHDE_HUMAN	TRHDE	1.4226	NO	0.00290406	0.453092	0.611055
sp|P63010|AP2B1_HUMAN	AP2B1	1.20684	NO	-0.00161598	0.454157	0.611893
sp|P01780|HV307_HUMAN_family	IGHV3-7	9.96465	NO	-0.00181115	0.457971	0.61643
sp|P60983|GMFB_HUMAN	GMFB	2.28965	NO	0.00162237	0.45873	0.616852
sp|P10153|RNAS2_HUMAN	RNASE2	3.31603	NO	0.00822325	0.459461	0.617233
sp|Q14406|CSHL_HUMAN	CSHL1	1.77832	NO	-0.00566527	0.460587	0.617717
sp|A2NJV5|KV229_HUMAN	IGKV2-29	6.44714	NO	0.00372625	0.461092	0.617717
sp|Q9H9P2|CHODL_HUMAN	CHODL	3.59941	NO	-0.00141282	0.461163	0.617717
sp|P05413|FABPH_HUMAN	FABP3	3.59245	NO	0.00151653	0.464954	0.622192
sp|Q14847|LASP1_HUMAN	LASP1	3.1079	NO	0.00262162	0.466244	0.623313
sp|P06899|H2B1J_HUMAN (+4)	H2BC11	3.38784	NO	-0.00238902	0.467979	0.625028
sp|P98172|EFNB1_HUMAN	EFNB1	6.93894	NO	-0.00157803	0.470458	0.627732
sp|P07998|RNAS1_HUMAN	RNASE1	8.15232	NO	-0.00123349	0.473373	0.631012
sp|Q16363|LAMA4_HUMAN	LAMA4	4.88797	NO	0.00260031	0.474098	0.631062
sp|Q86X29|LSR_HUMAN	LSR	5.83696	NO	-0.00203674	0.474802	0.631062
sp|A0A0B4J2H0|HV69D_HUMAN	IGHV1-69D	3.09344	NO	-0.0024041	0.475211	0.631062
sp|P63098|CANB1_HUMAN	PPP3R1	1.40267	NO	-0.00126829	0.475238	0.631062
sp|Q9NY97|B3GN2_HUMAN	B3GNT2	4.36186	NO	-0.00115351	0.476681	0.631952
sp|P24534|EF1B_HUMAN	EEF1B2	2.76274	NO	0.00174921	0.47723	0.631952
sp|Q9NZA1|CLIC5_HUMAN	CLIC5	1.19316	NO	0.00445435	0.477683	0.631952
sp|Q06033|ITIH3_HUMAN	ITIH3	7.91464	NO	0.00239073	0.477739	0.631952
sp|P63244|RACK1_HUMAN	RACK1	3.34023	NO	-0.00220891	0.480033	0.634379
sp|A0A0B4J1V6|HV373_HUMAN	IGHV3-73	7.02491	NO	0.00245366	0.481725	0.636006
sp|P27930|IL1R2_HUMAN	IL1R2	8.38484	NO	-0.00196954	0.482747	0.636747
sp|Q9UNW1|MINP1_HUMAN	MINPP1	6.20506	NO	-0.00143137	0.483864	0.637611
sp|Q15375|EPHA7_HUMAN	EPHA7	1.4179	NO	-0.00179365	0.490502	0.645742
sp|Q9BX67|JAM3_HUMAN	JAM3	3.97799	NO	-0.00122625	0.491718	0.646727
sp|O95450|ATS2_HUMAN	ADAMTS2	3.89157	NO	0.00218312	0.49379	0.648834
sp|P18428|LBP_HUMAN	LBP	7.15852	NO	-0.00148316	0.494642	0.649335
sp|P40926|MDHM_HUMAN	MDH2	3.90911	NO	0.00134058	0.496936	0.651029
sp|A0A075B6S5|KV127_HUMAN	IGKV1-27	6.45169	NO	-0.00205397	0.497157	0.651029
sp|P49747|COMP_HUMAN	COMP	8.38063	NO	0.00251803	0.497684	0.651029
sp|Q15746|MYLK_HUMAN	MYLK	3.46521	NO	0.00124576	0.497818	0.651029
sp|A0A075B6Q5|HV364_HUMAN	IGHV3-64	5.85446	NO	-0.00196518	0.498447	0.651061
sp|Q9Y3B8|ORN_HUMAN	REXO2	2.77751	NO	0.00181771	0.498804	0.651061
sp|A1L4H1|SRCRL_HUMAN	SSC5D	3.93378	NO	-0.00244518	0.499257	0.651061
sp|P29323|EPHB2_HUMAN	EPHB2	5.6331	NO	-0.00100584	0.500152	0.651613
sp|P20848|A1ATR_HUMAN	SERPINA2	4.36855	NO	0.0143622	0.501043	0.651646
sp|Q9Y646|CBPQ_HUMAN	CPQ	4.09966	NO	-0.00137793	0.501121	0.651646
sp|O75144|ICOSL_HUMAN	ICOSLG	2.99793	NO	-0.00119196	0.503569	0.654213
sp|P01034|CYTC_HUMAN	CST3	10.5824	NO	-0.00118369	0.506884	0.657901
sp|Q9UKY0|PRND_HUMAN	PRND	5.95192	NO	0.00139266	0.507725	0.658373
sp|O75347|TBCA_HUMAN	TBCA	4.85185	NO	0.00164032	0.511744	0.662962
sp|P04746|AMYP_HUMAN	AMY2A	1.4	NO	0.00418841	0.513867	0.665089
sp|A0A075B6K5|LV39_HUMAN (+1)	IGLV3-9	8.65287	NO	-0.00207341	0.514682	0.66552
sp|P19021|AMD_HUMAN	PAM	7.3052	NO	-0.0011338	0.515845	0.666401
sp|P20742|PZP_HUMAN	PZP	8.24088	NO	0.0038827	0.517979	0.668532
sp|Q16555|DPYL2_HUMAN	DPYSL2	4.13881	NO	-0.00188418	0.519592	0.669869
sp|Q08334|I10R2_HUMAN	IL10RB	1.03289	NO	-0.00448419	0.520642	0.669869
sp|Q13822|ENPP2_HUMAN	ENPP2	8.26121	NO	-0.00128304	0.520819	0.669869
sp|A0A0C4DH43|HV70D_HUMAN	IGHV2-70D	5.21102	NO	-0.00302815	0.520955	0.669869
sp|P29966|MARCS_HUMAN	MARCKS	6.94035	NO	0.00188655	0.524768	0.674144
sp|Q9NS71|GKN1_HUMAN	GKN1	5.59929	NO	-0.00514904	0.525762	0.674793
sp|Q14520|HABP2_HUMAN	HABP2	9.69154	NO	0.00155739	0.527748	0.676713
sp|P22692|IBP4_HUMAN	IGFBP4	10.1919	NO	-0.00175112	0.529381	0.678177
sp|P26572|MGAT1_HUMAN	MGAT1	5.51004	NO	-0.00131608	0.531094	0.679741
sp|P04156|PRIO_HUMAN	PRNP	4.64214	NO	0.00127281	0.534181	0.682681
sp|P14543|NID1_HUMAN	NID1	9.07393	NO	-0.00103514	0.53438	0.682681
sp|P35052|GPC1_HUMAN	GPC1	4.80189	NO	0.00108395	0.535147	0.683029
tr|A0A075B7B8|A0A075B7B8_HUMAN	na	7.34781	NO	-0.00191505	0.536811	0.684307
sp|P14550|AK1A1_HUMAN	AKR1A1	4.71609	NO	0.00113684	0.537139	0.684307
sp|P50991|TCPD_HUMAN	CCT4	1.18031	NO	-0.00155576	0.538742	0.685614
sp|Q15198|PGFRL_HUMAN	PDGFRL	0.75526	NO	0.00251849	0.539158	0.685614
sp|O94772|LY6H_HUMAN	LY6H	2.24909	NO	0.00247513	0.539788	0.685783
sp|P12277|KCRB_HUMAN	CKB	4.53913	NO	0.00222022	0.541619	0.687457
sp|O75556|SG2A1_HUMAN	SCGB2A1	4.38069	NO	-0.00534614	0.542142	0.687457
sp|P78371|TCPB_HUMAN	CCT2	2.59441	NO	-0.00150385	0.542598	0.687457
sp|P28070|PSB4_HUMAN	PSMB4	0.464983	NO	-0.00522607	0.543137	0.687508
sp|Q15828|CYTM_HUMAN	CST6	9.64664	NO	-0.00284169	0.544127	0.688131
sp|Q9Y2E5|MA2B2_HUMAN	MAN2B2	2.38233	NO	0.00165024	0.544707	0.688234
sp|Q8TF66|LRC15_HUMAN	LRRC15	2.93444	NO	0.00217815	0.545398	0.688478
sp|Q96HD1|CREL1_HUMAN	CRELD1	2.43587	NO	-0.00151678	0.546071	0.688698
sp|Q5T011|SZT2_HUMAN	SZT2	5.10731	NO	0.0032991	0.546808	0.688998
sp|P00747|PLMN_HUMAN	PLG	12.5495	NO	-0.00157595	0.547505	0.689247
sp|P07737|PROF1_HUMAN	PFN1	8.3202	NO	-0.00117636	0.551383	0.693498
sp|Q8NCW5|NNRE_HUMAN	NAXE	3.38243	NO	-0.00103059	0.553413	0.695418
sp|P54727|RD23B_HUMAN_family	RAD23B	5.99282	NO	-0.00131428	0.554474	0.695613
sp|P09651|ROA1_HUMAN (+1)	HNRNPA1	2.84934	NO	0.0015432	0.554649	0.695613
sp|P26885|FKBP2_HUMAN	FKBP2	2.18961	NO	0.000905721	0.55508	0.695613
sp|Q93070|NAR4_HUMAN	ART4	3.14908	NO	0.00182788	0.555764	0.695839
sp|Q14767|LTBP2_HUMAN	LTBP2	5.98135	NO	0.00127381	0.557148	0.696426
sp|Q96IU4|ABHEB_HUMAN	ABHD14B	2.71965	NO	0.00443194	0.557241	0.696426
sp|P16152|CBR1_HUMAN	CBR1	2.90367	NO	-0.0020883	0.55931	0.697917
sp|O60664|PLIN3_HUMAN	PLIN3	5.38502	NO	0.00133365	0.559445	0.697917
sp|P26038|MOES_HUMAN	MSN	6.96542	NO	0.00123034	0.56025	0.698103
sp|P48357|LEPR_HUMAN	LEPR	2.14122	NO	0.00230944	0.56096	0.698103
sp|Q08397|LOXL1_HUMAN	LOXL1	3.56461	NO	-0.00198953	0.561111	0.698103
sp|P02743|SAMP_HUMAN	APCS	4.86355	NO	0.00277472	0.565282	0.702657
sp|Q01638|ILRL1_HUMAN	IL1RL1	8.95412	NO	-0.00282423	0.565814	0.702657
sp|P25940|CO5A3_HUMAN	COL5A3	2.18624	NO	-0.00138341	0.566566	0.702657
sp|P25815|S100P_HUMAN	S100P	4.47225	NO	0.00121968	0.566807	0.702657
sp|A0A0C4DH55|KVD07_HUMAN (+2)	IGKV3D-7	1.91488	NO	-0.00485401	0.567842	0.703309
sp|A0A087WSY6|KVD15_HUMAN	IGKV3D-15	7.42876	NO	0.00110486	0.568724	0.703771
sp|Q969H8|MYDGF_HUMAN	MYDGF	6.91327	NO	-0.00137687	0.569425	0.704007
sp|P02765|FETUA_HUMAN	AHSG	14.2768	NO	-0.00100635	0.570071	0.704175
sp|Q9Y490|TLN1_HUMAN	TLN1	4.15282	NO	-0.00131688	0.571214	0.704377
sp|P67775|PP2AA_HUMAN	PPP2CA	3.08766	NO	0.00106196	0.571254	0.704377
sp|P07237|PDIA1_HUMAN	P4HB	8.98068	NO	0.000910458	0.571775	0.70439
sp|P35580|MYH10_HUMAN	MYH10	0.763742	NO	0.00185203	0.572609	0.704789
sp|Q5VSP4|LC1L1_HUMAN	LCN1P1	3.97205	NO	-0.00322058	0.57414	0.706043
sp|Q96AP7|ESAM_HUMAN	ESAM	6.24935	NO	-0.000936081	0.576859	0.708757
sp|P01742|HV169_HUMAN	IGHV1-69	8.32827	NO	0.00268177	0.579336	0.710769
sp|P60900|PSA6_HUMAN	PSMA6	4.7742	NO	-0.00169586	0.579527	0.710769
sp|Q16651|PRSS8_HUMAN	PRSS8	5.68886	NO	0.00100621	0.581492	0.712547
sp|P21741|MK_HUMAN	MDK	4.46195	NO	-0.00116416	0.58388	0.714838
sp|P00352|AL1A1_HUMAN	ALDH1A1	3.77417	NO	0.00111765	0.585063	0.715652
sp|P08185|CBG_HUMAN	SERPINA6	9.69772	NO	0.00122824	0.590043	0.720661
sp|P62993|GRB2_HUMAN	GRB2	4.27946	NO	-0.00110501	0.590611	0.720661
sp|P78417|GSTO1_HUMAN	GSTO1	6.98037	NO	0.00112893	0.590723	0.720661
sp|Q13253|NOGG_HUMAN	NOG	3.16435	NO	0.00260185	0.593106	0.72293
sp|P25787|PSA2_HUMAN	PSMA2	2.43662	NO	0.00124538	0.594637	0.72389
sp|O14818|PSA7_HUMAN	PSMA7	4.8896	NO	0.00116425	0.594942	0.72389
sp|P46926|GNPI1_HUMAN	GNPDA1	2.08075	NO	0.00141355	0.595978	0.724512
sp|P15151|PVR_HUMAN	PVR	6.86886	NO	-0.000928594	0.598696	0.727176
sp|Q8WWX9|SELM_HUMAN	SELENOM	4.11128	NO	-0.00137896	0.609424	0.739556
sp|P18669|PGAM1_HUMAN	PGAM1	6.98411	NO	0.000728647	0.609981	0.739582
sp|P00748|FA12_HUMAN	F12	9.45193	NO	-0.00146727	0.611904	0.741262
sp|Q86V85|GP180_HUMAN	GPR180	1.78367	NO	0.0017364	0.612503	0.741338
sp|Q86T13|CLC14_HUMAN	CLEC14A	3.98227	NO	0.000681898	0.613715	0.741548
sp|P22352|GPX3_HUMAN	GPX3	6.11032	NO	-0.00122256	0.614371	0.741548
sp|Q14624|ITIH4_HUMAN	ITIH4	11.8563	NO	0.0010371	0.614375	0.741548
sp|Q9BY67|CADM1_HUMAN	CADM1	5.02781	NO	0.000606554	0.615245	0.741548
sp|P54687|BCAT1_HUMAN	BCAT1	-0.227163	NO	0.00318412	0.615603	0.741548
sp|Q9NPH3|IL1AP_HUMAN	IL1RAP	8.07183	NO	0.00132205	0.616115	0.741548
sp|Q9BRA2|TXD17_HUMAN	TXNDC17	3.04541	NO	0.00120157	0.616963	0.741548
sp|P13639|EF2_HUMAN	EEF2	6.78225	NO	0.000775379	0.616972	0.741548
sp|P12830|CADH1_HUMAN	CDH1	9.63934	NO	0.000911742	0.620069	0.744622
sp|Q9UGM3|DMBT1_HUMAN	DMBT1	8.65343	NO	-0.00243179	0.623483	0.747831
sp|A0A0B4J1Y9|HV372_HUMAN_family	IGHV3-72	6.52116	NO	-0.00153083	0.623824	0.747831
sp|Q9GZP0|PDGFD_HUMAN	PDGFD	2.12129	NO	-0.000817517	0.627001	0.750988
sp|Q5SZK8|FREM2_HUMAN	FREM2	6.63764	NO	0.000916967	0.627869	0.751375
sp|P11597|CETP_HUMAN	CETP	2.26911	NO	0.00170789	0.629393	0.752547
sp|O14579|COPE_HUMAN	COPE	0.661531	NO	0.00302387	0.63149	0.754401
sp|P60953|CDC42_HUMAN	CDC42	4.40507	NO	-0.000635281	0.634376	0.756987
sp|O43396|TXNL1_HUMAN	TXNL1	1.34874	NO	0.000987294	0.634882	0.756987
sp|Q6UXI9|NPNT_HUMAN	NPNT	-1.33905	NO	0.00374415	0.635299	0.756987
sp|Q08380|LG3BP_HUMAN	LGALS3BP	9.85735	NO	-0.000931382	0.636321	0.757551
sp|P02462|CO4A1_HUMAN	COL4A1	2.83816	NO	0.00144133	0.638478	0.759465
sp|P80108|PHLD_HUMAN	GPLD1	5.82629	NO	-0.00119571	0.639203	0.759617
sp|Q9NPF0|CD320_HUMAN	CD320	1.30634	NO	0.00109561	0.639706	0.759617
sp|P01701|LV151_HUMAN	IGLV1-51	5.7403	NO	0.00167513	0.641235	0.760778
sp|P04040|CATA_HUMAN	CAT	5.08035	NO	-0.00170809	0.643122	0.762362
sp|P52565|GDIR1_HUMAN	ARHGDIA	5.28002	NO	-0.00111833	0.644639	0.763505
sp|O60506|HNRPQ_HUMAN	SYNCRIP	1.76317	NO	0.00104373	0.647158	0.765832
sp|Q96J84|KIRR1_HUMAN	KIRREL1	1.25785	NO	-0.00120076	0.6503	0.768832
sp|A0A0J9YX35|HV64D_HUMAN	IGHV3-64D	4.68838	NO	-0.00279784	0.650807	0.768832
sp|Q14393|GAS6_HUMAN	GAS6	6.48696	NO	0.00120971	0.652351	0.769998
sp|Q05682|CALD1_HUMAN	CALD1	4.13853	NO	-0.00132319	0.653171	0.770307
sp|Q9UK55|ZPI_HUMAN	SERPINA10	6.82373	NO	0.00100445	0.654351	0.771039
sp|P30048|PRDX3_HUMAN	PRDX3	4.31625	NO	-0.00102487	0.655725	0.772
sp|P19022|CADH2_HUMAN	CDH2	5.88319	NO	0.000809534	0.656708	0.772499
sp|P37837|TALDO_HUMAN	TALDO1	7.9145	NO	0.000876044	0.657495	0.772767
sp|P57087|JAM2_HUMAN	JAM2	4.47823	NO	-0.00113261	0.66378	0.77949
sp|Q9H173|SIL1_HUMAN	SIL1	3.61885	NO	0.00132415	0.664689	0.779895
sp|P29622|KAIN_HUMAN	SERPINA4	8.83841	NO	0.00082893	0.665876	0.780623
sp|O75368|SH3L1_HUMAN	SH3BGRL	5.02537	NO	0.00089087	0.668676	0.7819
sp|A0A0B4J1V2|HV226_HUMAN	IGHV2-26	6.1147	NO	0.00143539	0.669012	0.7819
sp|Q16853|AOC3_HUMAN	AOC3	2.91192	NO	0.00272273	0.669057	0.7819
sp|P25705|ATPA_HUMAN	ATP5F1A	3.05642	NO	-0.000917305	0.669748	0.7819
sp|P00797|RENI_HUMAN	REN	4.90061	NO	-0.00133706	0.669796	0.7819
sp|P58397|ATS12_HUMAN	ADAMTS12	0.329424	NO	-0.00170168	0.670682	0.782273
sp|P25789|PSA4_HUMAN	PSMA4	4.67044	NO	0.00117393	0.672645	0.783305
tr|A0A0J9YWU9|A0A0J9YWU9_HUMAN	na	2.9917	NO	-0.00128888	0.672701	0.783305
sp|P50281|MMP14_HUMAN	MMP14	3.24103	NO	0.00204134	0.674249	0.784446
sp|P02655|APOC2_HUMAN	APOC2	6.18507	NO	0.00231571	0.675808	0.785598
sp|Q9UGM5|FETUB_HUMAN	FETUB	9.23804	NO	0.000861161	0.679588	0.789328
sp|P0DOY2|IGLC2_HUMAN_family	IGLC2	10.2659	NO	-0.0011909	0.681959	0.791417
sp|Q71U36|TBA1A_HUMAN_family	TUBA1A	1.95456	NO	-0.00090369	0.683391	0.792412
sp|A0A075B6I9|LV746_HUMAN_family	IGLV7-46	7.19397	NO	0.00164292	0.688653	0.797844
sp|Q13046|PSG7_HUMAN	PSG7	4.73112	NO	-0.00573615	0.690224	0.798903
sp|A0A0B4J1X8|HV343_HUMAN	IGHV3-43	5.95734	NO	0.00174334	0.690724	0.798903
sp|P31146|COR1A_HUMAN	CORO1A	3.48684	NO	0.00128363	0.692225	0.799969
sp|P05067|A4_HUMAN	APP	7.72249	NO	0.000843574	0.694588	0.802029
sp|P67936|TPM4_HUMAN	TPM4	4.68415	NO	0.00095888	0.695407	0.802304
sp|P14625|ENPL_HUMAN	HSP90B1	7.48562	NO	-0.000736083	0.696334	0.802702
sp|P00915|CAH1_HUMAN	CA1	5.95615	NO	0.00267196	0.69952	0.804536
sp|Q9H1Z8|AUGN_HUMAN	ECRG4	2.83249	NO	-0.00150572	0.699784	0.804536
sp|P49913|CAMP_HUMAN	CAMP	3.119	NO	0.00130534	0.700016	0.804536
sp|P80723|BASP1_HUMAN	BASP1	6.34195	NO	0.00119619	0.700255	0.804536
sp|P36955|PEDF_HUMAN	SERPINF1	11.0666	NO	-0.000919548	0.705471	0.809855
sp|Q8NCC3|PAG15_HUMAN	PLA2G15	2.76574	NO	0.000672334	0.709307	0.813418
sp|Q8N436|CPXM2_HUMAN	CPXM2	6.78927	NO	0.00126131	0.710096	0.813418
sp|Q9UBH0|I36RA_HUMAN	IL36RN	2.08676	NO	-0.00183175	0.710342	0.813418
sp|P14384|CBPM_HUMAN	CPM	8.69724	NO	-0.00106544	0.712723	0.815311
sp|P11216|PYGB_HUMAN	PYGB	2.49644	NO	-0.000889565	0.713539	0.815311
sp|P00450|CERU_HUMAN	CP	13.6134	NO	0.000822339	0.713766	0.815311
sp|P01042|KNG1_HUMAN	KNG1	13.5703	NO	-0.000665698	0.714698	0.815701
sp|Q9UQB8|BAIP2_HUMAN	BAIAP2	1.30284	NO	-0.00108712	0.716485	0.817066
sp|Q00169|PIPNA_HUMAN	PITPNA	1.45299	NO	0.000788894	0.717218	0.817226
sp|Q76M96|CCD80_HUMAN	CCDC80	5.07125	NO	-0.00100746	0.721636	0.820841
sp|P12259|FA5_HUMAN	F5	5.91224	NO	-0.000832334	0.721727	0.820841
sp|Q96PP9|GBP4_HUMAN	GBP4	0.090823	NO	0.00212592	0.722174	0.820841
sp|Q03252|LMNB2_HUMAN	LMNB2	1.37412	NO	-0.00075048	0.72612	0.824648
sp|Q96KP4|CNDP2_HUMAN	CNDP2	3.02638	NO	0.00103514	0.728354	0.826505
sp|P50502|F10A1_HUMAN	ST13	5.75935	NO	0.000782788	0.730236	0.827961
sp|P61978|HNRPK_HUMAN	HNRNPK	3.91251	NO	0.000562304	0.733956	0.831495
sp|P21333|FLNA_HUMAN	FLNA	8.47183	NO	-0.000576397	0.73519	0.832211
sp|P48637|GSHB_HUMAN	GSS	4.77128	NO	-0.000559703	0.739371	0.836258
sp|O15511|ARPC5_HUMAN	ARPC5	2.05812	NO	0.00121332	0.740696	0.836272
sp|P01019|ANGT_HUMAN	AGT	12.2644	NO	-0.000654767	0.741615	0.836272
sp|O94907|DKK1_HUMAN	DKK1	6.10435	NO	-0.000972181	0.741698	0.836272
sp|P38159|RBMX_HUMAN	RBMX	2.556	NO	0.000885592	0.741806	0.836272
sp|P10451|OSTP_HUMAN	SPP1	10.5417	NO	-0.00112384	0.744878	0.839052
sp|P05161|ISG15_HUMAN	ISG15	1.58059	NO	0.000700809	0.748362	0.842288
sp|Q9Y5Z4|HEBP2_HUMAN	HEBP2	5.47027	NO	0.00053522	0.750464	0.843966
sp|A0A0A0MS15|HV349_HUMAN	IGHV3-49	5.98251	NO	-0.000966955	0.75119	0.844095
sp|P51161|FABP6_HUMAN	FABP6	1.53243	NO	-0.00145161	0.755902	0.848699
sp|P11362|FGFR1_HUMAN	FGFR1	5.68918	NO	-0.000512262	0.757178	0.849441
sp|P35443|TSP4_HUMAN	THBS4	2.71495	NO	-0.000844087	0.762579	0.854806
sp|Q9UHG3|PCYOX_HUMAN	PCYOX1	1.85193	NO	-0.000881945	0.763468	0.855109
sp|P05386|RLA1_HUMAN	RPLP1	-2.09168	NO	-0.00296256	0.765505	0.856696
sp|P28074|PSB5_HUMAN	PSMB5	2.52431	NO	-0.000767199	0.766803	0.857454
sp|O95994|AGR2_HUMAN	AGR2	-1.05125	NO	0.00181742	0.767985	0.85808
sp|Q92598|HS105_HUMAN	HSPH1	1.37959	NO	0.000577767	0.770466	0.860157
sp|P98160|PGBM_HUMAN	HSPG2	11.1977	NO	0.000613046	0.77204	0.861218
sp|O43399|TPD54_HUMAN	TPD52L2	2.6276	NO	0.000782934	0.776887	0.865388
sp|Q13217|DNJC3_HUMAN	DNAJC3	2.69129	NO	0.000847415	0.777032	0.865388
sp|Q9Y287|ITM2B_HUMAN	ITM2B	4.05288	NO	0.000937519	0.778231	0.866025
sp|Q14103|HNRPD_HUMAN	HNRNPD	2.07133	NO	-0.00110057	0.779501	0.86674
sp|Q7RTV2|GSTA5_HUMAN	GSTA5	1.19997	NO	0.00268071	0.781861	0.868665
sp|A0A0C4DH35|HV335_HUMAN	IGHV3-35	6.63345	NO	-0.000802259	0.783086	0.869326
sp|P26368|U2AF2_HUMAN	U2AF2	0.52731	NO	-0.000607351	0.783857	0.869484
sp|P15814|IGLL1_HUMAN	IGLL1	9.1683	NO	-0.00329946	0.785909	0.870082
sp|P41221|WNT5A_HUMAN	WNT5A	4.09068	NO	0.00175935	0.786072	0.870082
sp|P68431|H31_HUMAN (+2)	H3C1	7.05718	NO	0.000646128	0.786287	0.870082
sp|P0DP23|CALM1_HUMAN (+2)	CALM1	4.99559	NO	-0.000453071	0.787097	0.87028
sp|P04217|A1BG_HUMAN	A1BG	12.2265	NO	0.00044995	0.79113	0.873956
sp|P54578|UBP14_HUMAN	USP14	2.5655	NO	0.000623456	0.791687	0.873956
sp|A0A0C4DH32|HV320_HUMAN	IGHV3-20	5.86135	NO	-0.00191026	0.792655	0.874307
sp|P23083|HV102_HUMAN	IGHV1-2	5.20001	NO	0.00122293	0.79327	0.874307
sp|O14638|ENPP3_HUMAN	ENPP3	-0.498898	NO	0.00216572	0.79621	0.876846
sp|Q92823|NRCAM_HUMAN	NRCAM	1.67354	NO	0.00102545	0.797176	0.877212
sp|P05060|SCG1_HUMAN	CHGB	4.88537	NO	0.00136125	0.798918	0.878428
sp|P35442|TSP2_HUMAN	THBS2	5.39738	NO	-0.000981155	0.800753	0.879745
sp|P01023|A2MG_HUMAN	A2M	10.127	NO	-0.00103507	0.801508	0.879875
sp|P17936|IBP3_HUMAN	IGFBP3	9.81327	NO	-0.000505716	0.807959	0.885577
sp|O15031|PLXB2_HUMAN	PLXNB2	3.54684	NO	-0.000534058	0.807985	0.885577
sp|P46940|IQGA1_HUMAN	IQGAP1	6.47792	NO	0.000471574	0.80906	0.886052
sp|P17174|AATC_HUMAN	GOT1	3.42704	NO	0.000523179	0.811323	0.887318
sp|Q13508|NAR3_HUMAN	ART3	4.37836	NO	-0.000672124	0.811501	0.887318
sp|P01764|HV323_HUMAN	IGHV3-23	2.91246	NO	-0.00172862	0.813972	0.889316
sp|O43490|PROM1_HUMAN	PROM1	4.86759	NO	-0.000300632	0.815167	0.889917
sp|A0A0C4DH29|HV103_HUMAN	IGHV1-3	3.02908	NO	-0.000980201	0.820339	0.894501
sp|Q08174|PCDH1_HUMAN	PCDH1	3.13932	NO	-0.000443778	0.820661	0.894501
sp|P02656|APOC3_HUMAN	APOC3	5.64918	NO	0.00116396	0.824424	0.896448
sp|Q08ET2|SIG14_HUMAN	SIGLEC14	4.28163	NO	-0.000693895	0.824488	0.896448
sp|P08138|TNR16_HUMAN	NGFR	6.99391	NO	0.000419951	0.824715	0.896448
sp|P29401|TKT_HUMAN	TKT	5.82001	NO	0.000540161	0.825043	0.896448
sp|P08697|A2AP_HUMAN	SERPINF2	10.885	NO	-0.000389912	0.826631	0.897467
sp|P06731|CEAM5_HUMAN	CEACAM5	3.67463	NO	-0.00130484	0.829739	0.899638
sp|Q8N2S1|LTBP4_HUMAN	LTBP4	6.96842	NO	0.000397375	0.829934	0.899638
sp|P14923|PLAK_HUMAN	JUP	2.36764	NO	0.000909812	0.831677	0.90082
sp|Q01082|SPTB2_HUMAN	SPTBN1	5.97806	NO	-0.000389373	0.833151	0.901361
sp|Q01995|TAGL_HUMAN	TAGLN	8.3703	NO	0.000529626	0.833481	0.901361
sp|Q92890|UFD1_HUMAN	UFD1	0.846356	NO	-0.000481375	0.834296	0.901484
sp|P04180|LCAT_HUMAN	LCAT	3.16051	NO	0.000549578	0.835104	0.901484
sp|Q9Y3B3|TMED7_HUMAN	TMED7	1.98976	NO	0.000403541	0.835554	0.901484
sp|O75326|SEM7A_HUMAN	SEMA7A	6.80464	NO	-0.000366704	0.837302	0.902666
sp|P02750|A2GL_HUMAN	LRG1	9.51017	NO	0.000432614	0.838957	0.903744
sp|Q13813|SPTN1_HUMAN	SPTAN1	7.02132	NO	-0.00033598	0.840016	0.904179
sp|P11021|BIP_HUMAN	HSPA5	8.84573	NO	0.000285516	0.840798	0.904317
sp|O75351|VPS4B_HUMAN (+1)	VPS4B	1.36801	NO	-0.00104774	0.845212	0.907697
sp|P04278|SHBG_HUMAN	SHBG	8.91259	NO	-0.000471107	0.845256	0.907697
sp|P16949|STMN1_HUMAN	STMN1	3.62933	NO	0.00062974	0.848115	0.91006
sp|Q9UBR2|CATZ_HUMAN	CTSZ	5.94923	NO	0.000444	0.851879	0.912009
sp|P28161|GSTM2_HUMAN	GSTM2	0.77714	NO	0.00109098	0.852049	0.912009
sp|A0A0B4J1U7|HV601_HUMAN	IGHV6-1	8.19661	NO	-0.000929949	0.852632	0.912009
sp|P55786|PSA_HUMAN	NPEPPS	6.62519	NO	-0.000222213	0.852759	0.912009
sp|P55290|CAD13_HUMAN	CDH13	8.64779	NO	-0.000367892	0.853234	0.912009
sp|P30153|2AAA_HUMAN	PPP2R1A	-0.243016	NO	-0.000671312	0.856141	0.912875
sp|P06681|CO2_HUMAN	C2	11.2069	NO	0.000319089	0.856293	0.912875
sp|P01591|IGJ_HUMAN	JCHAIN	3.16165	NO	0.000814763	0.856668	0.912875
sp|O95497|VNN1_HUMAN	VNN1	6.81564	NO	-0.000474322	0.856688	0.912875
sp|P06396|GELS_HUMAN	GSN	12.6533	NO	0.00031443	0.859672	0.915348
sp|P08174|DAF_HUMAN	CD55	8.53392	NO	0.000359472	0.862454	0.917603
sp|P50552|VASP_HUMAN	VASP	2.36752	NO	-0.000637147	0.863366	0.917866
sp|Q8NI22|MCFD2_HUMAN	MCFD2	3.2003	NO	0.000682954	0.864112	0.917953
tr|A0A0G2JRQ6|A0A0G2JRQ6_HUMAN	na	5.31999	NO	0.000564084	0.870061	0.923167
sp|P63104|1433Z_HUMAN	YWHAZ	8.25223	NO	0.000224721	0.870358	0.923167
sp|Q6IE36|OVOS2_HUMAN_family	OVOS2	5.87296	NO	0.000734942	0.874851	0.927221
sp|Q9Y274|SIA10_HUMAN	ST3GAL6	1.62099	NO	-0.000344136	0.877489	0.928632
sp|P26599|PTBP1_HUMAN	PTBP1	2.15501	NO	-0.000357657	0.87753	0.928632
sp|P50995|ANX11_HUMAN	ANXA11	1.59818	NO	-0.000433918	0.878199	0.928632
sp|Q13740|CD166_HUMAN	ALCAM	6.57882	NO	0.000184713	0.883487	0.932951
sp|Q7Z5P9|MUC19_HUMAN	MUC19	5.84391	NO	-0.000428476	0.883635	0.932951
sp|Q9UJ70|NAGK_HUMAN	NAGK	2.21842	NO	0.000351919	0.885611	0.934323
sp|P12814|ACTN1_HUMAN_family	ACTN1	4.67248	NO	-0.000333525	0.888955	0.937136
sp|O43493|TGON2_HUMAN	TGOLN2	5.87087	NO	-0.00033256	0.891222	0.937861
sp|P06276|CHLE_HUMAN	BCHE	3.39183	NO	0.000481977	0.891689	0.937861
sp|P24592|IBP6_HUMAN	IGFBP6	8.46586	NO	-0.000274544	0.891969	0.937861
sp|P78324|SHPS1_HUMAN	SIRPA	5.16159	NO	-0.000205878	0.89236	0.937861
sp|P30626|SORCN_HUMAN	SRI	1.86436	NO	-0.000443976	0.893168	0.937997
sp|Q13838|DX39B_HUMAN	DDX39B	0.115613	NO	-0.00101457	0.894162	0.938327
sp|Q15149|PLEC_HUMAN	PLEC	7.38124	NO	-0.000244045	0.895276	0.938782
sp|O14791|APOL1_HUMAN	APOL1	6.85115	NO	-0.000425682	0.900432	0.943472
sp|Q13443|ADAM9_HUMAN	ADAM9	6.46555	NO	0.000411634	0.90354	0.946011
sp|A0A0B4J1Y8|LV949_HUMAN	IGLV9-49	3.80542	NO	0.000656598	0.906185	0.946906
sp|Q99784|NOE1_HUMAN	OLFM1	2.19972	NO	-0.000246154	0.906778	0.946906
tr|A0A075B7D0|A0A075B7D0_HUMAN	na	6.71143	NO	0.000645813	0.907164	0.946906
sp|Q9BTY2|FUCO2_HUMAN	FUCA2	6.63128	NO	0.00037662	0.90746	0.946906
sp|P01703|LV140_HUMAN	IGLV1-40	5.60086	NO	0.000280734	0.907907	0.946906
sp|Q92743|HTRA1_HUMAN	HTRA1	6.27153	NO	0.000896403	0.908509	0.946906
sp|P36222|CH3L1_HUMAN	CHI3L1	6.51541	NO	0.000362778	0.910272	0.947299
sp|P01241|SOMA_HUMAN	GH1	1.58673	NO	0.000939011	0.910878	0.947299
sp|P21926|CD9_HUMAN	CD9	5.42032	NO	0.000313632	0.91185	0.947299
sp|P03951|FA11_HUMAN	F11	3.90484	NO	-0.000316976	0.912837	0.947299
sp|Q8N126|CADM3_HUMAN	CADM3	2.08307	NO	0.000245095	0.913099	0.947299
sp|Q14574|DSC3_HUMAN	DSC3	7.87815	NO	-0.000253628	0.91371	0.947299
sp|P02679|FIBG_HUMAN	FGG	10.6305	NO	0.000380505	0.914356	0.947299
sp|P14735|IDE_HUMAN	IDE	3.20722	NO	-0.000297075	0.914373	0.947299
sp|Q15121|PEA15_HUMAN	PEA15	3.93113	NO	-0.000360515	0.916265	0.947656
sp|P80188|NGAL_HUMAN	LCN2	7.22041	NO	-0.000454025	0.916775	0.947656
sp|O94919|ENDD1_HUMAN	ENDOD1	5.25202	NO	-0.000164037	0.917191	0.947656
sp|Q9BRK5|CAB45_HUMAN	SDF4	6.92766	NO	-0.000283443	0.917462	0.947656
sp|P13693|TCTP_HUMAN	TPT1	5.66093	NO	0.000182043	0.918231	0.947741
sp|Q03405|UPAR_HUMAN	PLAUR	3.51723	NO	-0.000313876	0.919176	0.94794
sp|P61956|SUMO2_HUMAN	SUMO2	5.98158	NO	-0.000239335	0.920218	0.94794
sp|P01008|ANT3_HUMAN	SERPINC1	12.7977	NO	-0.000205543	0.920484	0.94794
sp|O95336|6PGL_HUMAN	PGLS	5.24463	NO	0.000132266	0.923903	0.9506
sp|P02675|FIBB_HUMAN	FGB	10.1047	NO	-0.000364109	0.924443	0.9506
sp|P15104|GLNA_HUMAN	GLUL	4.89359	NO	0.000212149	0.925424	0.9509
sp|Q9GZT8|NIF3L_HUMAN	NIF3L1	-0.622106	NO	0.00127735	0.926725	0.951347
sp|Q9NZT1|CALL5_HUMAN	CALML5	5.99451	NO	0.000291799	0.927236	0.951347
sp|Q7Z7G0|TARSH_HUMAN	ABI3BP	8.68305	NO	-0.000294847	0.92852	0.951957
sp|P01861|IGHG4_HUMAN	IGHG4	11.5768	NO	0.000649698	0.929797	0.952559
sp|Q5ZPR3|CD276_HUMAN	CD276	3.75125	NO	-0.000128968	0.930488	0.95256
sp|P43652|AFAM_HUMAN	AFM	11.5438	NO	0.000167014	0.934658	0.95612
sp|P23470|PTPRG_HUMAN	PTPRG	5.06239	NO	0.00010309	0.937819	0.958585
sp|Q14697|GANAB_HUMAN	GANAB	5.02941	NO	-0.00010589	0.938455	0.958585
sp|P02778|CXL10_HUMAN	CXCL10	1.36808	NO	0.000637908	0.940665	0.960131
sp|P01767|HV353_HUMAN	IGHV3-53	6.36409	NO	-0.000268517	0.942905	0.961707
sp|P03952|KLKB1_HUMAN	KLKB1	9.4938	NO	0.000174627	0.944609	0.962735
sp|Q8TB96|TIP_HUMAN	ITFG1	1.06606	NO	-0.000146118	0.945804	0.963242
sp|P06727|APOA4_HUMAN	APOA4	11.5408	NO	-0.000221968	0.948051	0.964818
sp|Q99650|OSMR_HUMAN	OSMR	3.36276	NO	9.47048e-05	0.948942	0.964851
sp|P22891|PROZ_HUMAN	PROZ	5.27547	NO	-0.000229571	0.949481	0.964851
sp|P31939|PUR9_HUMAN	ATIC	1.58197	NO	-0.000183387	0.951653	0.966347
sp|P27658|CO8A1_HUMAN	COL8A1	6.95231	NO	-0.000387237	0.952847	0.966451
sp|Q9GZX3|CHST6_HUMAN	CHST6	1.17395	NO	0.000206544	0.953155	0.966451
sp|P02671|FIBA_HUMAN	FGA	11.4282	NO	0.000173391	0.955839	0.968462
sp|P28066|PSA5_HUMAN	PSMA5	2.99909	NO	0.000113828	0.958338	0.970282
sp|P02749|APOH_HUMAN	APOH	11.2958	NO	0.00013154	0.959202	0.970445
sp|P05546|HEP2_HUMAN	SERPIND1	10.7675	NO	-9.38111e-05	0.962027	0.972591
sp|Q96C19|EFHD2_HUMAN	EFHD2	3.9177	NO	-9.46041e-05	0.963066	0.972929
sp|P01857|IGHG1_HUMAN	IGHG1	14.4853	NO	-0.000107955	0.967274	0.976359
sp|P54802|ANAG_HUMAN	NAGLU	5.06085	NO	-0.000104319	0.967875	0.976359
sp|P43121|MUC18_HUMAN	MCAM	5.49258	NO	5.63681e-05	0.971739	0.979021
sp|Q9H2X0|CHRD_HUMAN	CHRD	5.16648	NO	9.188e-05	0.971932	0.979021
sp|Q9BU40|CRDL1_HUMAN	CHRDL1	8.02318	NO	0.000110435	0.973069	0.979452
sp|P07478|TRY2_HUMAN	PRSS2	2.38357	NO	-0.000199777	0.978315	0.983685
sp|P10809|CH60_HUMAN	HSPD1	3.49055	NO	7.43321e-05	0.978699	0.983685
sp|O95834|EMAL2_HUMAN	EML2	1.31509	NO	-4.96141e-05	0.979724	0.983999
sp|P00558|PGK1_HUMAN	PGK1	9.25354	NO	3.88854e-05	0.980983	0.984547
sp|P27348|1433T_HUMAN	YWHAQ	2.51158	NO	-4.02945e-05	0.98551	0.988373
sp|O75367|H2AY_HUMAN	MACROH2A1	1.7305	NO	-5.63565e-05	0.9868	0.988949
sp|P09238|MMP10_HUMAN	MMP10	5.27768	NO	3.64452e-05	0.991205	0.992068
sp|Q9HCU0|CD248_HUMAN	CD248	7.70679	NO	2.13612e-05	0.99135	0.992068
sp|P06312|KV401_HUMAN	IGKV4-1	8.69933	NO	1.76949e-05	0.993399	0.993399
“AveExpr” is calculated by the limma package and represents the average log intensity of all samples (all ages) for each protein. The “logFC”describes the change in log intensity (protein abundance) for each day of gestation.
