# Supplementary material for: The amniotic fluid proteome changes across gestation in humans and rhesus macaques
Source: Sci Rep. 2023 Oct 9;13:17039. doi: 10.1038/s41598-023-44125-3 (PMC10562452; doi:10.1038/s41598-023-44125-3)
Supplement: Supplementary file 9 — Supplementary Table 5. [file 41598_2023_44125_MOESM9_ESM.xlsx]

## Sheet: Sheet1
Ortholog proteins in amniotic fluid and association with gestational age in days.
UniProt. GeneName	rhesus mean log intensity	Rank Rhesus	human mean log intensity	Rank Human	rhesus effect GA	human effect GA
TF	15.3944	2	17.5425	1	DOWN	NO		NO_NO	DOWN_NO	177	0.162385
IGFBP1	19.1502	1	15.6803	2	NO	NO		DOWN_NO	NO_NO	382	0.350459
APOA1	11.426	14	14.9239	3	DOWN	DOWN		UP_NO	DOWN_DOWN	99	0.0908257
C3	13.2119	5	14.4364	4	NO	NO		DOWN_NO	UP_NO	156	0.143119
FN1	14.6001	4	14.3909	5	DOWN	NO		NO_NO	NO_UP	90	0.0825688
AHSG	10.6549	27	14.2768	6	NO	NO		UP_NO	UP_UP	89	0.0816514
HPX	10.6263	28	14.0763	7	UP	NO		UP_NO	UP_DOWN	22	0.0201835
ORM1	9.95619	49	13.8723	8	DOWN	NO		DOWN_NO	NO_DOWN	60	0.0550459
LUM	11.1378	22	13.8485	9	DOWN	DOWN		DOWN_NO	DOWN_UP	15	0.0137615
CP	11.5235	11	13.6134	10	DOWN	NO		NO_NO		1090
KNG1	9.81711	54	13.5703	11	DOWN	NO		DOWN_NO
SERPINA3	11.2972	20	13.4791	12	DOWN	NO		DOWN_DOWN		570	0.522936
AMBP	9.18014	72	13.4788	13	DOWN	NO		DOWN_DOWN
SERPINC1	10.8861	23	12.7977	14	DOWN	NO		DOWN_DOWN
GSN	11.7074	9	12.6533	15	DOWN	NO		NO_NO
PLG	11.859	8	12.5495	16	DOWN	NO		NO_UP
CFB	11.334	16	12.5238	17	NO	UP		DOWN_DOWN
SERPING1	11.3074	17	12.3171	18	DOWN	DOWN		NO_NO
AGT	8.76911	89	12.2644	19	DOWN	NO		UP_UP
A1BG	10.0684	43	12.2265	20	DOWN	NO		DOWN_NO
COL1A1	11.4378	13	12.0772	21	DOWN	DOWN		DOWN_NO
AZGP1	9.61335	57	12.0408	22	NO	NO		DOWN_DOWN
ITIH4	9.11479	75	11.8563	23	NO	NO		DOWN_NO
AFP	9.33286	66	11.7922	24	DOWN	DOWN		UP_DOWN
SPRR3	8.96424	79	11.5719	25	UP	UP		UP_DOWN
AFM	10.5967	30	11.5438	26	DOWN	NO		DOWN_NO
APOA4	8.08844	125	11.5408	27	NO	NO		NO_NO
FGA	9.83188	53	11.4282	28	UP	NO		UP_NO
B2M	9.93499	50	11.315	29	NO	NO		UP_UP
APOH	9.59662	59	11.2958	30	NO	NO		DOWN_NO
IVL	8.54341	102	11.2727	31	NO	UP		NO_NO
FCGBP	6.42092	266	11.2527	32	DOWN	DOWN		DOWN_DOWN
RBP4	8.59932	98	11.2036	33	DOWN	DOWN		DOWN_DOWN
HSPG2	9.13233	74	11.1977	34	DOWN	NO		UP_DOWN
COL5A1	10.2887	33	11.1921	35	DOWN	DOWN		NO_NO
SERPINA7	8.9664	78	11.1768	36	DOWN	NO		NO_DOWN
COL3A1	11.4888	12	11.1754	37	DOWN	DOWN		UP_NO
TGFBI	9.06576	76	11.149	38	DOWN	DOWN		UP_NO
C5	8.94867	81	11.1162	39	DOWN	NO		DOWN_NO
C9	9.18057	71	11.0957	40	NO	UP		UP_NO
COL6A3	9.71995	55	11.0847	41	DOWN	NO		UP_NO
PTGDS	9.00999	77	11.075	42	NO	UP		UP_NO
SERPINF1	9.90097	51	11.0666	43	DOWN	NO		DOWN_NO
ITIH2	6.9839	215	11.0444	44	DOWN	NO		UP_NO
VTN	6.95856	218	11.0087	45	DOWN	NO		DOWN_DOWN
FLT1	9.31447	67	10.978	46	NO	NO		UP_UP
MUC5B	7.99839	133	10.968	47	UP	UP		UP_NO
SERPINF2	8.90594	85	10.885	48	DOWN	NO		DOWN_DOWN
CFI	8.41981	110	10.8768	49	DOWN	NO		DOWN_NO
MSLN	9.71898	56	10.852	50	NO	UP		NO_NO
SERPIND1	8.91927	84	10.7675	51	NO	NO		DOWN_NO
THBS1	8.78884	88	10.7503	52	UP	NO		NO_NO
SPARC	10.4043	32	10.7033	53	DOWN	DOWN		UP_NO
FGG	9.59801	58	10.6305	54	UP	NO		DOWN_NO
CST3	11.3802	15	10.5824	55	NO	NO		DOWN_NO
F2	8.03464	128	10.561	56	UP	NO		NO_UP
SPP1	7.88832	140	10.5417	57	UP	NO		NO_NO
CLU	9.96712	48	10.5095	58	DOWN	DOWN		UP_NO
SERPINE2	14.8845	3	10.5023	59	UP	NO		NO_NO
FBLN1	9.54686	60	10.4434	60	DOWN	DOWN		DOWN_DOWN
ITIH1	8.12512	121	10.3408	61	NO	NO		UP_NO
EFEMP1	10.7908	25	10.3397	62	UP	DOWN		NO_NO
TTR	10.1541	39	10.2791	63	DOWN	NO		NO_NO
C7	8.60646	97	10.2746	64	NO	NO		DOWN_DOWN
HRG	11.1871	21	10.252	65	DOWN	NO		NO_UP
IGFBP4	10.0676	44	10.1919	66	UP	NO		DOWN_DOWN
FSTL3	6.83291	227	10.1645	67	NO	UP		NO_NO
A2M	7.83198	144	10.127	68	DOWN	NO		UP_NO
FGB	9.52555	63	10.1047	69	NO	NO		NO_NO
ECM1	9.88249	52	10.0972	70	NO	NO		DOWN_NO
A2ML1	7.92848	137	10.042	71	UP	UP		NO_UP
AHNAK	8.93933	83	10.0314	72	NO	UP		DOWN_NO
AOC1	10.0216	46	10.0245	73	UP	UP		UP_UP
CALR	8.73533	92	9.99302	74	NO	NO		DOWN_NO
MUC5AC	6.28399	286	9.98904	75	DOWN	NO		NO_NO
C6	7.71966	153	9.91396	76	NO	NO		DOWN_DOWN
CDH11	7.85153	143	9.87411	77	NO	DOWN		NO_UP
LGALS3BP	5.57212	365	9.85735	78	DOWN	NO		DOWN_NO
IGFBP3	10.1304	40	9.81327	79	UP	NO		UP_UP
IGFBP2	10.4121	31	9.78988	80	NO	NO		DOWN_DOWN
POSTN	10.8169	24	9.73847	81	UP	DOWN		DOWN_NO
SERPINA6	7.94689	136	9.69772	82	DOWN	NO		UP_UP
HABP2	6.56456	253	9.69154	83	DOWN	NO		NO_UP
COL12A1	7.90528	139	9.64923	84	DOWN	DOWN		NO_NO
CST6	9.52573	62	9.64664	85	NO	NO		DOWN_NO
C8B	8.67615	94	9.6456	86	NO	NO		DOWN_NO
CDH1	5.74979	343	9.63934	87	DOWN	NO		NO_NO
PAEP	5.32613	392	9.60148	88	UP	DOWN		UP_NO
IGFBP7	8.62198	96	9.59168	89	UP	DOWN		DOWN_NO
SPINK5	8.10103	124	9.57927	90	NO	NO		DOWN_DOWN
QSOX1	11.299	19	9.57416	91	UP	UP		NO_NO
COL1A2	8.96187	80	9.56641	92	DOWN	DOWN		NO_NO
TNXB	7.49939	169	9.54123	93	DOWN	DOWN		UP_NO
SOD1	8.56061	101	9.53758	94	UP	NO		NO_NO
LRG1	7.52967	167	9.51017	95	NO	NO		UP_NO
CD59	6.83443	226	9.49866	96	UP	UP		UP_DOWN
KLKB1	8.10757	123	9.4938	97	DOWN	NO		NO_NO
S100A9	6.39243	272	9.4878	98	UP	UP		DOWN_DOWN
LMAN2	8.03276	129	9.45503	99	NO	NO		UP_NO
MMP2	9.18469	70	9.45378	100	DOWN	NO		NO_DOWN
F12	8.07042	126	9.45193	101	DOWN	NO		UP_NO
FSTL1	10.7464	26	9.43819	102	DOWN	NO		NO_UP
IGFBP5	7.6954	155	9.4351	103	UP	NO		UP_UP
PAPPA2	5.08861	428	9.41806	104	NO	UP		DOWN_DOWN
COL6A1	7.73097	150	9.41507	105	DOWN	NO		DOWN_DOWN
APOD	8.41729	111	9.41458	106	NO	NO		UP_NO
LTBP1	10.2368	36	9.41301	107	NO	DOWN		UP_UP
FAM3C	8.56678	100	9.40079	108	NO	DOWN		DOWN_NO
PI15	7.90959	138	9.36308	109	UP	UP		UP_NO
CFD	8.67357	95	9.35116	110	UP	NO		DOWN_NO
S100A8	6.37183	274	9.2696	111	UP	UP		NO_NO
PGK1	7.3231	181	9.25354	112	UP	NO		UP_NO
FETUB	8.20249	119	9.23804	113	DOWN	NO		DOWN_DOWN
SFTPB	3.14912	696	9.22712	114	UP	UP		NO_DOWN
CLEC3B	7.53258	165	9.22383	115	UP	UP		NO_NO
SBSN	7.78424	147	9.19234	116	UP	NO		UP_NO
CSTB	8.10942	122	9.17418	117	UP	UP		NO_UP
ANPEP	6.75691	234	9.15166	118	DOWN	DOWN		DOWN_NO
PROS1	10.2615	34	9.1456	119	UP	DOWN		DOWN_NO
NID1	7.7801	148	9.07393	120	NO	NO		UP_NO
TNC	7.13106	198	9.04527	121	DOWN	NO		NO_NO
FBN1	8.75788	90	9.02793	122	DOWN	DOWN		UP_UP
TIMP1	9.45024	65	9.00882	123	NO	UP		DOWN_NO
P4HB	8.73948	91	8.98068	124	NO	NO		NO_NO
C8A	8.00136	132	8.95563	125	NO	NO		NO_NO
SPARCL1	6.86896	223	8.95476	126	UP	NO		DOWN_NO
IL1RL1	5.93582	321	8.95412	127	NO	NO		NO_NO
OGN	7.18675	190	8.93694	128	UP	DOWN		UP_NO
CD109	7.97172	135	8.93612	129	DOWN	NO		NO_NO
GM2A	7.01156	213	8.92962	130	NO	NO		DOWN_NO
NOTUM	11.6483	10	8.91362	131	NO	NO		DOWN_DOWN
SHBG	6.22586	289	8.91259	132	DOWN	NO		NO_NO
FABP5	7.73218	149	8.89204	133	UP	UP		UP_UP
PPL	7.06022	204	8.85129	134	NO	UP		DOWN_NO
HSPA5	8.43974	109	8.84573	135	UP	NO		DOWN_NO
SERPINA4	6.39692	271	8.83841	136	DOWN	NO		DOWN_NO
VCAM1	12.0851	7	8.83442	137	UP	NO		UP_UP
CSTA	8.45032	107	8.82651	138	UP	UP		UP_UP
ANXA2	7.48892	171	8.81135	139	DOWN	UP		DOWN_DOWN
CD14	7.1696	192	8.81003	140	NO	NO		UP_NO
WFDC2	12.2872	6	8.77573	141	UP	NO		NO_NO
FBLN2	7.72111	152	8.77547	142	DOWN	DOWN		UP_NO
DCN	8.01085	131	8.77419	143	DOWN	DOWN		NO_DOWN
COLEC12	6.80803	228	8.75268	144	DOWN	DOWN		DOWN_NO
CD163	7.82656	145	8.73484	145	DOWN	DOWN		DOWN_DOWN
ANXA1	6.84593	224	8.6991	146	NO	NO		UP_DOWN
CPM	4.78306	463	8.69724	147	NO	NO		UP_NO
CLSTN1	10.0604	45	8.68732	148	DOWN	DOWN		NO_NO
PI16	8.44216	108	8.68633	149	DOWN	NO		UP_UP
ABI3BP	7.03428	211	8.68305	150	DOWN	NO		DOWN_NO
NPC2	8.58442	99	8.68223	151	UP	NO		DOWN_NO
LYZ	9.13693	73	8.6762	152	UP	UP		DOWN_DOWN
DMBT1	5.49907	369	8.65343	153	UP	NO		NO_NO
CDH13	6.71502	239	8.64779	154	DOWN	NO		UP_UP
ATRN	6.72369	236	8.64401	155	NO	DOWN		UP_NO
ISM2	10.247	35	8.57186	156	NO	NO		DOWN_NO
LTF	6.501	261	8.56777	157	UP	UP		UP_NO
DAG1	8.31339	114	8.53793	158	NO	DOWN		NO_NO
CD55	8.50959	106	8.53392	159	UP	NO		UP_UP
SERPINE1	6.51469	259	8.50864	160	NO	UP		DOWN_DOWN
CRISP3	8.94588	82	8.50234	161	UP	UP		UP_NO
BTD	6.90085	220	8.48325	162	DOWN	NO		NO_NO
FLNA	7.44473	174	8.47183	163	NO	NO		UP_NO
LAMA3	7.35613	179	8.46725	164	DOWN	DOWN		NO_UP
IGFBP6	10.0807	42	8.46586	165	UP	NO		UP_UP
HSPB1	6.71597	238	8.42831	166	UP	UP		UP_NO
BPIFB1	10.6002	29	8.40822	167	UP	UP		NO_NO
LAMB1	8.34868	113	8.40685	168	DOWN	DOWN		NO_UP
ACTN4	7.4907	170	8.39912	169	NO	NO		DOWN_DOWN
IL1R2	9.28874	69	8.38484	170	NO	NO		NO_NO
COMP	6.29652	284	8.38063	171	UP	NO		DOWN_UP
TAGLN	7.43081	175	8.3703	172	NO	NO		DOWN_UP
PON1	3.32169	678	8.36752	173	NO	NO		DOWN_DOWN
SLPI	5.09116	427	8.3515	174	UP	UP		NO_NO
PGLYRP2	7.16403	193	8.35149	175	DOWN	NO		NO_NO
VCL	8.21204	118	8.34702	176	DOWN	NO		NO_NO
CRNN	7.04715	209	8.32385	177	UP	UP		UP_NO
LAMC1	7.65986	160	8.32262	178	DOWN	DOWN		NO_NO
PFN1	8.17776	120	8.3202	179	UP	NO		DOWN_DOWN
PCOLCE	9.47323	64	8.28725	180	DOWN	DOWN		NO_DOWN
LAMA2	8.52015	104	8.27125	181	DOWN	DOWN		UP_NO
ENPP2	7.04455	210	8.26121	182	DOWN	NO		DOWN_NO
YWHAZ	7.88628	141	8.25223	183	NO	NO		NO_NO
PZP	8.86755	86	8.24088	184	DOWN	NO		NO_NO
EMILIN2	7.08617	201	8.24022	185	NO	DOWN		DOWN_DOWN
SERPINA5	6.61292	246	8.23165	186	NO	NO		NO_UP
CNDP1	5.74974	344	8.22454	187	DOWN	NO		UP_NO
CCN3	5.26461	404	8.22076	188	DOWN	DOWN		UP_UP
LCN1	8.53271	103	8.19301	189	UP	UP		NO_DOWN
PRDX1	7.17858	191	8.18365	190	UP	UP		UP_DOWN
S100A6	7.58927	164	8.17418	191	NO	UP		UP_UP
RNASE1	3.88252	587	8.15232	192	UP	NO		NO_NO
LDHA	6.5859	250	8.11368	193	NO	UP		DOWN_NO
LDHB	6.79587	229	8.10072	194	DOWN	NO		UP_DOWN
IL1RAP	6.57377	251	8.07183	195	DOWN	NO		UP_UP
LYVE1	5.66823	349	8.0678	196	DOWN	DOWN		NO_NO
LMNA	6.49205	262	8.05321	197	UP	UP		NO_DOWN
FLNB	6.6615	242	8.03412	198	DOWN	NO		DOWN_NO
NUCB1	8.71016	93	8.03326	199	UP	NO		NO_DOWN
VIM	6.425	265	8.03081	200	UP	NO		NO_NO
COL5A2	6.69083	241	8.02641	201	DOWN	DOWN		NO_DOWN
F13B	5.22022	411	8.02602	202	DOWN	DOWN		NO_NO
CHRDL1	4.47459	516	8.02318	203	NO	NO		NO_UP
COL4A2	7.05848	205	8.01123	204	UP	UP		NO_UP
ICAM1	7.24071	186	7.99414	205	NO	UP		UP_UP
PLTP	6.78143	230	7.98233	206	DOWN	DOWN		NO_NO
YWHAE	7.07652	202	7.97414	207	NO	NO		DOWN_NO
ADAMTS1	7.80446	146	7.97221	208	UP	DOWN		UP_NO
PSAP	8.26504	117	7.94983	209	NO	UP		UP_UP
CTSB	10.2317	37	7.92422	210	UP	NO		DOWN_NO
LCP1	7.10297	199	7.92083	211	NO	DOWN		DOWN_NO
ITIH3	6.59997	249	7.91464	212	DOWN	NO		UP_NO
TALDO1	7.66838	158	7.9145	213	NO	NO		NO_NO
ACTC1	7.28645	183	7.90171	214	NO	NO		DOWN_NO
NID2	7.33668	180	7.8905	215	NO	DOWN		DOWN_NO
C1S	8.01276	130	7.88146	216	DOWN	NO		NO_NO
C1R	6.41405	268	7.87934	217	DOWN	DOWN		UP_NO
DSC3	4.7495	473	7.87815	218	NO	NO		DOWN_NO
ALDOA	7.51426	168	7.8584	219	NO	UP		DOWN_DOWN
COL15A1	6.8363	225	7.85391	220	UP	DOWN		DOWN_NO
GOLM1	5.8834	326	7.82878	221	UP	DOWN		UP_UP
DSP	6.13374	296	7.81939	222	UP	UP		UP_UP
COTL1	7.68752	156	7.8147	223	DOWN	NO		UP_NO
DSG2	5.9932	316	7.81288	224	NO	DOWN		NO_NO
SPINT1	7.15952	194	7.7948	225	UP	DOWN		UP_DOWN
DPP4	5.3953	388	7.77851	226	DOWN	NO		UP_UP
PLS3	6.40153	270	7.76369	227	NO	UP		NO_UP
C1RL	5.35516	391	7.74438	228	DOWN	NO		DOWN_DOWN
IGFALS	6.55484	256	7.72844	229	DOWN	NO		DOWN_NO
CLCA1	5.95731	319	7.72331	230	DOWN	DOWN		DOWN_DOWN
APP	7.68077	157	7.72249	231	UP	NO		NO_NO
MAN1A1	7.13579	197	7.71809	232	NO	DOWN		NO_NO
CD248	5.623	355	7.70679	233	NO	NO		NO_NO
VCAN	5.83536	335	7.7002	234	DOWN	DOWN		DOWN_DOWN
GGH	5.99446	315	7.69656	235	NO	NO		NO_NO
SULF2	7.14497	195	7.68365	236	UP	UP		NO_DOWN
MATN2	5.29851	397	7.66599	237	DOWN	DOWN		NO_NO
TIMP2	8.27302	116	7.66377	238	UP	NO		UP_UP
C8G	6.57073	252	7.6527	239	NO	NO		DOWN_NO
APOB	6.07211	304	7.60662	240	DOWN	DOWN		UP_NO
PKM	4.44561	521	7.59139	241	NO	UP		DOWN_DOWN
CALU	6.47435	264	7.58701	242	NO	NO		DOWN_NO
EZR	6.30746	281	7.58415	243	NO	NO		NO_UP
SCGB3A1	5.77734	339	7.57332	244	UP	DOWN		UP_UP
PROCR	7.36052	178	7.5698	245	NO	NO		UP_UP
COL14A1	7.63391	161	7.55113	246	UP	NO		NO_NO
AGRN	5.44262	380	7.53658	247	DOWN	NO		UP_UP
RCN1	5.72056	347	7.5345	248	DOWN	DOWN		UP_NO
CD44	6.6226	245	7.50544	249	UP	UP		DOWN_NO
CAST	6.64653	244	7.49719	250	UP	UP		NO_UP
GSTP1	6.65086	243	7.49234	251	NO	UP		DOWN_NO
F10	5.29601	398	7.48838	252	NO	NO		NO_NO
NECTIN2	4.83913	460	7.48794	253	DOWN	NO		DOWN_NO
HSP90B1	6.11742	297	7.48562	254	UP	NO		NO_DOWN
SERPINB2	6.54082	257	7.45853	255	DOWN	NO		DOWN_NO
CDH5	6.05647	307	7.43335	256	DOWN	NO		DOWN_NO
SERPINB13	4.76374	470	7.40762	257	NO	UP		DOWN_NO
FMOD	5.54037	367	7.39576	258	DOWN	DOWN		UP_NO
SFN	6.34171	278	7.39054	259	UP	UP		NO_UP
MYH9	6.11111	298	7.38791	260	DOWN	NO		DOWN_NO
DSC2	6.01425	313	7.38154	261	NO	NO		UP_UP
PLEC	6.7644	233	7.38124	262	NO	NO		UP_UP
PRKCSH	5.11904	423	7.37998	263	UP	DOWN		NO_UP
ADAM12	5.10046	425	7.36836	264	DOWN	UP		NO_NO
FOLR1	5.4192	384	7.36741	265	UP	UP		UP_NO
GAPDH	6.48479	263	7.36478	266	NO	UP		DOWN_DOWN
VASN	5.93665	320	7.34316	267	NO	NO		UP_NO
C4B	6.9757	216	7.33462	268	NO	NO		DOWN_DOWN
CCN2	7.48779	172	7.3258	269	DOWN	UP		DOWN_NO
BPIFA1	5.42599	382	7.32417	270	NO	NO		NO_UP
TFF3	4.68587	486	7.32338	271	DOWN	UP		DOWN_NO
PAM	6.41799	267	7.3052	272	UP	NO		UP_UP
DKK3	3.37921	670	7.30049	273	NO	DOWN		UP_NO
TWSG1	6.40872	269	7.27094	274	DOWN	NO		UP_UP
PEBP1	5.81258	336	7.27059	275	UP	UP		UP_UP
PRDX6	7.06258	203	7.26745	276	NO	UP		DOWN_DOWN
LGALS3	6.26493	287	7.24345	277	NO	NO		NO_UP
TGFBR3	7.26158	185	7.23242	278	DOWN	DOWN		UP_UP
LCN2	9.54065	61	7.22041	279	UP	NO		NO_UP
SERPINB1	7.71267	154	7.21294	280	UP	UP		DOWN_UP
HSP90AA1	6.72149	237	7.17971	281	NO	NO		NO_NO
SOD3	6.76634	232	7.17713	282	NO	NO		NO_NO
COL6A2	7.45601	173	7.17449	283	DOWN	DOWN		UP_NO
IGF2	8.81215	87	7.16336	284	NO	NO		UP_NO
LBP	2.50208	790	7.15852	285	NO	NO		UP_NO
PDIA3	5.98244	317	7.15038	286	NO	UP		DOWN_NO
FBN2	6.56142	254	7.14628	287	NO	DOWN		NO_NO
SI	4.99149	441	7.1378	288	DOWN	DOWN		UP_DOWN
F9	5.43281	381	7.1348	289	NO	NO		DOWN_NO
SERPINB12	6.60299	248	7.1284	290	UP	NO		NO_NO
GRN	8.28838	115	7.08982	291	NO	NO		UP_UP
PDCD6IP	5.85918	330	7.05262	292	DOWN	UP		NO_DOWN
GALNT2	6.14971	295	7.0389	293	UP	NO		DOWN_DOWN
SPTAN1	6.05198	308	7.02132	294	NO	NO		NO_NO
PAPPA	5.2841	402	7.00891	295	NO	UP		UP_NO
NGFR	5.73722	345	6.99391	296	DOWN	NO		UP_UP
PGAM1	6.69742	240	6.98411	297	UP	NO		UP_NO
GSTO1	2.80441	747	6.98037	298	NO	NO		DOWN_NO
PIK3IP1	4.73602	477	6.97586	299	NO	UP		DOWN_NO
LTBP4	6.28799	285	6.96842	300	UP	NO		DOWN_NO
MSN	6.03933	309	6.96542	301	NO	NO		NO_DOWN
DBI	4.97849	444	6.95671	302	UP	UP		UP_NO
COL8A1	10.211	38	6.95231	303	UP	NO		UP_NO
BPIFB2	6.60706	247	6.94224	304	UP	UP		DOWN_DOWN
MARCKS	4.47669	515	6.94035	305	UP	NO		NO_UP
EFNB1	4.72046	482	6.93894	306	DOWN	NO		NO_NO
CTBS	7.72403	151	6.93788	307	DOWN	NO		DOWN_NO
SDF4	4.66957	488	6.92766	308	UP	NO		NO_NO
CSPG4	6.35605	276	6.91659	309	DOWN	DOWN		NO_NO
MYDGF	5.28592	401	6.91327	310	NO	NO		DOWN_NO
CAPG	6.29955	283	6.90874	311	UP	NO		NO_UP
PGD	5.54262	366	6.88707	312	UP	UP		UP_NO
EVPL	5.1183	424	6.88607	313	NO	UP		NO_NO
NUCB2	6.31326	279	6.88492	314	NO	UP		NO_NO
PVR	3.68221	617	6.86886	315	NO	NO		NO_NO
MEP1A	5.46819	376	6.85066	316	DOWN	DOWN		NO_DOWN
ITIH5	9.30636	68	6.84864	317	UP	NO		NO_UP
TAC3	-0.909608	1078	6.84676	318	NO	NO		DOWN_DOWN
HSPA8	6.76922	231	6.83335	319	NO	NO		DOWN_DOWN
SERPINA10	4.53815	506	6.82373	320	NO	NO		NO_NO
NCAM1	6.75302	235	6.82344	321	NO	NO		NO_NO
VNN1	5.73417	346	6.81564	322	DOWN	NO		DOWN_DOWN
ANGPTL2	5.15345	417	6.80671	323	DOWN	NO		DOWN_NO
SEMA7A	7.85348	142	6.80464	324	UP	NO		UP_NO
CPXM2	10.0986	41	6.78927	325	UP	NO		UP_NO
PIP	4.3093	535	6.78909	326	UP	UP		UP_DOWN
PARK7	5.84597	333	6.78626	327	UP	UP		DOWN_DOWN
EEF2	6.18435	290	6.78225	328	NO	NO		NO_DOWN
NENF	4.55603	502	6.77782	329	UP	DOWN		NO_UP
PRDX2	5.17806	413	6.77026	330	NO	UP		DOWN_UP
COL18A1	7.30532	182	6.76212	331	DOWN	NO		UP_NO
ASGR2	1.84434	879	6.75213	332	NO	NO		NO_UP
PXDN	7.10098	200	6.72892	333	NO	NO		UP_UP
SCGB1A1	7.66828	159	6.70401	334	UP	UP		UP_NO
CGA	4.69854	485	6.69179	335	NO	NO		DOWN_DOWN
LCN15	6.87141	221	6.67559	336	UP	UP		UP_UP
GPI	6.34818	277	6.67554	337	NO	UP		UP_NO
H4C1	4.03361	568	6.6709	338	NO	NO		DOWN_DOWN
TGM2	8.05934	127	6.67074	339	NO	NO		UP_DOWN
LTA4H	6.09214	301	6.66849	340	NO	DOWN		UP_NO
CFL1	5.8469	332	6.66474	341	NO	UP		NO_NO
SPON1	6.9374	219	6.66304	342	DOWN	DOWN		UP_NO
CPN2	4.77231	468	6.65971	343	NO	NO		DOWN_NO
BPIFB4	5.48934	370	6.65506	344	UP	UP		DOWN_NO
FREM2	4.72772	479	6.63764	345	DOWN	NO		DOWN_NO
FUCA2	4.99758	440	6.63128	346	UP	NO		DOWN_NO
HMCN1	5.08301	431	6.6268	347	NO	UP		DOWN_DOWN
F11R	6.03076	311	6.62643	348	NO	UP		DOWN_NO
CTSC	6.01498	312	6.62559	349	UP	NO		DOWN_DOWN
NPEPPS	6.10198	299	6.62519	350	DOWN	NO		NO_NO
MAN2A1	5.26163	405	6.6212	351	DOWN	NO		NO_NO
C4A	7.42878	176	6.61284	352	NO	NO		NO_DOWN
ALCAM	4.52841	509	6.57882	353	NO	NO		DOWN_NO
CDH15	4.74403	474	6.57617	354	DOWN	DOWN		UP_UP
DSG3	5.03458	437	6.57089	355	UP	UP		NO_NO
MDH1	5.87406	329	6.56538	356	NO	UP		NO_DOWN
LAMB2	6.093	300	6.54482	357	DOWN	NO		NO_UP
B4GALT1	5.88088	328	6.54177	358	NO	DOWN		DOWN_NO
SFTPD	5.09826	426	6.53338	359	UP	UP		NO_NO
SCUBE2	3.56706	638	6.5327	360	DOWN	NO		NO_NO
CTSD	6.31202	280	6.52687	361	DOWN	UP		NO_DOWN
CHI3L1	7.2377	187	6.51541	362	UP	NO		DOWN_NO
GAS6	5.59128	358	6.48696	363	DOWN	NO		NO_NO
IQGAP1	5.58864	360	6.47792	364	NO	NO		DOWN_UP
PI3	5.45954	377	6.4773	365	UP	NO		DOWN_NO
CPA1	4.22955	543	6.46606	366	DOWN	DOWN		UP_UP
ADAM9	3.061	708	6.46555	367	NO	NO		DOWN_DOWN
COL11A1	4.126	555	6.45885	368	DOWN	NO		UP_UP
NRP2	4.78071	465	6.45404	369	DOWN	NO		UP_NO
ACE	5.3138	395	6.44942	370	DOWN	DOWN		UP_UP
SPON2	6.08947	302	6.43885	371	UP	NO		NO_DOWN
NBL1	4.7414	476	6.42213	372	NO	NO		NO_NO
DYNLL1	6.07191	305	6.3965	373	NO	UP		DOWN_DOWN
S100A11	4.59796	496	6.37954	374	UP	UP		UP_NO
MXRA8	5.83795	334	6.3631	375	UP	NO		UP_UP
HEXB	7.23738	188	6.35585	376	UP	UP		DOWN_DOWN
IL1RN	4.47843	514	6.34354	377	UP	UP		UP_NO
BASP1	5.22176	410	6.34195	378	UP	NO		NO_NO
S100A10	4.87475	458	6.33656	379	NO	UP		NO_NO
SELENBP1	4.25916	540	6.31615	380	UP	UP		DOWN_NO
HTRA1	5.91353	324	6.27153	381	UP	NO		NO_NO
CDH6	4.53434	508	6.27098	382	DOWN	UP		NO_NO
UGP2	4.72485	480	6.25956	383	NO	UP		NO_DOWN
GLOD4	5.48581	372	6.25422	384	NO	NO		UP_UP
TXNDC5	4.78743	461	6.2534	385	NO	NO		DOWN_DOWN
ESAM	7.05458	206	6.24935	386	NO	NO		UP_NO
LYPD3	4.39296	526	6.24895	387	NO	NO		NO_DOWN
ANXA3	4.67504	487	6.23401	388	DOWN	NO		DOWN_NO
OMD	7.59416	163	6.22954	389	UP	NO		DOWN_NO
SCEL	3.65085	621	6.22902	390	UP	UP		NO_DOWN
VSIG4	4.64114	491	6.21128	391	DOWN	DOWN		DOWN_NO
GNPTG	4.41268	525	6.20207	392	NO	DOWN		UP_DOWN
UMOD	5.53291	368	6.18833	393	UP	UP		NO_UP
OLFML3	6.15796	293	6.18694	394	DOWN	DOWN		UP_UP
RNASET2	5.47723	374	6.18613	395	UP	NO		DOWN_DOWN
IL6ST	5.65952	352	6.18062	396	NO	DOWN		NO_NO
FRZB	6.30246	282	6.14114	397	NO	NO		DOWN_DOWN
CD93	3.99985	571	6.12961	398	DOWN	NO		NO_NO
BCAM	4.14176	549	6.1284	399	NO	NO		DOWN_DOWN
CTHRC1	5.29528	399	6.1275	400	DOWN	DOWN		NO_NO
ADA	8.38412	112	6.11141	401	UP	NO		NO_NO
SPINK1	5.4206	383	6.11094	402	NO	DOWN		NO_UP
GPX3	6.01049	314	6.11032	403	NO	NO		DOWN_NO
DKK1	7.04736	208	6.10435	404	UP	NO		DOWN_DOWN
VWF	4.66093	489	6.10343	405	NO	NO		DOWN_NO
ANTXR1	2.98774	718	6.07956	406	NO	DOWN		NO_NO
MATN3	1.9413	869	6.07887	407	UP	DOWN		NO_UP
S100A4	5.12448	421	6.05671	408	UP	UP		UP_NO
SCGB3A2	2.32453	815	6.0548	409	UP	DOWN		UP_NO
CAPN1	4.6407	492	6.05033	410	NO	UP		UP_NO
PAPLN	3.25743	686	6.04748	411	NO	DOWN		DOWN_DOWN
CLIC1	5.61739	356	6.04234	412	NO	DOWN		NO_UP
APOM	2.30111	820	6.02678	413	DOWN	NO		NO_UP
LMNB1	4.29537	536	6.02542	414	NO	NO		UP_NO
SDCBP	3.76177	605	6.02461	415	DOWN	UP		NO_NO
SVEP1	5.9614	318	6.01836	416	DOWN	DOWN		NO_NO
FAP	7.61107	162	6.01699	417	NO	NO		DOWN_NO
ADAMTSL4	4.50937	511	6.00916	418	NO	DOWN		UP_UP
AEBP1	5.93367	322	6.00428	419	DOWN	DOWN		NO_NO
CALML5	7.3795	177	5.99451	420	UP	NO		DOWN_DOWN
GDI2	5.15474	416	5.9825	421	NO	NO		UP_UP
SUMO2	5.57967	363	5.98158	422	NO	NO		DOWN_NO
LTBP2	3.9836	572	5.98135	423	NO	NO		UP_DOWN
SPTBN1	4.77709	467	5.97806	424	DOWN	NO		NO_UP
HEG1	4.08286	561	5.97309	425	NO	NO		DOWN_UP
VCP	5.25554	406	5.96138	426	NO	NO		UP_UP
NRP1	5.69419	348	5.95834	427	DOWN	NO		UP_UP
EPHB4	4.14124	550	5.95709	428	DOWN	NO		NO_UP
MYL6	5.04924	434	5.9532	429	NO	NO		DOWN_UP
PRND	2.54315	785	5.95192	430	DOWN	NO		NO_NO
CTSZ	7.13986	196	5.94923	431	NO	NO		NO_UP
F13A1	5.7931	338	5.94047	432	DOWN	DOWN		NO_NO
GAS1	4.13295	553	5.93958	433	DOWN	NO		DOWN_DOWN
MRC1	5.41468	385	5.93671	434	DOWN	DOWN		NO_NO
FBLN5	4.38684	527	5.92439	435	NO	NO		UP_NO
MASP1	5.91364	323	5.92409	436	DOWN	NO		NO_NO
MANBA	3.56213	640	5.9142	437	DOWN	NO		UP_UP
F5	7.97806	134	5.91224	438	DOWN	NO		UP_NO
BSG	4.51739	510	5.89039	439	NO	NO		NO_NO
PLOD1	3.94872	576	5.88736	440	NO	DOWN		UP_NO
CDH2	4.11066	558	5.88319	441	NO	NO		DOWN_DOWN
CAP1	5.29908	396	5.87314	442	NO	NO		UP_NO
TGOLN2	5.22925	409	5.87087	443	UP	NO		UP_NO
SPRR1B	6.87005	222	5.86561	444	UP	UP		UP_UP
AXL	6.25099	288	5.85753	445	UP	DOWN		UP_NO
LSR	3.77677	601	5.83696	446	NO	NO		NO_NO
GPLD1	4.95028	448	5.82629	447	DOWN	NO		DOWN_NO
TKT	4.57764	499	5.82001	448	NO	NO		DOWN_NO
ENG	2.98904	717	5.80912	449	DOWN	NO		NO_UP
HGFAC	6.50885	260	5.77109	450	DOWN	NO		NO_NO
SAA4	4.57616	500	5.76643	451	DOWN	NO		NO_NO
ST13	4.9827	443	5.75935	452	UP	NO		NO_NO
GGCT	4.63166	495	5.75386	453	UP	NO		UP_UP
DPT	5.08524	429	5.73541	454	DOWN	UP		DOWN_NO
GALNT7	4.92553	452	5.72829	455	NO	NO		NO_NO
MXRA5	4.1754	548	5.72213	456	DOWN	DOWN		DOWN_DOWN
MMP19	7.05295	207	5.70776	457	DOWN	NO		NO_NO
LOX	5.60579	357	5.70202	458	NO	UP		NO_UP
MMRN1	2.90876	734	5.6954	459	NO	NO		DOWN_NO
FABP1	2.94107	727	5.69287	460	DOWN	DOWN		DOWN_NO
FGFR1	5.26717	403	5.68918	461	DOWN	NO		NO_NO
CADM4	3.80316	595	5.67987	462	NO	UP		DOWN_DOWN
CDHR2	3.78212	599	5.67973	463	DOWN	NO		NO_NO
TPT1	3.57468	635	5.66093	464	NO	NO		NO_DOWN
PRDX5	3.6382	623	5.66068	465	UP	UP		DOWN_NO
HEXA	5.89284	325	5.65041	466	UP	NO		NO_DOWN
IDH1	5.66215	350	5.63955	467	NO	NO		DOWN_NO
EPHB2	3.74892	608	5.6331	468	DOWN	NO		NO_NO
LPO	6.18135	291	5.62676	469	UP	UP		UP_UP
LAMC2	5.05282	433	5.62236	470	DOWN	DOWN		NO_UP
PSME1	4.33518	532	5.59592	471	NO	NO		UP_DOWN
ATOX1	6.97042	217	5.5752	472	UP	NO		NO_NO
ENPEP	3.96863	574	5.57235	473	DOWN	UP		NO_NO
IGF2R	7.22616	189	5.56533	474	NO	DOWN		DOWN_DOWN
PTK7	3.57535	634	5.56197	475	DOWN	DOWN		NO_NO
AHCY	4.6325	494	5.56163	476	NO	NO		NO_NO
IST1	3.77422	602	5.54623	477	DOWN	NO		NO_UP
PDIA6	5.08428	430	5.54385	478	NO	NO		UP_UP
ADGRG6	6.16307	292	5.53622	479	NO	DOWN		DOWN_NO
INHBA	5.16446	414	5.53348	480	UP	NO		NO_UP
BMP1	5.48613	371	5.52827	481	NO	DOWN		UP_UP
GDF15	6.08241	303	5.52753	482	UP	NO		DOWN_NO
CEL	2.03796	854	5.52731	483	DOWN	NO		DOWN_NO
EEF1G	4.85806	459	5.5113	484	DOWN	NO		DOWN_DOWN
MGAT1	3.13909	700	5.51004	485	NO	NO		NO_NO
WDR1	4.93553	450	5.50645	486	NO	NO		DOWN_UP
PEBP4	2.86902	738	5.50235	487	UP	UP		DOWN_NO
CLTC	4.64992	490	5.49462	488	DOWN	DOWN		UP_NO
MCAM	5.41033	386	5.49258	489	UP	NO		NO_NO
YWHAG	5.38826	390	5.49035	490	NO	DOWN		DOWN_DOWN
SLC3A2	4.96995	446	5.48789	491	NO	NO		DOWN_DOWN
ERO1A	3.60851	627	5.47477	492	UP	UP		NO_UP
HEBP2	3.20284	689	5.47027	493	NO	NO		UP_UP
SERPINB9	8.51211	105	5.46828	494	DOWN	DOWN		NO_NO
ROBO4	2.95868	723	5.4674	495	UP	UP		UP_NO
SERPINA12	3.94731	577	5.46093	496	UP	UP		UP_UP
AKR1B1	6.5609	255	5.44649	497	DOWN	NO		NO_DOWN
TGM3	4.1349	552	5.44384	498	UP	UP		NO_DOWN
THY1	3.13962	699	5.43926	499	DOWN	NO		NO_NO
PPIB	3.51198	650	5.42777	500	NO	UP		DOWN_NO
EPS8L2	2.68944	765	5.42474	501	NO	NO		NO_NO
CD9	3.71469	612	5.42032	502	DOWN	NO		UP_DOWN
LALBA	1.62272	904	5.41501	503	NO	UP		UP_UP
SERPINB4	5.32373	393	5.40072	504	NO	UP		UP_NO
SERPINB5	4.72186	481	5.39966	505	UP	UP		NO_NO
THBS2	5.84945	331	5.39738	506	UP	NO		NO_NO
PLIN3	2.49183	794	5.38502	507	UP	NO		NO_NO
C1QB	5.88265	327	5.38398	508	DOWN	DOWN		DOWN_UP
PEPD	4.8847	456	5.37484	509	DOWN	DOWN		NO_NO
MYH14	4.87655	457	5.35824	510	NO	NO		NO_NO
DSC1	5.00459	439	5.35344	511	NO	NO		NO_DOWN
CANX	3.22584	688	5.35248	512	NO	NO		UP_UP
MELTF	2.95183	725	5.34988	513	NO	DOWN		NO_NO
MME	4.7129	484	5.34327	514	DOWN	DOWN		UP_UP
TPPP3	5.13391	418	5.34203	515	UP	UP		UP_NO
MMRN2	4.53872	505	5.33619	516	NO	NO		NO_NO
WARS1	3.09941	702	5.33511	517	NO	NO		UP_UP
TGFBR2	3.58438	632	5.33413	518	DOWN	NO		NO_NO
CANT1	5.47652	375	5.32539	519	UP	UP		NO_NO
GBA1	5.6603	351	5.32412	520	NO	NO		NO_NO
B4GAT1	3.51326	648	5.30393	521	NO	UP		NO_UP
STC1	5.58254	362	5.30033	522	DOWN	NO		UP_NO
MMP10	2.014	857	5.27768	523	NO	NO		UP_UP
PROZ	3.35298	673	5.27547	524	UP	NO		UP_NO
CTSH	4.46993	517	5.27106	525	UP	UP		NO_DOWN
MGAT5	5.44383	379	5.26586	526	NO	NO		NO_NO
PODN	7.53068	166	5.26529	527	UP	NO		NO_NO
EFEMP2	4.07355	563	5.26334	528	DOWN	DOWN		UP_UP
ENDOD1	3.09705	703	5.25202	529	DOWN	NO		DOWN_NO
GNS	2.58064	780	5.24501	530	NO	UP		DOWN_DOWN
PGLS	4.33695	531	5.24463	531	NO	NO		NO_NO
RECK	4.71736	483	5.22912	532	DOWN	NO		NO_NO
DDR1	3.9156	584	5.21706	533	NO	UP		UP_NO
LRP1	4.77887	466	5.19037	534	NO	DOWN		DOWN_NO
BST1	1.40182	929	5.18716	535	NO	DOWN		UP_UP
HDGF	4.04301	567	5.18616	536	UP	NO		NO_NO
LAMB3	4.33878	530	5.17183	537	DOWN	DOWN		NO_NO
HSP90AB1	4.22173	544	5.17053	538	NO	NO		UP_NO
CHRD	5.0458	435	5.16648	539	UP	NO		DOWN_DOWN
LEG1	4.20788	545	5.16285	540	UP	UP		UP_UP
SIRPA	2.16434	836	5.16159	541	NO	NO		NO_NO
CLMP	4.31811	534	5.15255	542	DOWN	NO		UP_UP
SERPINB7	3.87123	588	5.15108	543	UP	NO		DOWN_DOWN
MFGE8	5.48202	373	5.14587	544	DOWN	DOWN		NO_NO
YWHAB	4.45232	520	5.14417	545	NO	NO		UP_UP
SKP1	4.05357	566	5.1312	546	NO	DOWN		DOWN_NO
KLK3	9.97476	47	5.12924	547	UP	NO		DOWN_NO
CAPN2	4.89756	455	5.12309	548	NO	NO		DOWN_DOWN
SZT2	1.98574	863	5.10731	549	DOWN	NO		NO_NO
ANXA5	3.59164	630	5.10407	550	DOWN	NO		DOWN_NO
SLC44A4	1.99623	859	5.10357	551	DOWN	DOWN		NO_NO
ADGRL1	3.57052	636	5.0968	552	NO	NO		UP_UP
MLEC	3.32488	676	5.09335	553	NO	DOWN		DOWN_NO
BLMH	4.6404	493	5.08874	554	UP	UP		NO_UP
GALNT6	4.47943	513	5.08339	555	NO	NO		DOWN_NO
NUTF2	2.52067	787	5.08231	556	NO	NO		NO_NO
CAT	5.29102	400	5.08035	557	NO	NO		NO_NO
CCDC80	6.03393	310	5.07125	558	DOWN	NO		NO_NO
PTPRG	3.29593	681	5.06239	559	NO	NO		NO_NO
NAGLU	5.44907	378	5.06085	560	NO	NO		NO_UP
SUSD5	2.06794	849	5.05771	561	NO	DOWN		NO_NO
CNTN6	3.85085	591	5.05115	562	NO	NO		UP_UP
TP53I3	1.19101	950	5.03885	563	UP	UP		DOWN_DOWN
PTPRF	3.37438	671	5.0319	564	NO	DOWN		DOWN_NO
GANAB	3.88463	586	5.02941	565	NO	NO		DOWN_NO
CAPNS1	4.94208	449	5.02897	566	NO	UP		NO_DOWN
CADM1	3.29941	679	5.02781	567	NO	NO		UP_NO
SH3BGRL	4.98732	442	5.02537	568	UP	NO		NO_NO
RPLP2	4.42171	523	5.02431	569	UP	UP		NO_NO
DSG1	3.71263	613	5.01839	570	NO	UP		DOWN_NO
C1QC	5.12456	420	5.01715	571	DOWN	DOWN		DOWN_NO
RNASE4	7.02936	212	4.99368	572	UP	NO		NO_NO
ROR1	2.14786	838	4.97703	573	DOWN	NO		DOWN_NO
OLFM4	0.481148	1017	4.94009	574	UP	DOWN		DOWN_UP
DCD	5.76288	340	4.91692	575	UP	NO		NO_NO
HYOU1	3.74582	610	4.89863	576	NO	NO		NO_DOWN
GLUL	3.14708	697	4.89359	577	NO	NO		UP_UP
TAGLN2	4.72828	478	4.89354	578	UP	UP		NO_NO
PSMA7	4.14068	551	4.8896	579	NO	NO		DOWN_DOWN
LAMA4	6.38278	273	4.88797	580	UP	NO		DOWN_DOWN
H1-4	2.88198	736	4.88711	581	UP	NO		NO_NO
CHGB	3.16318	694	4.88537	582	NO	NO		NO_NO
ACP3	3.28453	682	4.87611	583	UP	UP		NO_NO
HTRA3	3.86242	589	4.87471	584	NO	DOWN		NO_UP
PROM1	1.72242	895	4.86759	585	NO	NO		UP_NO
APCS	1.89059	874	4.86355	586	DOWN	NO		NO_NO
LSP1	3.67716	619	4.85876	587	NO	NO		UP_NO
EXT1	4.25985	539	4.85766	588	DOWN	DOWN		UP_NO
TBCA	3.74604	609	4.85185	589	UP	NO		NO_DOWN
ERP44	3.72477	611	4.83806	590	NO	NO		UP_NO
TFRC	4.92696	451	4.83448	591	NO	NO		NO_NO
LOXL2	3.79115	597	4.83425	592	DOWN	DOWN		NO_UP
SERPINB6	5.76147	341	4.83082	593	NO	NO		NO_UP
LAMP1	3.83013	593	4.82309	594	NO	UP		UP_UP
GPC1	2.83672	742	4.80189	595	NO	NO		NO_UP
CRTAC1	3.51865	647	4.80129	596	NO	NO		NO_UP
FAT4	2.55987	784	4.79882	597	DOWN	DOWN		DOWN_DOWN
THBS3	3.97655	573	4.79648	598	DOWN	NO		UP_NO
DDAH2	3.18559	691	4.78112	599	UP	NO		DOWN_NO
DPP3	4.59134	497	4.77422	600	NO	DOWN		DOWN_NO
PSMA6	3.61457	626	4.7742	601	NO	NO		NO_NO
GALNT1	5.7592	342	4.77378	602	UP	NO		DOWN_NO
GSS	2.93887	728	4.77128	603	NO	NO		DOWN_DOWN
ASPRV1	5.58692	361	4.75419	604	NO	DOWN		UP_NO
LIPF	5.64267	354	4.75235	605	UP	UP		DOWN_UP
BLVRB	4.55576	503	4.7484	606	UP	UP		DOWN_NO
ARG1	5.31772	394	4.74551	607	UP	UP		DOWN_NO
CPE	5.57275	364	4.74519	608	DOWN	UP		DOWN_NO
PDIA4	3.16093	695	4.74399	609	NO	NO		UP_NO
ASAH1	4.08054	562	4.74288	610	UP	UP		NO_NO
CGREF1	2.72884	761	4.73849	611	DOWN	NO		NO_NO
CRYAB	3.81355	594	4.73132	612	UP	UP		DOWN_NO
PSG7	5.38874	389	4.73112	613	DOWN	NO		NO_UP
MASP2	1.99601	860	4.72973	614	DOWN	UP		UP_NO
CSF1R	4.05432	565	4.72243	615	DOWN	NO		DOWN_NO
AKR1A1	4.32543	533	4.71609	616	UP	NO		DOWN_NO
EFNB2	3.7717	603	4.71287	617	DOWN	DOWN		NO_NO
NUDT5	3.55587	641	4.70739	618	NO	NO		UP_NO
PLXDC2	4.59103	498	4.69735	619	NO	DOWN		NO_NO
MRC2	3.4579	658	4.69099	620	DOWN	DOWN		NO_NO
TPM4	0.672976	998	4.68415	621	UP	NO		UP_UP
PSMA4	4.01746	569	4.67044	622	NO	NO		UP_NO
ARHGDIB	3.49729	654	4.67032	623	UP	NO		UP_UP
CD63	2.5419	786	4.66984	624	DOWN	NO		UP_NO
PRNP	5.08001	432	4.64214	625	NO	NO		UP_NO
CYTL1	2.97305	720	4.63295	626	DOWN	NO		NO_NO
CHST3	4.08958	559	4.6278	627	NO	NO		UP_UP
ADAM10	3.63575	624	4.61721	628	UP	NO		DOWN_NO
FGL2	4.07345	564	4.60194	629	DOWN	NO		NO_NO
MUCL1	4.77164	469	4.59783	630	UP	UP		DOWN_NO
SCUBE1	2.59528	777	4.5951	631	DOWN	DOWN		NO_NO
SDC4	4.13254	554	4.58444	632	NO	UP		DOWN_NO
CAB39	3.66694	620	4.56415	633	NO	NO		NO_NO
FOLR2	3.00984	713	4.56062	634	NO	NO		DOWN_DOWN
CD5L	3.68758	616	4.55326	635	DOWN	NO		NO_NO
NECTIN4	3.32485	677	4.55049	636	NO	NO		NO_NO
CKB	2.70667	764	4.53913	637	NO	NO		UP_NO
FLNC	4.20432	546	4.53841	638	DOWN	NO		DOWN_NO
AGA	7.01026	214	4.53309	639	DOWN	NO		DOWN_NO
TNFRSF14	2.81282	746	4.52218	640	NO	UP		DOWN_NO
CLIC4	4.75626	471	4.51784	641	UP	DOWN		NO_NO
CAPZB	4.53604	507	4.51722	642	NO	NO		UP_NO
GLO1	3.92259	582	4.50728	643	NO	NO		NO_NO
CILP2	3.06234	707	4.50167	644	NO	UP		NO_NO
IDS	5.03646	436	4.4902	645	NO	NO		UP_UP
JAM2	4.54475	504	4.47823	646	UP	NO		NO_NO
B3GNT7	5.17844	412	4.47821	647	NO	UP		NO_NO
S100P	4.5684	501	4.47225	648	NO	NO		NO_UP
MET	3.59083	631	4.46791	649	NO	NO		UP_NO
TPM1	2.49265	793	4.46684	650	UP	NO		NO_UP
MDK	3.38453	669	4.46195	651	NO	NO		DOWN_NO
CASP14	2.82852	744	4.45951	652	UP	UP		DOWN_DOWN
MUC13	2.5967	776	4.45886	653	DOWN	DOWN		NO_UP
SERPINI1	4.19848	547	4.45193	654	DOWN	NO		UP_NO
GALNT5	3.38977	668	4.44872	655	UP	NO		NO_UP
DSTN	4.0887	560	4.44047	656	NO	UP		UP_NO
UBA1	3.2817	684	4.42819	657	NO	NO		DOWN_UP
HPR	11.3017	18	4.40776	658	NO	NO		DOWN_DOWN
PCDH12	2.42847	798	4.40704	659	DOWN	DOWN		DOWN_NO
CDC42	3.4272	663	4.40507	660	DOWN	NO		UP_DOWN
ITGB1	3.9424	579	4.40481	661	DOWN	DOWN		NO_NO
KLK6	5.16085	415	4.4012	662	NO	NO		UP_NO
STC2	4.97118	445	4.3993	663	UP	NO		DOWN_NO
EPHB3	2.93439	729	4.39664	664	DOWN	NO		NO_NO
MFAP5	3.14488	698	4.39522	665	NO	NO		NO_NO
GPRC5C	1.14157	956	4.38505	666	DOWN	NO		DOWN_NO
SCGB2A1	4.43984	522	4.38069	667	UP	NO		DOWN_DOWN
MEGF8	3.56666	639	4.37873	668	DOWN	NO		UP_NO
ART3	0.785114	987	4.37836	669	NO	NO		NO_NO
UBE2V1	3.085	705	4.3757	670	NO	UP		NO_DOWN
NIBAN2	3.13708	701	4.37164	671	NO	NO		NO_DOWN
B3GNT2	3.45209	659	4.36186	672	DOWN	NO		UP_NO
GLRX	5.02113	438	4.35197	673	UP	NO		UP_NO
CUTA	5.24633	407	4.33604	674	NO	UP		UP_NO
CTSL	3.00415	714	4.32848	675	UP	NO		NO_UP
PRDX3	1.75026	889	4.31625	676	DOWN	NO		NO_DOWN
GSR	3.50577	651	4.30796	677	DOWN	NO		NO_NO
S100A2	1.44571	925	4.29875	678	NO	UP		NO_NO
NEGR1	1.69571	899	4.2888	679	NO	NO		NO_NO
FAM3D	2.78897	750	4.28355	680	NO	UP		NO_DOWN
RAN	3.50339	652	4.28334	681	DOWN	DOWN		NO_NO
SIGLEC14	3.95715	575	4.28163	682	NO	NO		UP_UP
ACTR3	3.93393	581	4.28066	683	NO	NO		NO_DOWN
GRB2	3.17471	693	4.27946	684	NO	NO		NO_NO
GDI1	3.78359	598	4.27364	685	UP	NO		NO_NO
FUCA1	2.62682	773	4.2652	686	NO	NO		NO_DOWN
HAPLN1	2.32483	814	4.26207	687	DOWN	DOWN		NO_DOWN
VMO1	4.48937	512	4.25674	688	UP	UP		NO_NO
COLEC10	4.90676	454	4.24621	689	DOWN	NO		NO_NO
PGM1	4.23732	541	4.24479	690	NO	NO		UP_NO
NCCRP1	4.23043	542	4.24422	691	UP	UP		UP_NO
HPRT1	4.34145	529	4.24201	692	DOWN	NO		NO_NO
CAPS	2.9698	721	4.22195	693	NO	NO		NO_NO
SEMA4B	4.78226	464	4.21893	694	NO	DOWN		NO_NO
ANXA4	2.32974	811	4.21137	695	NO	NO		NO_NO
KLK13	1.49978	920	4.19005	696	NO	UP		UP_UP
NAPSA	2.32736	813	4.18594	697	NO	UP		NO_NO
CD36	2.35846	806	4.17916	698	DOWN	NO		NO_NO
SUSD2	-0.310475	1059	4.17855	699	NO	UP		DOWN_NO
ANGPTL1	2.5168	788	4.16294	700	DOWN	DOWN		NO_NO
RCN3	2.99411	715	4.15495	701	DOWN	DOWN		NO_NO
CLTB	3.48766	655	4.15358	702	NO	UP		NO_NO
TLN1	3.54205	643	4.15282	703	NO	NO		DOWN_NO
PLOD2	4.78308	462	4.14689	704	DOWN	DOWN		DOWN_NO
CNTN1	3.75556	606	4.14574	705	DOWN	NO		NO_UP
TNFRSF21	3.44962	660	4.14262	706	UP	DOWN		DOWN_NO
DPYSL2	2.23242	829	4.13881	707	NO	NO		NO_UP
CALD1	3.37307	672	4.13853	708	UP	NO		NO_NO
XPNPEP2	2.29413	822	4.11409	709	DOWN	DOWN		NO_NO
SELENOM	4.41659	524	4.11128	710	UP	NO		NO_NO
CPQ	3.39807	666	4.09966	711	DOWN	NO		UP_NO
CCT6A	2.02066	855	4.09179	712	DOWN	NO		NO_NO
WNT5A	7.28145	184	4.09068	713	NO	NO		NO_NO
EXT2	3.39023	667	4.08397	714	DOWN	DOWN		UP_NO
SGCE	1.59542	908	4.068	715	NO	DOWN		DOWN_DOWN
FSCN1	3.28439	683	4.0647	716	NO	DOWN		DOWN_NO
ITM2B	3.77048	604	4.05288	717	UP	NO		DOWN_NO
VAT1	3.94009	580	4.04882	718	DOWN	DOWN		NO_DOWN
RNH1	4.91542	453	4.04639	719	UP	UP		NO_NO
CRABP2	1.76795	886	4.0376	720	NO	UP		DOWN_NO
ERAP1	2.94634	726	4.02636	721	NO	DOWN		NO_NO
PHPT1	3.70202	614	4.02515	722	UP	NO		NO_NO
ENDOU	2.0671	850	4.00268	723	NO	UP		UP_UP
CPA4	6.15673	294	3.99924	724	NO	NO		NO_NO
CLEC14A	2.98908	716	3.98227	725	DOWN	NO		NO_DOWN
JAM3	0.980039	972	3.97799	726	DOWN	NO		NO_DOWN
SERBP1	3.03546	710	3.96001	727	NO	NO		DOWN_DOWN
ADGRG1	2.7998	748	3.95476	728	UP	NO		NO_NO
MGAM	1.97251	866	3.95331	729	NO	UP		DOWN_NO
CALML3	1.33266	940	3.95012	730	UP	UP		NO_NO
PTPRS	2.93113	730	3.94153	731	NO	NO		NO_NO
SSC5D	3.06735	706	3.93378	732	DOWN	NO		NO_NO
PSMA1	2.65875	772	3.93373	733	NO	NO		NO_NO
UBE2L3	2.83383	743	3.93355	734	NO	UP		NO_NO
PEA15	3.63064	625	3.93113	735	UP	NO		NO_NO
PCOLCE2	6.52994	258	3.92986	736	UP	NO		UP_NO
na	2.34653	807	3.91833	737	DOWN	DOWN		DOWN_NO
EFHD2	4.11072	557	3.9177	738	NO	NO		UP_UP
HNRNPK	3.02403	711	3.91251	739	UP	NO		UP_NO
MDH2	2.40044	802	3.90911	740	NO	NO		NO_NO
F11	2.34512	808	3.90484	741	NO	NO		NO_NO
TNFRSF1A	2.1878	834	3.89625	742	NO	NO		NO_NO
ADAMTS2	3.53908	644	3.89157	743	NO	NO		NO_UP
RAB1A	1.27764	943	3.88003	744	DOWN	DOWN		UP_UP
GAA	-0.640012	1069	3.8692	745	NO	UP		NO_NO
PREP	3.52393	646	3.86761	746	NO	NO		NO_UP
LAMP2	2.75885	756	3.84632	747	NO	UP		NO_NO
CD300LG	3.47846	657	3.8396	748	DOWN	UP		UP_NO
SFRP1	1.35467	938	3.83748	749	NO	NO		NO_NO
CTSA	2.61941	774	3.82968	750	NO	NO		NO_UP
BPNT1	2.108	841	3.81741	751	NO	DOWN		NO_UP
EPHA4	1.73103	893	3.80538	752	DOWN	NO		NO_NO
CAND1	2.71827	762	3.80253	753	NO	NO		UP_DOWN
PGM2	2.21986	832	3.77852	754	NO	UP		NO_NO
ALDH1A1	1.77871	883	3.77417	755	NO	NO		DOWN_NO
H1-5	2.25753	827	3.75713	756	UP	UP		NO_UP
CD276	3.33477	674	3.75125	757	UP	NO		UP_NO
PYGL	2.84812	741	3.74324	758	NO	NO		NO_DOWN
GP2	4.46146	519	3.74191	759	NO	NO		NO_NO
CUBN	1.1417	955	3.69286	760	NO	NO		NO_DOWN
CDH3	1.70945	896	3.68659	761	DOWN	NO		DOWN_NO
CYRIB	3.29847	680	3.66156	762	NO	DOWN		NO_NO
HAVCR2	2.37702	803	3.65783	763	DOWN	UP		DOWN_NO
GBP6	6.36145	275	3.64696	764	UP	UP		NO_NO
NDRG2	1.29799	942	3.64673	765	NO	NO		NO_NO
PSMA3	2.4171	799	3.64138	766	NO	NO		UP_UP
STMN1	3.02139	712	3.62933	767	NO	NO		UP_NO
MIF	2.07344	847	3.61933	768	UP	NO		NO_NO
SIL1	1.17587	952	3.61885	769	NO	NO		NO_NO
CHODL	1.51283	916	3.59941	770	DOWN	NO		NO_UP
FABP3	3.19105	690	3.59245	771	UP	NO		NO_NO
ARPC2	3.32803	675	3.59025	772	NO	UP		NO_NO
ILF3	2.76327	753	3.57844	773	UP	DOWN		NO_NO
TPM3	2.31118	817	3.56848	774	UP	DOWN		NO_NO
EPYC	-0.739397	1073	3.56806	775	NO	NO		NO_NO
LOXL1	4.74354	475	3.56461	776	NO	NO		DOWN_DOWN
CLIC3	1.62551	903	3.55778	777	NO	NO		DOWN_DOWN
S100A16	3.17555	692	3.55013	778	NO	NO		UP_NO
PLXNB2	2.92721	731	3.54684	779	NO	NO		NO_NO
PPIC	6.0616	306	3.54482	780	NO	NO		NO_UP
CRISPLD2	2.57059	782	3.52443	781	NO	NO		NO_NO
PLAUR	1.05918	962	3.51723	782	NO	NO		NO_NO
CYCS	2.25964	826	3.51082	783	NO	UP		NO_NO
ATP5F1B	2.40849	801	3.5005	784	DOWN	DOWN		DOWN_DOWN
BGN	3.70125	615	3.49544	785	DOWN	NO		DOWN_NO
HSPD1	1.61789	905	3.49055	786	NO	NO		DOWN_NO
CORO1A	3.58249	633	3.48684	787	NO	NO		NO_NO
MYLK	2.87042	737	3.46521	788	DOWN	NO		DOWN_DOWN
KLK11	0.705479	993	3.45693	789	NO	UP		DOWN_NO
LY6G6C	3.75142	607	3.4471	790	DOWN	NO		NO_NO
TMEM132A	3.78101	600	3.41801	791	DOWN	NO		DOWN_DOWN
PSMB1	2.82716	745	3.4108	792	NO	NO		DOWN_NO
LGALS7	3.42946	662	3.4061	793	UP	NO		UP_NO
CHRDL2	2.501	791	3.40447	794	DOWN	DOWN		UP_NO
BCHE	3.43944	661	3.39183	795	NO	NO		UP_NO
BPNT2	2.75636	758	3.38549	796	NO	DOWN		NO_UP
OAF	3.42007	665	3.38508	797	NO	NO		DOWN_NO
CLN5	1.19145	949	3.38412	798	NO	NO		DOWN_DOWN
NAXE	2.687	767	3.38243	799	UP	NO		NO_NO
FAH	2.07017	848	3.37883	800	NO	NO		UP_NO
HSPA4	2.8509	740	3.36422	801	NO	NO		DOWN_DOWN
OSMR	2.75353	759	3.36276	802	NO	NO		NO_NO
SPINK7	3.91665	583	3.36056	803	NO	NO		DOWN_UP
OXT	1.03207	964	3.35095	804	NO	NO		UP_NO
HSPA13	4.28014	538	3.34947	805	UP	NO		NO_DOWN
CPXM1	2.20124	833	3.34811	806	UP	NO		DOWN_NO
RDX	1.88943	875	3.34359	807	NO	UP		DOWN_DOWN
CFP	3.60423	628	3.34057	808	DOWN	NO		NO_NO
RACK1	1.97005	867	3.34023	809	NO	NO		DOWN_DOWN
CSF1	2.46502	796	3.32191	810	NO	UP		UP_NO
PSCA	4.7501	472	3.31152	811	NO	NO		NO_NO
PROC	2.24052	828	3.28074	812	UP	NO		DOWN_DOWN
ADM	3.53158	645	3.2744	813	UP	UP		NO_UP
NCAM2	0.772943	989	3.2667	814	DOWN	NO		DOWN_DOWN
PDLIM1	2.96263	722	3.25045	815	NO	NO		UP_DOWN
MMP14	2.60796	775	3.24103	816	NO	NO		DOWN_NO
LSAMP	1.56872	914	3.237	817	DOWN	DOWN		UP_DOWN
FLG	0.667622	999	3.23437	818	NO	UP		NO_NO
NEO1	2.76214	754	3.23404	819	NO	NO		UP_NO
BPGM	0.940387	976	3.22535	820	NO	NO		DOWN_NO
IDE	3.59708	629	3.20722	821	NO	NO		NO_NO
STIP1	2.88344	735	3.20713	822	NO	NO		DOWN_DOWN
MCFD2	2.33323	810	3.2003	823	UP	NO		NO_NO
TMEM132C	-0.345366	1062	3.19483	824	NO	NO		NO_NO
ADAMTS5	5.79588	337	3.19041	825	UP	NO		NO_NO
HTRA4	-0.341759	1061	3.18013	826	DOWN	NO		NO_UP
PDGFRB	2.75241	760	3.17387	827	NO	DOWN		UP_UP
NT5E	2.32799	812	3.16652	828	DOWN	DOWN		UP_NO
NOG	2.78117	752	3.16435	829	NO	NO		NO_NO
CHIT1	5.12293	422	3.15776	830	DOWN	NO		NO_NO
ART4	2.57903	781	3.14908	831	NO	NO		UP_NO
PCDH1	0.54695	1010	3.13932	832	NO	NO		NO_UP
TPD52	2.68938	766	3.13482	833	UP	UP		UP_NO
BROX	1.03204	965	3.13101	834	NO	UP		NO_NO
TPM2	3.6427	622	3.12745	835	UP	NO		NO_NO
LASP1	2.37607	804	3.1079	836	UP	NO		NO_NO
SLC9A3R1	1.38257	932	3.09035	837	NO	NO		NO_NO
SLK	0.270526	1031	3.05908	838	NO	NO		DOWN_NO
ATP5F1A	2.66302	771	3.05642	839	NO	NO		UP_DOWN
LAMC3	2.75903	755	3.05496	840	DOWN	NO		UP_UP
TWF2	2.36836	805	3.05489	841	NO	DOWN		NO_DOWN
ME1	3.84181	592	3.05459	842	NO	UP		UP_NO
TXNDC17	3.67839	618	3.04541	843	UP	NO		DOWN_NO
CCT8	2.26559	825	3.03612	844	NO	NO		DOWN_NO
CNDP2	0.478775	1018	3.02638	845	NO	NO		UP_NO
HGF	2.7995	749	3.02354	846	NO	NO		UP_NO
CCT3	1.38062	933	3.01427	847	NO	NO		UP_NO
PSMA5	2.28049	824	2.99909	848	NO	NO		NO_NO
ICOSLG	0.89227	979	2.99793	849	DOWN	NO		NO_DOWN
C1QTNF5	3.0946	704	2.99397	850	DOWN	NO		NO_UP
VWA1	2.70869	763	2.98034	851	DOWN	NO		NO_NO
TXNDC12	1.70297	898	2.98029	852	NO	NO		NO_NO
NSFL1C	2.07895	846	2.97729	853	UP	NO		NO_NO
CORO1C	2.29636	821	2.96485	854	NO	NO		DOWN_NO
QPCT	1.00088	970	2.94028	855	NO	UP		DOWN_NO
LRRC15	1.51218	917	2.93444	856	NO	NO		UP_NO
ANGPTL3	1.8156	880	2.93325	857	NO	NO		NO_NO
SLC38A10	1.36303	936	2.9324	858	UP	NO		DOWN_NO
UFM1	0.963064	973	2.93165	859	UP	NO		DOWN_DOWN
AOC3	4.46474	518	2.91192	860	NO	NO		DOWN_UP
SGSH	3.80031	596	2.9097	861	NO	UP		NO_NO
ACE2	2.34477	809	2.90351	862	DOWN	DOWN		NO_DOWN
PRCP	0.207615	1036	2.89558	863	NO	NO		DOWN_NO
ACTR2	2.91669	733	2.86583	864	NO	NO		UP_NO
COL4A1	2.50258	789	2.83816	865	DOWN	NO		UP_NO
ECRG4	5.2397	408	2.83249	866	UP	NO		NO_UP
CIB1	-0.0960096	1049	2.82052	867	NO	NO		NO_NO
KCTD12	0.700923	994	2.81967	868	NO	DOWN		UP_UP
FDPS	1.74885	890	2.81666	869	NO	NO		UP_DOWN
TMOD3	2.666	770	2.80826	870	NO	UP		NO_NO
ATP6AP1	2.01835	856	2.79479	871	UP	NO		NO_NO
na	1.60059	907	2.78649	872	NO	NO		UP_NO
GLG1	2.11927	840	2.77783	873	UP	UP		UP_UP
REXO2	2.0383	853	2.77751	874	NO	NO		DOWN_NO
DLD	1.98947	862	2.77258	875	NO	DOWN		NO_UP
PLA2G15	2.58328	779	2.76574	876	NO	NO		NO_NO
EEF1B2	2.08639	845	2.76274	877	UP	NO		NO_UP
LAP3	2.00024	858	2.74802	878	DOWN	NO		DOWN_DOWN
OLFML2B	5.4096	387	2.73864	879	NO	DOWN		NO_NO
UBE2N	2.09719	842	2.72633	880	UP	NO		NO_NO
ABHD14B	3.85314	590	2.71965	881	UP	NO		DOWN_NO
AK2	0.123143	1039	2.71941	882	NO	NO		UP_NO
THBS4	0.753393	990	2.71495	883	NO	NO		NO_NO
EMILIN1	1.37699	935	2.70573	884	NO	NO		NO_NO
ENOPH1	1.37725	934	2.69619	885	NO	NO		UP_NO
DNAJC3	1.77194	885	2.69129	886	UP	NO		NO_UP
PLA2G7	0.342172	1028	2.67895	887	NO	NO		NO_NO
GUSB	1.02284	966	2.62466	888	UP	NO		NO_NO
PTPRD	0.603144	1007	2.62092	889	NO	NO		DOWN_NO
EXTL2	4.00659	570	2.61672	890	DOWN	NO		NO_NO
PAMR1	2.75734	757	2.61663	891	UP	NO		UP_NO
MTPN	2.5703	783	2.61122	892	NO	NO		NO_NO
PLD3	1.07729	961	2.61086	893	UP	NO		DOWN_NO
ASS1	4.12481	556	2.60725	894	NO	NO		NO_UP
TUBA4A	2.68077	768	2.60302	895	NO	NO		NO_NO
NPM1	1.98245	864	2.601	896	UP	NO		DOWN_NO
CAPZA1	2.05298	852	2.59825	897	NO	NO		UP_NO
NFASC	1.92977	872	2.5965	898	UP	NO		NO_NO
CCT2	1.44611	924	2.59441	899	NO	NO		NO_NO
FST	5.1298	419	2.57704	900	NO	NO		NO_NO
ERVMER34-1	5.64469	353	2.5728	901	DOWN	NO		NO_NO
RNPEP	1.003	968	2.56994	902	NO	DOWN		NO_NO
PSMB3	1.76375	887	2.56685	903	NO	NO		NO_NO
USP14	2.08715	844	2.5655	904	DOWN	NO		NO_UP
PITHD1	1.4462	923	2.56389	905	NO	UP		NO_NO
SCARA5	1.94041	870	2.55924	906	NO	NO		DOWN_NO
RBMX	1.43553	926	2.556	907	UP	NO		NO_NO
FCGR3A	2.97669	719	2.55485	908	NO	NO		NO_DOWN
INHA	4.3603	528	2.54742	909	UP	UP		NO_NO
PSMB5	2.23231	830	2.52431	910	NO	NO		NO_NO
SEMA6D	2.92608	732	2.52032	911	NO	NO		DOWN_DOWN
GPC4	1.39525	930	2.51894	912	DOWN	UP		NO_NO
SEMA4C	0.885236	981	2.51489	913	NO	NO		NO_NO
YWHAQ	3.42372	664	2.51158	914	NO	NO		DOWN_DOWN
RTN4RL2	1.7742	884	2.51108	915	NO	NO		NO_DOWN
PYGB	1.43453	927	2.49644	916	NO	NO		DOWN_NO
GOT2	1.15686	954	2.48285	917	NO	NO		NO_NO
VPS29	1.87324	876	2.47827	918	NO	NO		UP_NO
P4HA1	1.41792	928	2.47025	919	DOWN	DOWN		NO_NO
SELENOF	3.90138	585	2.46292	920	UP	NO		NO_UP
IL1R1	3.56809	637	2.44984	921	UP	NO		NO_NO
SEMA3B	-0.648325	1071	2.44343	922	NO	NO		UP_NO
PSMA2	1.79056	881	2.43662	923	DOWN	NO		NO_UP
CRELD1	-0.0165748	1045	2.43587	924	NO	NO		NO_NO
ESD	1.46867	921	2.42879	925	NO	NO		NO_UP
SLIT3	2.48204	795	2.42607	926	UP	NO		UP_NO
PCMT1	2.30466	818	2.41739	927	NO	NO		NO_NO
PDLIM5	3.51235	649	2.39518	928	UP	NO		DOWN_DOWN
MAN2B2	4.95794	447	2.38233	929	DOWN	NO		NO_DOWN
JUP	2.28471	823	2.36764	930	NO	NO		DOWN_UP
SEMA3A	2.86403	739	2.36662	931	UP	NO		NO_NO
SLC44A2	-1.9542	1087	2.33272	932	NO	NO		NO_NO
HNRNPA2B1	1.72527	894	2.31987	933	NO	UP		NO_NO
PCBP1	1.58659	910	2.31198	934	NO	NO		NO_NO
TMED4	0.00892367	1043	2.29649	935	NO	NO		NO_NO
MMP1	1.78784	882	2.29025	936	UP	NO		UP_NO
GMFB	1.97612	865	2.28965	937	UP	NO		UP_NO
APLP2	2.95719	724	2.27848	938	NO	NO		NO_NO
CTNNA1	0.223954	1033	2.27836	939	NO	NO		NO_NO
TNFRSF8	0.514449	1016	2.27537	940	NO	DOWN		UP_UP
DPEP2	3.48123	656	2.2732	941	UP	NO		UP_NO
CETP	3.04423	709	2.26911	942	NO	NO		NO_NO
PSME2	1.17028	953	2.26369	943	NO	DOWN		DOWN_DOWN
ARPC3	2.1657	835	2.26097	944	NO	NO		NO_NO
LY6H	0.617798	1006	2.24909	945	NO	NO		NO_NO
PPP2R2A	1.65923	901	2.24871	946	NO	NO		DOWN_NO
NIT2	2.22025	831	2.22968	947	UP	NO		NO_NO
GLTP	1.99309	861	2.21408	948	NO	NO		NO_NO
FNDC1	2.67002	769	2.21109	949	NO	NO		NO_NO
DNER	1.12681	957	2.20154	950	NO	DOWN		UP_UP
FKBP2	1.74393	891	2.18961	951	UP	NO		NO_NO
COL5A3	2.15356	837	2.18624	952	NO	NO		NO_NO
TMPRSS11D	-3.56834	1089	2.1829	953	NO	UP		NO_DOWN
VPS35	1.26127	945	2.18281	954	NO	NO		NO_NO
GLB1	0.637081	1002	2.15846	955	UP	NO		NO_NO
PTBP1	0.732345	992	2.15501	956	NO	NO		DOWN_NO
PLBD2	3.50157	653	2.14764	957	NO	UP		NO_DOWN
FLG2	2.30213	819	2.14179	958	UP	NO		NO_NO
TSG101	-0.0824215	1048	2.13785	959	DOWN	NO		UP_NO
ATP1B1	1.73423	892	2.13518	960	NO	NO		NO_NO
PDGFD	2.41185	800	2.12129	961	UP	NO		UP_NO
PAICS	0.543393	1012	2.11888	962	DOWN	NO		NO_NO
ADAMTSL3	1.85217	878	2.1032	963	DOWN	DOWN		NO_NO
XPNPEP1	1.18303	951	2.09873	964	NO	NO		NO_NO
IL36RN	0.588234	1008	2.08676	965	NO	NO		NO_UP
CADM3	1.68419	900	2.08307	966	NO	NO		UP_NO
KPNB1	0.905862	978	2.08273	967	NO	DOWN		NO_NO
GNPDA1	1.61696	906	2.08075	968	DOWN	NO		NO_DOWN
NOTCH2	-1.1494	1079	2.07922	969	NO	DOWN		DOWN_NO
HNRNPD	1.26514	944	2.07133	970	NO	NO		NO_UP
PTGR1	3.94434	578	2.06645	971	NO	NO		NO_NO
EPHA1	-0.778014	1074	2.06251	972	UP	NO		DOWN_NO
RAB7A	0.796125	986	2.05042	973	NO	NO		UP_NO
PKP1	0.632432	1003	2.03311	974	NO	UP		NO_NO
GPM6A	-0.812382	1076	2.02729	975	NO	NO		DOWN_NO
STOM	-0.480764	1064	2.02679	976	NO	UP		NO_NO
LDLR	-0.230043	1052	2.0112	977	NO	NO		NO_NO
MMP7	1.75253	888	2.00128	978	NO	NO		NO_DOWN
DYNLL2	3.2733	685	1.99359	979	NO	NO		DOWN_NO
DPP7	1.87144	877	1.99172	980	NO	UP		NO_NO
TMED7	1.00125	969	1.98976	981	DOWN	NO		NO_NO
KLK10	2.78646	751	1.98578	982	NO	UP		UP_NO
SLC2A1	1.58608	911	1.98192	983	DOWN	DOWN		DOWN_DOWN
BOC	0.833503	983	1.96721	984	DOWN	DOWN		NO_NO
BLVRA	1.5025	919	1.9184	985	NO	NO		UP_NO
EPHA5	-1.94688	1086	1.9075	986	NO	DOWN		NO_NO
PPP1R7	0.269234	1032	1.88951	987	NO	NO		NO_NO
SRI	1.93242	871	1.86436	988	NO	NO		UP_NO
TUBB	1.24795	946	1.8494	989	DOWN	NO		DOWN_NO
C16orf89	1.95184	868	1.84374	990	UP	UP		NO_NO
EPHA2	-0.254885	1055	1.84077	991	NO	NO		NO_NO
ETF1	1.59501	909	1.83887	992	NO	NO		NO_NO
HLA-A	1.31538	941	1.82279	993	UP	NO		NO_UP
GARS1	1.57436	913	1.79524	994	NO	NO		NO_DOWN
UBE2K	1.38484	931	1.78558	995	NO	NO		NO_NO
CDON	3.25317	687	1.7854	996	NO	DOWN		NO_NO
GPR180	1.05459	963	1.78367	997	NO	NO		NO_NO
ADGRE5	2.14758	839	1.77207	998	UP	DOWN		UP_NO
SYNCRIP	1.21666	947	1.76317	999	NO	NO		NO_UP
NCL	0.826979	984	1.75401	1000	NO	NO		NO_NO
RANBP1	0.777605	988	1.74542	1001	UP	NO		DOWN_NO
NTM	0.349778	1027	1.73313	1002	NO	NO		UP_NO
MACROH2A1	-0.237146	1053	1.7305	1003	NO	NO		NO_UP
METRNL	0.951167	974	1.69733	1004	NO	NO		NO_UP
CCT7	0.645769	1001	1.67502	1005	DOWN	NO		NO_NO
NRCAM	-1.25892	1081	1.67354	1006	NO	NO		NO_NO
ST3GAL6	0.988931	971	1.62099	1007	NO	NO		NO_NO
ANXA11	-0.484272	1065	1.59818	1008	DOWN	NO		NO_NO
COL21A1	0.946983	975	1.59102	1009	DOWN	NO		NO_NO
KIAA0319L	0.342006	1029	1.59013	1010	NO	NO		NO_NO
GH1	4.28981	537	1.58673	1011	NO	NO		NO_NO
ATIC	1.20776	948	1.58197	1012	NO	NO		DOWN_NO
CRHBP	0.845522	982	1.57344	1013	UP	NO		NO_NO
CDC37	1.0801	960	1.5726	1014	NO	NO		NO_NO
ROR2	0.692815	996	1.56577	1015	NO	NO		UP_UP
AP1B1	1.51935	915	1.55649	1016	NO	DOWN		NO_DOWN
MAN1C1	2.06534	851	1.55292	1017	NO	NO		UP_DOWN
PDCD5	1.46105	922	1.47115	1018	UP	NO		NO_NO
PITPNA	0.6569	1000	1.45299	1019	NO	NO		NO_NO
TRHDE	0.0330043	1042	1.4226	1020	DOWN	NO		DOWN_NO
EPHA7	-0.000205204	1044	1.4179	1021	NO	NO		NO_NO
PPP3R1	1.63434	902	1.40267	1022	NO	NO		NO_UP
AMY2A	5.58996	359	1.4	1023	NO	NO		NO_UP
HSPH1	0.890704	980	1.37959	1024	NO	NO		NO_NO
LMNB2	0.751618	991	1.37412	1025	NO	NO		NO_NO
KAZALD1	1.35605	937	1.36717	1026	UP	NO		NO_NO
PGRMC1	-1.28093	1082	1.36115	1027	NO	NO		NO_NO
TXNL1	0.689652	997	1.34874	1028	NO	NO		NO_NO
LRP2	0.379702	1023	1.31767	1029	NO	UP		NO_NO
EML2	1.58588	912	1.31509	1030	NO	NO		NO_NO
CD320	-0.144287	1050	1.30634	1031	NO	NO		NO_NO
BAIAP2	0.546616	1011	1.30284	1032	NO	NO		NO_NO
NCKAP1	0.915437	977	1.29787	1033	NO	NO		NO_NO
SMPDL3A	-0.632668	1068	1.29472	1034	NO	NO		NO_NO
ST6GALNAC1	0.366714	1025	1.2935	1035	NO	NO		NO_NO
ADH5	0.695111	995	1.27325	1036	NO	NO		NO_NO
KIRREL1	0.424391	1021	1.25785	1037	NO	NO		NO_NO
ADH7	1.89664	873	1.25483	1038	UP	UP		DOWN_DOWN
TPP1	1.70367	897	1.23415	1039	UP	NO		NO_NO
ACLY	0.136911	1038	1.21917	1040	DOWN	DOWN		NO_NO
RARRES1	1.10047	959	1.21567	1041	UP	NO		NO_NO
XRCC5	-0.422721	1063	1.20864	1042	NO	NO		DOWN_NO
AP2B1	1.12118	958	1.20684	1043	NO	NO		NO_NO
CLIC5	0.199978	1037	1.19316	1044	NO	NO		NO_NO
TSPAN1	2.49943	792	1.19038	1045	DOWN	NO		NO_NO
CCT4	-0.491446	1066	1.18031	1046	NO	NO		NO_NO
CHST6	3.55047	642	1.17395	1047	UP	NO		NO_NO
SORT1	0.208039	1035	1.16241	1048	NO	NO		DOWN_NO
UGDH	0.329782	1030	1.14996	1049	NO	NO		NO_NO
DDAH1	0.0371759	1041	1.14583	1050	NO	NO		NO_NO
RSU1	0.63057	1005	1.10773	1051	NO	NO		NO_NO
CKAP4	0.822051	985	1.10338	1052	UP	NO		NO_NO
ITFG1	0.475109	1019	1.06606	1053	NO	NO		NO_NO
ANGPT2	-0.246774	1054	1.00594	1054	NO	NO		NO_NO
PDGFC	0.530754	1013	0.993714	1055	NO	NO		NO_NO
LGALS4	-0.275823	1058	0.914596	1056	NO	DOWN		DOWN_NO
SET	-0.0439291	1047	0.84797	1057	NO	NO		NO_NO
UFD1	-0.043723	1046	0.846356	1058	NO	NO		NO_DOWN
MANSC1	0.516151	1015	0.835257	1059	UP	UP		NO_UP
HYAL1	2.3234	816	0.831746	1060	DOWN	NO		UP_UP
SYN1	0.219496	1034	0.792797	1061	NO	NO		DOWN_NO
PSMB2	-0.259274	1056	0.789645	1062	DOWN	NO		NO_NO
GSTM2	2.58558	778	0.77714	1063	UP	NO		NO_NO
CACNA2D1	0.516528	1014	0.758725	1064	NO	NO		NO_UP
PDGFRL	2.43438	797	0.75526	1065	DOWN	NO		DOWN_NO
RPN2	0.376967	1024	0.74232	1066	NO	NO		NO_NO
COPE	-0.219873	1051	0.661531	1067	NO	NO		NO_NO
THSD7A	0.0805486	1040	0.558283	1068	NO	NO		NO_NO
HDLBP	-0.832838	1077	0.531789	1069	NO	NO		NO_UP
U2AF2	-1.24479	1080	0.52731	1070	NO	NO		NO_NO
PSMB4	-0.2654	1057	0.464983	1071	NO	NO		NO_NO
TIMP3	0.351662	1026	0.457987	1072	NO	NO		NO_DOWN
TCN2	-0.645895	1070	0.3659	1073	NO	NO		NO_NO
ADAMTS12	2.08903	843	0.329424	1074	DOWN	NO		UP_NO
ERC1	-4.28369	1090	0.325419	1075	NO	NO		NO_NO
FREM1	-0.661775	1072	0.325379	1076	NO	DOWN		NO_NO
OS9	-0.310992	1060	0.288223	1077	UP	UP		NO_NO
TES	-0.781888	1075	0.286198	1078	NO	NO		NO_NO
PADI1	0.391913	1022	0.282959	1079	NO	UP		NO_DOWN
ACO1	1.34311	939	0.200764	1080	NO	NO		NO_NO
DDX39B	-1.66706	1084	0.115613	1081	NO	NO		NO_NO
C11orf54	-1.46634	1083	-0.0219909	1082	UP	NO		NO_NO
BCAT1	0.55437	1009	-0.227163	1083	NO	NO		UP_NO
PPP2R1A	-0.497647	1067	-0.243016	1084	NO	NO		NO_NO
MT1E	1.006	967	-0.46038	1085	NO	NO		NO_NO
TGFB2	0.630728	1004	-0.495835	1086	NO	UP		NO_DOWN
ENPP3	1.50374	918	-0.498898	1087	UP	NO		NO_NO
AGR2	-1.9199	1085	-1.05125	1088	NO	NO		NO_NO
NPNT	0.43894	1020	-1.33905	1089	DOWN	NO		NO_UP
RPLP1	-2.55465	1088	-2.09168	1090	NO	NO		NO_NO

## Sheet: Sheet2
Rank Rhesus	Rank Human
2	1
1	2
14	3
5	4
4	5
27	6
28	7
49	8
22	9
11	10
54	11
20	12
72	13
23	14
9	15
8	16
16	17
17	18
89	19
43	20
13	21
57	22
75	23
66	24
79	25
30	26
125	27
53	28
50	29
59	30
102	31
266	32
98	33
74	34
33	35
78	36
12	37
76	38
81	39
71	40
55	41
77	42
51	43
215	44
218	45
67	46
133	47
85	48
110	49
56	50
84	51
88	52
32	53
58	54
15	55
128	56
140	57
48	58
3	59
60	60
121	61
25	62
39	63
97	64
21	65
44	66
227	67
144	68
63	69
52	70
137	71
83	72
46	73
92	74
286	75
153	76
143	77
365	78
40	79
31	80
24	81
136	82
253	83
139	84
62	85
94	86
343	87
392	88
96	89
124	90
19	91
80	92
169	93
101	94
167	95
226	96
123	97
272	98
129	99
70	100
126	101
26	102
155	103
428	104
150	105
111	106
36	107
100	108
138	109
95	110
274	111
181	112
119	113
696	114
165	115
147	116
122	117
234	118
34	119
148	120
198	121
90	122
65	123
91	124
132	125
223	126
321	127
190	128
135	129
213	130
10	131
289	132
149	133
204	134
109	135
271	136
7	137
107	138
171	139
192	140
6	141
152	142
131	143
228	144
145	145
224	146
463	147
45	148
108	149
211	150
99	151
73	152
369	153
239	154
236	155
35	156
261	157
114	158
106	159
259	160
82	161
220	162
174	163
179	164
42	165
238	166
29	167
113	168
170	169
69	170
284	171
175	172
678	173
427	174
193	175
118	176
209	177
160	178
120	179
64	180
104	181
210	182
141	183
86	184
201	185
246	186
344	187
404	188
103	189
191	190
164	191
587	192
250	193
229	194
251	195
349	196
262	197
242	198
93	199
265	200
241	201
411	202
516	203
205	204
186	205
230	206
202	207
146	208
117	209
37	210
199	211
249	212
158	213
183	214
180	215
130	216
268	217
473	218
168	219
225	220
326	221
296	222
156	223
316	224
194	225
388	226
270	227
391	228
256	229
319	230
157	231
197	232
355	233
335	234
315	235
195	236
397	237
116	238
252	239
304	240
521	241
264	242
281	243
339	244
178	245
161	246
380	247
347	248
245	249
244	250
243	251
398	252
460	253
297	254
257	255
307	256
470	257
367	258
278	259
298	260
313	261
233	262
423	263
425	264
384	265
263	266
320	267
216	268
172	269
382	270
486	271
267	272
670	273
269	274
336	275
203	276
287	277
185	278
61	279
154	280
237	281
232	282
173	283
87	284
790	285
317	286
254	287
441	288
381	289
248	290
115	291
330	292
295	293
308	294
402	295
345	296
240	297
747	298
477	299
285	300
309	301
444	302
38	303
247	304
515	305
482	306
151	307
488	308
276	309
401	310
283	311
366	312
424	313
279	314
617	315
376	316
68	317
1078	318
231	319
506	320
235	321
346	322
417	323
142	324
41	325
535	326
333	327
290	328
502	329
413	330
182	331
879	332
200	333
159	334
485	335
221	336
277	337
568	338
127	339
301	340
332	341
219	342
468	343
370	344
479	345
440	346
431	347
311	348
312	349
299	350
405	351
176	352
509	353
474	354
437	355
329	356
300	357
328	358
426	359
638	360
280	361
187	362
358	363
360	364
377	365
543	366
708	367
555	368
465	369
395	370
302	371
476	372
305	373
496	374
334	375
188	376
514	377
410	378
458	379
540	380
324	381
508	382
480	383
372	384
461	385
206	386
526	387
487	388
163	389
621	390
491	391
525	392
368	393
293	394
374	395
352	396
282	397
571	398
549	399
399	400
112	401
383	402
314	403
208	404
489	405
718	406
869	407
421	408
815	409
492	410
686	411
356	412
820	413
536	414
605	415
318	416
162	417
511	418
322	419
177	420
416	421
363	422
572	423
467	424
561	425
406	426
348	427
550	428
434	429
785	430
196	431
338	432
553	433
385	434
527	435
323	436
640	437
134	438
510	439
576	440
558	441
396	442
409	443
222	444
288	445
601	446
448	447
499	448
717	449
260	450
500	451
443	452
495	453
429	454
452	455
548	456
207	457
357	458
734	459
727	460
403	461
595	462
599	463
635	464
623	465
325	466
350	467
608	468
291	469
433	470
532	471
217	472
574	473
189	474
634	475
494	476
602	477
430	478
292	479
414	480
371	481
303	482
854	483
459	484
700	485
450	486
738	487
490	488
386	489
390	490
446	491
627	492
689	493
105	494
723	495
577	496
255	497
552	498
699	499
650	500
765	501
612	502
904	503
393	504
481	505
331	506
794	507
327	508
456	509
457	510
439	511
688	512
725	513
484	514
418	515
505	516
702	517
632	518
375	519
351	520
648	521
362	522
857	523
673	524
517	525
379	526
166	527
563	528
703	529
780	530
531	531
483	532
584	533
466	534
929	535
567	536
530	537
544	538
435	539
545	540
836	541
534	542
588	543
373	544
520	545
566	546
47	547
455	548
863	549
630	550
859	551
636	552
676	553
493	554
513	555
787	556
400	557
310	558
681	559
378	560
849	561
591	562
950	563
671	564
586	565
449	566
679	567
442	568
523	569
613	570
420	571
212	572
838	573
1017	574
340	575
610	576
697	577
478	578
551	579
273	580
736	581
694	582
682	583
589	584
895	585
874	586
619	587
539	588
609	589
611	590
451	591
597	592
341	593
593	594
742	595
647	596
784	597
573	598
691	599
497	600
626	601
342	602
728	603
361	604
354	605
503	606
394	607
364	608
695	609
562	610
761	611
594	612
389	613
860	614
565	615
533	616
603	617
641	618
498	619
658	620
998	621
569	622
654	623
786	624
432	625
720	626
559	627
624	628
564	629
469	630
777	631
554	632
620	633
713	634
616	635
677	636
764	637
546	638
214	639
746	640
471	641
507	642
582	643
707	644
436	645
504	646
412	647
501	648
631	649
793	650
669	651
744	652
776	653
547	654
668	655
560	656
684	657
18	658
798	659
663	660
579	661
415	662
445	663
729	664
698	665
956	666
522	667
639	668
987	669
705	670
701	671
659	672
438	673
407	674
714	675
889	676
651	677
925	678
899	679
750	680
652	681
575	682
581	683
693	684
598	685
773	686
814	687
512	688
454	689
541	690
542	691
529	692
721	693
464	694
811	695
920	696
813	697
806	698
1059	699
788	700
715	701
655	702
643	703
462	704
606	705
660	706
829	707
672	708
822	709
524	710
666	711
855	712
184	713
667	714
908	715
683	716
604	717
580	718
453	719
886	720
726	721
614	722
850	723
294	724
716	725
972	726
710	727
748	728
866	729
940	730
730	731
706	732
772	733
743	734
625	735
258	736
807	737
557	738
711	739
802	740
808	741
834	742
644	743
943	744
1069	745
646	746
756	747
657	748
938	749
774	750
841	751
893	752
762	753
832	754
883	755
827	756
674	757
741	758
519	759
955	760
896	761
680	762
803	763
275	764
942	765
799	766
712	767
847	768
952	769
916	770
690	771
675	772
753	773
817	774
1073	775
475	776
903	777
692	778
731	779
306	780
782	781
962	782
826	783
801	784
615	785
905	786
633	787
737	788
993	789
607	790
600	791
745	792
662	793
791	794
661	795
758	796
665	797
949	798
767	799
848	800
740	801
759	802
583	803
964	804
538	805
833	806
875	807
628	808
867	809
796	810
472	811
828	812
645	813
989	814
722	815
775	816
914	817
999	818
754	819
976	820
629	821
735	822
810	823
1062	824
337	825
1061	826
760	827
812	828
752	829
422	830
781	831
1010	832
766	833
965	834
622	835
804	836
932	837
1031	838
771	839
755	840
805	841
592	842
618	843
825	844
1018	845
749	846
933	847
824	848
979	849
704	850
763	851
898	852
846	853
821	854
970	855
917	856
880	857
936	858
973	859
518	860
596	861
809	862
1036	863
733	864
789	865
408	866
1049	867
994	868
890	869
770	870
856	871
907	872
840	873
853	874
862	875
779	876
845	877
858	878
387	879
842	880
590	881
1039	882
990	883
935	884
934	885
885	886
1028	887
966	888
1007	889
570	890
757	891
783	892
961	893
556	894
768	895
864	896
852	897
872	898
924	899
419	900
353	901
968	902
887	903
844	904
923	905
870	906
926	907
719	908
528	909
830	910
732	911
930	912
981	913
664	914
884	915
927	916
954	917
876	918
928	919
585	920
637	921
1071	922
881	923
1045	924
921	925
795	926
818	927
649	928
447	929
823	930
739	931
1087	932
894	933
910	934
1043	935
882	936
865	937
724	938
1033	939
1016	940
656	941
709	942
953	943
835	944
1006	945
901	946
831	947
861	948
769	949
957	950
891	951
837	952
1089	953
945	954
1002	955
992	956
653	957
819	958
1048	959
892	960
800	961
1012	962
878	963
951	964
1008	965
900	966
978	967
906	968
1079	969
944	970
578	971
1074	972
986	973
1003	974
1076	975
1064	976
1052	977
888	978
685	979
877	980
969	981
751	982
911	983
983	984
919	985
1086	986
1032	987
871	988
946	989
868	990
1055	991
909	992
941	993
913	994
931	995
687	996
963	997
839	998
947	999
984	1000
988	1001
1027	1002
1053	1003
974	1004
1001	1005
1081	1006
971	1007
1065	1008
975	1009
1029	1010
537	1011
948	1012
982	1013
960	1014
996	1015
915	1016
851	1017
922	1018
1000	1019
1042	1020
1044	1021
902	1022
359	1023
980	1024
991	1025
937	1026
1082	1027
997	1028
1023	1029
912	1030
1050	1031
1011	1032
977	1033
1068	1034
1025	1035
995	1036
1021	1037
873	1038
897	1039
1038	1040
959	1041
1063	1042
958	1043
1037	1044
792	1045
1066	1046
642	1047
1035	1048
1030	1049
1041	1050
1005	1051
985	1052
1019	1053
1054	1054
1013	1055
1058	1056
1047	1057
1046	1058
1015	1059
816	1060
1034	1061
1056	1062
778	1063
1014	1064
797	1065
1024	1066
1051	1067
1040	1068
1077	1069
1080	1070
1057	1071
1026	1072
1070	1073
843	1074
1090	1075
1072	1076
1060	1077
1075	1078
1022	1079
939	1080
1084	1081
1083	1082
1009	1083
1067	1084
967	1085
1004	1086
918	1087
1085	1088
1020	1089
1088	1090
