# Supplementary material for: The amniotic fluid proteome changes across gestation in humans and rhesus macaques
Source: Sci Rep. 2023 Oct 9;13:17039. doi: 10.1038/s41598-023-44125-3 (PMC10562452; doi:10.1038/s41598-023-44125-3)
Supplement: Supplementary file 10 — Supplementary Table 6. [file 41598_2023_44125_MOESM10_ESM.xlsx]

## Sheet: old
Functional categories enriched among AF proteins associated with GA.
Category	Cluster	ID	Description	pvalue	p.adjust	qvalue	Count
Biological Process	DOWN.Human	GO:0030198	extracellular matrix organization	1.07437e-34	1.40347e-31	1.16351e-31	41
Biological Process	DOWN.Human	GO:0043062	extracellular structure organization	1.22384e-34	1.40347e-31	1.16351e-31	41
Biological Process	DOWN.Human	GO:0045229	external encapsulating structure organization	1.58585e-34	1.40347e-31	1.16351e-31	41
Biological Process	DOWN.Human	GO:0030199	collagen fibril organization	2.82393e-17	1.87438e-14	1.5539e-14	15
Biological Process	DOWN.Human	GO:0031589	cell-substrate adhesion	9.87701e-13	5.24469e-10	4.34796e-10	23
Biological Process	DOWN.Human	GO:1903053	regulation of extracellular matrix organization	5.41535e-12	2.39629e-09	1.98658e-09	11
Biological Process	DOWN.Human	GO:0071711	basement membrane organization	3.97351e-11	1.50709e-08	1.24941e-08	9
Biological Process	DOWN.Human	GO:0042060	wound healing	1.51935e-09	5.04234e-07	4.18021e-07	21
Biological Process	DOWN.Human	GO:0034446	substrate adhesion-dependent cell spreading	8.90747e-09	2.6277e-06	2.17842e-06	11
Biological Process	DOWN.Human	GO:0085029	extracellular matrix assembly	1.10829e-08	2.9425e-06	2.4394e-06	8
Biological Process	DOWN.Human	GO:0061448	connective tissue development	5.98011e-08	1.44338e-05	1.1966e-05	15
Biological Process	DOWN.Human	GO:0051216	cartilage development	6.83274e-08	1.51174e-05	1.25327e-05	13
Biological Process	DOWN.Human	GO:0032963	collagen metabolic process	7.55196e-08	1.54234e-05	1.27864e-05	10
Biological Process	DOWN.Human	GO:0060343	trabecula formation	1.34787e-07	2.55613e-05	2.11909e-05	6
Biological Process	DOWN.Human	GO:0007369	gastrulation	4.00652e-07	7.09153e-05	5.87903e-05	12
Biological Process	DOWN.Human	GO:0043171	peptide catabolic process	6.13529e-07	0.000101807	8.44005e-05	6
Biological Process	DOWN.Human	GO:0001503	ossification	7.8242e-07	0.000122196	0.000101303	17
Biological Process	DOWN.Human	GO:0007492	endoderm development	1.24159e-06	0.000183135	0.000151823	8
Biological Process	DOWN.Human	GO:0007229	integrin-mediated signaling pathway	1.3445e-06	0.000187876	0.000155753	9
Biological Process	DOWN.Human	GO:0007596	blood coagulation	1.72891e-06	0.000229513	0.000190271	12
Biological Process	DOWN.Human	GO:0050817	coagulation	2.17426e-06	0.000274503	0.000227569	12
Biological Process	DOWN.Human	GO:0007599	hemostasis	2.2746e-06	0.000274503	0.000227569	12
Biological Process	DOWN.Human	GO:0110011	regulation of basement membrane organization	2.49076e-06	0.000287521	0.000238361	4
Biological Process	DOWN.Human	GO:1903055	positive regulation of extracellular matrix organization	5.04389e-06	0.000523715	0.000434171	5
Biological Process	DOWN.Human	GO:0007178	transmembrane receptor protein serine/threonine kinase signaling pathway	5.14846e-06	0.000523715	0.000434171	15
Biological Process	DOWN.Human	GO:0050878	regulation of body fluid levels	5.14846e-06	0.000523715	0.000434171	15
Biological Process	DOWN.Human	GO:0061383	trabecula morphogenesis	5.32592e-06	0.000523715	0.000434171	6
Biological Process	DOWN.Human	GO:0035987	endodermal cell differentiation	6.82759e-06	0.000647402	0.00053671	6
Biological Process	DOWN.Human	GO:0060347	heart trabecula formation	9.99978e-06	0.000909511	0.000754004	4
Biological Process	DOWN.Human	GO:0048844	artery morphogenesis	1.0277e-05	0.000909511	0.000754004	7
Biological Process	DOWN.Human	GO:0030324	lung development	1.25982e-05	0.00107898	0.000894496	10
Biological Process	DOWN.Human	GO:0002062	chondrocyte differentiation	1.34855e-05	0.00111887	0.00092757	8
Biological Process	DOWN.Human	GO:0030323	respiratory tube development	1.5146e-05	0.00121857	0.00101022	10
Biological Process	DOWN.Human	GO:0001706	endoderm formation	1.84097e-05	0.00143758	0.00119178	6
Biological Process	DOWN.Human	GO:0061564	axon development	1.92134e-05	0.00145747	0.00120828	16
Biological Process	DOWN.Human	GO:0051604	protein maturation	2.10008e-05	0.00154881	0.00128399	13
Biological Process	DOWN.Human	GO:0035909	aorta morphogenesis	2.19749e-05	0.00157685	0.00130724	5
Biological Process	DOWN.Human	GO:0001704	formation of primary germ layer	2.95741e-05	0.00206629	0.001713	8
Biological Process	DOWN.Human	GO:0097242	amyloid-beta clearance	3.27945e-05	0.00223255	0.00185083	5
Biological Process	DOWN.Human	GO:0060541	respiratory system development	3.56346e-05	0.00236524	0.00196084	10
Biological Process	DOWN.Human	GO:2001044	regulation of integrin-mediated signaling pathway	5.08658e-05	0.00329387	0.00273069	4
Biological Process	DOWN.Human	GO:0090596	sensory organ morphogenesis	6.17767e-05	0.00390517	0.00323747	11
Biological Process	DOWN.Human	GO:0071559	response to transforming growth factor beta	7.27254e-05	0.00446126	0.00369848	11
Biological Process	DOWN.Human	GO:0060840	artery development	7.39342e-05	0.00446126	0.00369848	7
Biological Process	DOWN.Human	GO:0032526	response to retinoic acid	7.84308e-05	0.00462742	0.00383623	7
Biological Process	DOWN.Human	GO:0007409	axonogenesis	8.12183e-05	0.00468771	0.00388621	14
Biological Process	DOWN.Human	GO:0007411	axon guidance	9.11348e-05	0.00514815	0.00426793	10
Biological Process	DOWN.Human	GO:0097485	neuron projection guidance	9.43769e-05	0.00522022	0.00432768	10
Biological Process	DOWN.Human	GO:0007160	cell-matrix adhesion	9.77162e-05	0.00529462	0.00438936	10
Biological Process	DOWN.Human	GO:0032964	collagen biosynthetic process	0.000110893	0.0058884	0.00488161	5
Biological Process	DOWN.Human	GO:0010875	positive regulation of cholesterol efflux	0.000117582	0.00612116	0.00507458	4
Biological Process	DOWN.Human	GO:0043393	regulation of protein binding	0.000130555	0.00651215	0.00539872	9
Biological Process	DOWN.Human	GO:0035581	sequestering of extracellular ligand from receptor	0.000132451	0.00651215	0.00539872	3
Biological Process	DOWN.Human	GO:0048251	elastic fiber assembly	0.000132451	0.00651215	0.00539872	3
Biological Process	DOWN.Human	GO:0090101	negative regulation of transmembrane receptor protein serine/threonine kinase signaling pathway	0.000138294	0.00667583	0.0055344	8
Biological Process	DOWN.Human	GO:0048592	eye morphogenesis	0.000144454	0.00681324	0.00564832	8
Biological Process	DOWN.Human	GO:0016485	protein processing	0.000146273	0.00681324	0.00564832	10
Biological Process	DOWN.Human	GO:0032092	positive regulation of protein binding	0.000171617	0.00781535	0.0064791	6
Biological Process	DOWN.Human	GO:0030203	glycosaminoglycan metabolic process	0.000177293	0.00781535	0.0064791	7
Biological Process	DOWN.Human	GO:0034368	protein-lipid complex remodeling	0.000179562	0.00781535	0.0064791	4
Biological Process	DOWN.Human	GO:0034369	plasma lipoprotein particle remodeling	0.000179562	0.00781535	0.0064791	4
Biological Process	DOWN.Human	GO:0006898	receptor-mediated endocytosis	0.000183025	0.0078376	0.00649754	10
Biological Process	DOWN.Human	GO:0042063	gliogenesis	0.000195653	0.00824539	0.00683561	11
Biological Process	DOWN.Human	GO:0060350	endochondral bone morphogenesis	0.000225536	0.0088153	0.00730807	5
Biological Process	DOWN.Human	GO:1900115	extracellular regulation of signal transduction	0.000226379	0.0088153	0.00730807	3
Biological Process	DOWN.Human	GO:1900116	extracellular negative regulation of signal transduction	0.000226379	0.0088153	0.00730807	3
Biological Process	DOWN.Human	GO:2001046	positive regulation of integrin-mediated signaling pathway	0.000226379	0.0088153	0.00730807	3
Biological Process	DOWN.Human	GO:0034367	protein-containing complex remodeling	0.000232143	0.0088153	0.00730807	4
Biological Process	DOWN.Human	GO:0061384	heart trabecula morphogenesis	0.000232143	0.0088153	0.00730807	4
Biological Process	DOWN.Human	GO:0007179	transforming growth factor beta receptor signaling pathway	0.000232418	0.0088153	0.00730807	9
Biological Process	DOWN.Human	GO:0072001	renal system development	0.000243654	0.00911128	0.00755345	11
Biological Process	DOWN.Human	GO:0009791	post-embryonic development	0.000248329	0.00915712	0.00759145	6
Biological Process	DOWN.Human	GO:0071560	cellular response to transforming growth factor beta stimulus	0.000280146	0.0101889	0.00844681	10
Biological Process	DOWN.Human	GO:0010810	regulation of cell-substrate adhesion	0.000284628	0.010212	0.00846598	9
Biological Process	DOWN.Human	GO:1903510	mucopolysaccharide metabolic process	0.000295641	0.0104657	0.00867629	6
Biological Process	DOWN.Human	GO:0006022	aminoglycan metabolic process	0.000300196	0.0104871	0.00869405	7
Biological Process	DOWN.Human	GO:0022617	extracellular matrix disassembly	0.000308889	0.0105141	0.00871642	5
Biological Process	DOWN.Human	GO:0035904	aorta development	0.000308889	0.0105141	0.00871642	5
Biological Process	DOWN.Human	GO:0060349	bone morphogenesis	0.000349754	0.0117544	0.00974463	6
Biological Process	DOWN.Human	GO:0070831	basement membrane assembly	0.00035513	0.0117859	0.00977075	3
Biological Process	DOWN.Human	GO:0018149	peptide cross-linking	0.000369151	0.0121	0.0100311	4
Biological Process	DOWN.Human	GO:0031100	animal organ regeneration	0.000385321	0.0123256	0.0102182	5
Biological Process	DOWN.Human	GO:0050435	amyloid-beta metabolic process	0.000385321	0.0123256	0.0102182	5
Biological Process	DOWN.Human	GO:0060348	bone development	0.000405569	0.0128189	0.0106271	9
Biological Process	DOWN.Human	GO:0010715	regulation of extracellular matrix disassembly	0.000434029	0.0133994	0.0111084	3
Biological Process	DOWN.Human	GO:0034375	high-density lipoprotein particle remodeling	0.000434029	0.0133994	0.0111084	3
Biological Process	DOWN.Human	GO:0048880	sensory system development	0.000446446	0.0136243	0.0112948	12
Biological Process	DOWN.Human	GO:0140448	signaling receptor ligand precursor processing	0.000455785	0.0137513	0.0114001	4
Biological Process	DOWN.Human	GO:0052547	regulation of peptidase activity	0.000469261	0.0139987	0.0116053	13
Biological Process	DOWN.Human	GO:0090092	regulation of transmembrane receptor protein serine/threonine kinase signaling pathway	0.000477934	0.014099	0.0116884	10
Biological Process	DOWN.Human	GO:0008217	regulation of blood pressure	0.000499343	0.014392	0.0119313	8
Biological Process	DOWN.Human	GO:0032373	positive regulation of sterol transport	0.000504127	0.014392	0.0119313	4
Biological Process	DOWN.Human	GO:0032376	positive regulation of cholesterol transport	0.000504127	0.014392	0.0119313	4
Biological Process	DOWN.Human	GO:0031099	regeneration	0.000516891	0.0145994	0.0121032	8
Biological Process	DOWN.Human	GO:0072378	blood coagulation, fibrin clot formation	0.000523354	0.0146264	0.0121256	3
Biological Process	DOWN.Human	GO:0044262	cellular carbohydrate metabolic process	0.00056042	0.0154991	0.0128491	10
Biological Process	DOWN.Human	GO:0033344	cholesterol efflux	0.000580109	0.0157162	0.0130291	5
Biological Process	DOWN.Human	GO:0051057	positive regulation of small GTPase mediated signal transduction	0.000580109	0.0157162	0.0130291	5
Biological Process	DOWN.Human	GO:0001649	osteoblast differentiation	0.000600165	0.0160953	0.0133434	9
Biological Process	DOWN.Human	GO:0046718	viral entry into host cell	0.000616318	0.0162414	0.0134645	7
Biological Process	DOWN.Human	GO:0033002	muscle cell proliferation	0.000617848	0.0162414	0.0134645	9
Biological Process	DOWN.Human	GO:0001655	urogenital system development	0.000690738	0.0179795	0.0149054	11
Biological Process	DOWN.Human	GO:0016032	viral process	0.000732333	0.0187741	0.0155641	12
Biological Process	DOWN.Human	GO:0060977	coronary vasculature morphogenesis	0.000735406	0.0187741	0.0155641	3
Biological Process	DOWN.Human	GO:0001822	kidney development	0.000780073	0.0197247	0.0163522	10
Biological Process	DOWN.Human	GO:0044409	entry into host	0.000805785	0.0201826	0.0167318	7
Biological Process	DOWN.Human	GO:0006491	N-glycan processing	0.000859149	0.0207079	0.0171673	3
Biological Process	DOWN.Human	GO:0043691	reverse cholesterol transport	0.000859149	0.0207079	0.0171673	3
Biological Process	DOWN.Human	GO:0072376	protein activation cascade	0.000859149	0.0207079	0.0171673	3
Biological Process	DOWN.Human	GO:1900221	regulation of amyloid-beta clearance	0.000859149	0.0207079	0.0171673	3
Biological Process	DOWN.Human	GO:0045216	cell-cell junction organization	0.000872584	0.0207079	0.0171673	8
Biological Process	DOWN.Human	GO:0071827	plasma lipoprotein particle organization	0.000873554	0.0207079	0.0171673	4
Biological Process	DOWN.Human	GO:0019058	viral life cycle	0.000993595	0.0233451	0.0193536	10
Biological Process	DOWN.Human	GO:0006959	humoral immune response	0.00101735	0.0236936	0.0196425	10
Biological Process	DOWN.Human	GO:0030301	cholesterol transport	0.00106697	0.0246331	0.0204214	6
Biological Process	DOWN.Human	GO:0060976	coronary vasculature development	0.00111581	0.0251484	0.0208485	4
Biological Process	DOWN.Human	GO:0071825	protein-lipid complex subunit organization	0.00111581	0.0251484	0.0208485	4
Biological Process	DOWN.Human	GO:0051149	positive regulation of muscle cell differentiation	0.0011177	0.0251484	0.0208485	5
Biological Process	DOWN.Human	GO:0007156	homophilic cell adhesion via plasma membrane adhesion molecules	0.00123504	0.0275548	0.0228435	7
Biological Process	DOWN.Human	GO:0001654	eye development	0.00126708	0.0280342	0.0232409	11
Biological Process	DOWN.Human	GO:0120009	intermembrane lipid transfer	0.00130128	0.0285529	0.0236709	4
Biological Process	DOWN.Human	GO:0001894	tissue homeostasis	0.00131535	0.028625	0.0237307	9
Biological Process	DOWN.Human	GO:0150063	visual system development	0.00137493	0.0296783	0.0246039	11
Biological Process	DOWN.Human	GO:0070482	response to oxygen levels	0.00149796	0.0315511	0.0261565	10
Biological Process	DOWN.Human	GO:0010001	glial cell differentiation	0.0015258	0.0315511	0.0261565	8
Biological Process	DOWN.Human	GO:0048705	skeletal system morphogenesis	0.0015258	0.0315511	0.0261565	8
Biological Process	DOWN.Human	GO:0043542	endothelial cell migration	0.00152629	0.0315511	0.0261565	9
Biological Process	DOWN.Human	GO:0033627	cell adhesion mediated by integrin	0.00153299	0.0315511	0.0261565	5
Biological Process	DOWN.Human	GO:0035023	regulation of Rho protein signal transduction	0.00153299	0.0315511	0.0261565	5
Biological Process	DOWN.Human	GO:0098742	cell-cell adhesion via plasma-membrane adhesion molecules	0.00156395	0.0319407	0.0264795	9
Biological Process	DOWN.Human	GO:0071772	response to BMP	0.00160869	0.0323061	0.0267824	7
Biological Process	DOWN.Human	GO:0071773	cellular response to BMP stimulus	0.00160869	0.0323061	0.0267824	7
Biological Process	DOWN.Human	GO:0010874	regulation of cholesterol efflux	0.00161835	0.0323061	0.0267824	4
Biological Process	DOWN.Human	GO:0008037	cell recognition	0.00165735	0.0325689	0.0270003	8
Biological Process	DOWN.Human	GO:0048659	smooth muscle cell proliferation	0.00166098	0.0325689	0.0270003	7
Biological Process	DOWN.Human	GO:0006956	complement activation	0.00166831	0.0325689	0.0270003	6
Biological Process	DOWN.Human	GO:0030168	platelet activation	0.00173358	0.033596	0.0278518	6
Biological Process	DOWN.Human	GO:0015918	sterol transport	0.00186992	0.0357191	0.0296119	6
Biological Process	DOWN.Human	GO:0034377	plasma lipoprotein particle assembly	0.001879	0.0357191	0.0296119	3
Biological Process	DOWN.Human	GO:0044000	movement in host	0.00188349	0.0357191	0.0296119	7
Biological Process	DOWN.Human	GO:0042692	muscle cell differentiation	0.00192091	0.0361703	0.029986	11
Biological Process	DOWN.Human	GO:0045185	maintenance of protein location	0.00195768	0.0366032	0.0303448	5
Biological Process	DOWN.Human	GO:0018126	protein hydroxylation	0.00209918	0.0389743	0.0323105	3
Biological Process	DOWN.Human	GO:0014909	smooth muscle cell migration	0.00214956	0.0396325	0.0328562	5
Biological Process	DOWN.Human	GO:0007586	digestion	0.00216681	0.0396751	0.0328915	6
Biological Process	DOWN.Human	GO:0007266	Rho protein signal transduction	0.0022463	0.0403044	0.0334132	6
Biological Process	DOWN.Human	GO:0006695	cholesterol biosynthetic process	0.00225997	0.0403044	0.0334132	4
Biological Process	DOWN.Human	GO:1902653	secondary alcohol biosynthetic process	0.00225997	0.0403044	0.0334132	4
Biological Process	DOWN.Human	GO:0050673	epithelial cell proliferation	0.0022619	0.0403044	0.0334132	12
Biological Process	DOWN.Human	GO:0045785	positive regulation of cell adhesion	0.00238015	0.0421286	0.0349255	12
Biological Process	DOWN.Human	GO:0060537	muscle tissue development	0.0024482	0.0430462	0.0356863	11
Biological Process	DOWN.Human	GO:0002011	morphogenesis of an epithelial sheet	0.00255953	0.0437321	0.0362549	4
Biological Process	DOWN.Human	GO:0030512	negative regulation of transforming growth factor beta receptor signaling pathway	0.00257393	0.0437321	0.0362549	5
Biological Process	DOWN.Human	GO:0001958	endochondral ossification	0.00258604	0.0437321	0.0362549	3
Biological Process	DOWN.Human	GO:0036075	replacement ossification	0.00258604	0.0437321	0.0362549	3
Biological Process	DOWN.Human	GO:0065005	protein-lipid complex assembly	0.00258604	0.0437321	0.0362549	3
Biological Process	DOWN.Human	GO:1902430	negative regulation of amyloid-beta formation	0.00258604	0.0437321	0.0362549	3
Biological Process	DOWN.Human	GO:1900024	regulation of substrate adhesion-dependent cell spreading	0.00271907	0.0456907	0.0378786	4
Biological Process	DOWN.Human	GO:0010720	positive regulation of cell development	0.00277599	0.0460641	0.0381881	9
Biological Process	DOWN.Human	GO:0044403	biological process involved in symbiotic interaction	0.00277599	0.0460641	0.0381881	9
Biological Process	DOWN.Human	GO:0030204	chondroitin sulfate metabolic process	0.00285343	0.046968	0.0389375	3
Biological Process	DOWN.Human	GO:0017015	regulation of transforming growth factor beta receptor signaling pathway	0.00286585	0.046968	0.0389375	6
Biological Process	DOWN.Human	GO:0019218	regulation of steroid metabolic process	0.00292987	0.0477227	0.0395632	5
Biological Process	DOWN.Human	GO:0046579	positive regulation of Ras protein signal transduction	0.00305833	0.0495113	0.041046	4
Biological Process	DOWN.Rhesus	GO:0030198	extracellular matrix organization	1.06833e-31	1.86153e-28	1.40885e-28	46
Biological Process	DOWN.Rhesus	GO:0043062	extracellular structure organization	1.23259e-31	1.86153e-28	1.40885e-28	46
Biological Process	DOWN.Rhesus	GO:0045229	external encapsulating structure organization	1.63819e-31	1.86153e-28	1.40885e-28	46
Biological Process	DOWN.Rhesus	GO:0030199	collagen fibril organization	6.78395e-20	5.78163e-17	4.37565e-17	19
Biological Process	DOWN.Rhesus	GO:0052547	regulation of peptidase activity	2.61471e-19	1.78271e-16	1.34919e-16	40
Biological Process	DOWN.Rhesus	GO:0010466	negative regulation of peptidase activity	6.66426e-19	3.78641e-16	2.86563e-16	31
Biological Process	DOWN.Rhesus	GO:0010951	negative regulation of endopeptidase activity	1.90089e-18	9.25734e-16	7.00614e-16	30
Biological Process	DOWN.Rhesus	GO:0031589	cell-substrate adhesion	3.7411e-18	1.59417e-15	1.2065e-15	35
Biological Process	DOWN.Rhesus	GO:0045861	negative regulation of proteolysis	6.63926e-18	2.5148e-15	1.90325e-15	34
Biological Process	DOWN.Rhesus	GO:0042060	wound healing	1.6244e-16	5.53757e-14	4.19094e-14	36
Biological Process	DOWN.Rhesus	GO:0051346	negative regulation of hydrolase activity	2.88331e-16	8.93565e-14	6.76268e-14	33
Biological Process	DOWN.Rhesus	GO:0052548	regulation of endopeptidase activity	3.90537e-16	1.10945e-13	8.39654e-14	35
Biological Process	DOWN.Rhesus	GO:0007596	blood coagulation	8.23067e-16	2.15833e-13	1.63347e-13	26
Biological Process	DOWN.Rhesus	GO:0050817	coagulation	1.40991e-15	3.43312e-13	2.59826e-13	26
Biological Process	DOWN.Rhesus	GO:0007599	hemostasis	1.56752e-15	3.56245e-13	2.69613e-13	26
Biological Process	DOWN.Rhesus	GO:0050878	regulation of body fluid levels	2.83363e-13	6.0374e-11	4.56923e-11	30
Biological Process	DOWN.Rhesus	GO:0050818	regulation of coagulation	3.49017e-13	6.99883e-11	5.29685e-11	15
Biological Process	DOWN.Rhesus	GO:0030193	regulation of blood coagulation	2.1704e-12	4.11049e-10	3.1109e-10	14
Biological Process	DOWN.Rhesus	GO:0061041	regulation of wound healing	2.82431e-12	5.06741e-10	3.83512e-10	18
Biological Process	DOWN.Rhesus	GO:1900046	regulation of hemostasis	3.26651e-12	5.56777e-10	4.2138e-10	14
Biological Process	DOWN.Rhesus	GO:0043542	endothelial cell migration	8.4399e-12	1.37008e-09	1.0369e-09	24
Biological Process	DOWN.Rhesus	GO:0010631	epithelial cell migration	1.2353e-11	1.91415e-09	1.44867e-09	27
Biological Process	DOWN.Rhesus	GO:0090132	epithelium migration	1.49113e-11	2.18331e-09	1.65237e-09	27
Biological Process	DOWN.Rhesus	GO:1903034	regulation of response to wounding	1.57629e-11	2.18331e-09	1.65237e-09	19
Biological Process	DOWN.Rhesus	GO:0006956	complement activation	1.60114e-11	2.18331e-09	1.65237e-09	17
Biological Process	DOWN.Rhesus	GO:0090130	tissue migration	2.03191e-11	2.57284e-09	1.94718e-09	27
Biological Process	DOWN.Rhesus	GO:0001667	ameboidal-type cell migration	2.03774e-11	2.57284e-09	1.94718e-09	31
Biological Process	DOWN.Rhesus	GO:0050819	negative regulation of coagulation	2.22618e-11	2.71037e-09	2.05126e-09	12
Biological Process	DOWN.Rhesus	GO:0061564	axon development	8.86662e-11	1.04229e-08	7.88824e-09	30
Biological Process	DOWN.Rhesus	GO:0042730	fibrinolysis	1.35286e-10	1.50742e-08	1.14085e-08	9
Biological Process	DOWN.Rhesus	GO:0035987	endodermal cell differentiation	1.3735e-10	1.50742e-08	1.14085e-08	11
Biological Process	DOWN.Rhesus	GO:1903035	negative regulation of response to wounding	1.41501e-10	1.50742e-08	1.14085e-08	14
Biological Process	DOWN.Rhesus	GO:0061045	negative regulation of wound healing	1.51961e-10	1.56981e-08	1.18806e-08	13
Biological Process	DOWN.Rhesus	GO:0007229	integrin-mediated signaling pathway	1.6566e-10	1.66098e-08	1.25706e-08	15
Biological Process	DOWN.Rhesus	GO:0030195	negative regulation of blood coagulation	1.73745e-10	1.69227e-08	1.28075e-08	11
Biological Process	DOWN.Rhesus	GO:1900047	negative regulation of hemostasis	2.18574e-10	2.06978e-08	1.56645e-08	11
Biological Process	DOWN.Rhesus	GO:0051216	cartilage development	2.39572e-10	2.2073e-08	1.67053e-08	19
Biological Process	DOWN.Rhesus	GO:0007492	endoderm development	3.40771e-10	3.03391e-08	2.29613e-08	13
Biological Process	DOWN.Rhesus	GO:0051604	protein maturation	3.47089e-10	3.03391e-08	2.29613e-08	24
Biological Process	DOWN.Rhesus	GO:0032102	negative regulation of response to external stimulus	6.37303e-10	5.43142e-08	4.11061e-08	27
Biological Process	DOWN.Rhesus	GO:0007409	axonogenesis	7.04634e-10	5.85877e-08	4.43404e-08	27
Biological Process	DOWN.Rhesus	GO:0032963	collagen metabolic process	8.28416e-10	6.72397e-08	5.08884e-08	14
Biological Process	DOWN.Rhesus	GO:0001706	endoderm formation	9.51379e-10	7.54244e-08	5.70827e-08	11
Biological Process	DOWN.Rhesus	GO:0007369	gastrulation	1.15033e-09	8.91245e-08	6.74512e-08	18
Biological Process	DOWN.Rhesus	GO:0045785	positive regulation of cell adhesion	1.3985e-09	1.05944e-07	8.01806e-08	28
Biological Process	DOWN.Rhesus	GO:0071711	basement membrane organization	2.41185e-09	1.78739e-07	1.35273e-07	9
Biological Process	DOWN.Rhesus	GO:0007411	axon guidance	3.5987e-09	2.61021e-07	1.97546e-07	19
Biological Process	DOWN.Rhesus	GO:0097485	neuron projection guidance	3.85968e-09	2.74117e-07	2.07458e-07	19
Biological Process	DOWN.Rhesus	GO:0007160	cell-matrix adhesion	4.13806e-09	2.87891e-07	2.17882e-07	19
Biological Process	DOWN.Rhesus	GO:0010811	positive regulation of cell-substrate adhesion	6.54278e-09	4.46087e-07	3.37607e-07	14
Biological Process	DOWN.Rhesus	GO:0061448	connective tissue development	7.46663e-09	4.99093e-07	3.77724e-07	20
Biological Process	DOWN.Rhesus	GO:0001704	formation of primary germ layer	8.05212e-09	5.27878e-07	3.99509e-07	14
Biological Process	DOWN.Rhesus	GO:0010810	regulation of cell-substrate adhesion	8.38709e-09	5.39464e-07	4.08277e-07	18
Biological Process	DOWN.Rhesus	GO:0016485	protein processing	9.28611e-09	5.86229e-07	4.4367e-07	19
Biological Process	DOWN.Rhesus	GO:0034329	cell junction assembly	1.00807e-08	6.2482e-07	4.72876e-07	25
Biological Process	DOWN.Rhesus	GO:0072376	protein activation cascade	1.10476e-08	6.7252e-07	5.08977e-07	7
Biological Process	DOWN.Rhesus	GO:0008037	cell recognition	1.45966e-08	8.72981e-07	6.6069e-07	18
Biological Process	DOWN.Rhesus	GO:0002062	chondrocyte differentiation	1.83819e-08	1.08041e-06	8.17676e-07	13
Biological Process	DOWN.Rhesus	GO:0045216	cell-cell junction organization	1.95041e-08	1.12694e-06	8.52892e-07	17
Biological Process	DOWN.Rhesus	GO:0085029	extracellular matrix assembly	2.47237e-08	1.40472e-06	1.06312e-06	9
Biological Process	DOWN.Rhesus	GO:0001894	tissue homeostasis	4.3198e-08	2.41413e-06	1.82706e-06	19
Biological Process	DOWN.Rhesus	GO:0034446	substrate adhesion-dependent cell spreading	1.18952e-07	6.54042e-06	4.94992e-06	12
Biological Process	DOWN.Rhesus	GO:0072378	blood coagulation, fibrin clot formation	1.22467e-07	6.62682e-06	5.01531e-06	6
Biological Process	DOWN.Rhesus	GO:0006022	aminoglycan metabolic process	1.28115e-07	6.82411e-06	5.16462e-06	13
Biological Process	DOWN.Rhesus	GO:0001655	urogenital system development	1.50846e-07	7.91127e-06	5.98741e-06	21
Biological Process	DOWN.Rhesus	GO:0002526	acute inflammatory response	1.60014e-07	8.26498e-06	6.2551e-06	12
Biological Process	DOWN.Rhesus	GO:1903053	regulation of extracellular matrix organization	1.74547e-07	8.88106e-06	6.72137e-06	9
Biological Process	DOWN.Rhesus	GO:0051917	regulation of fibrinolysis	1.81373e-07	9.09266e-06	6.88151e-06	6
Biological Process	DOWN.Rhesus	GO:0060249	anatomical structure homeostasis	1.88543e-07	9.31513e-06	7.04988e-06	20
Biological Process	DOWN.Rhesus	GO:0090287	regulation of cellular response to growth factor stimulus	2.3946e-07	1.15393e-05	8.73314e-06	20
Biological Process	DOWN.Rhesus	GO:0044403	biological process involved in symbiotic interaction	2.42539e-07	1.15393e-05	8.73314e-06	19
Biological Process	DOWN.Rhesus	GO:0031099	regeneration	2.43716e-07	1.15393e-05	8.73314e-06	15
Biological Process	DOWN.Rhesus	GO:0007162	negative regulation of cell adhesion	2.55004e-07	1.19083e-05	9.01247e-06	19
Biological Process	DOWN.Rhesus	GO:0006898	receptor-mediated endocytosis	4.17415e-07	1.92293e-05	1.45531e-05	17
Biological Process	DOWN.Rhesus	GO:0006959	humoral immune response	4.57825e-07	2.08097e-05	1.57492e-05	19
Biological Process	DOWN.Rhesus	GO:0007413	axonal fasciculation	5.10281e-07	2.24821e-05	1.70149e-05	6
Biological Process	DOWN.Rhesus	GO:0106030	neuron projection fasciculation	5.10281e-07	2.24821e-05	1.70149e-05	6
Biological Process	DOWN.Rhesus	GO:0043171	peptide catabolic process	5.14405e-07	2.24821e-05	1.70149e-05	7
Biological Process	DOWN.Rhesus	GO:0001867	complement activation, lectin pathway	5.55901e-07	2.33981e-05	1.77081e-05	5
Biological Process	DOWN.Rhesus	GO:0006953	acute-phase response	5.55953e-07	2.33981e-05	1.77081e-05	8
Biological Process	DOWN.Rhesus	GO:0008038	neuron recognition	5.55953e-07	2.33981e-05	1.77081e-05	8
Biological Process	DOWN.Rhesus	GO:0007178	transmembrane receptor protein serine/threonine kinase signaling pathway	5.65071e-07	2.34918e-05	1.77791e-05	21
Biological Process	DOWN.Rhesus	GO:0001503	ossification	6.87655e-07	2.82436e-05	2.13753e-05	22
Biological Process	DOWN.Rhesus	GO:0002253	activation of immune response	7.54039e-07	3.06014e-05	2.31598e-05	21
Biological Process	DOWN.Rhesus	GO:2001046	positive regulation of integrin-mediated signaling pathway	8.9217e-07	3.57551e-05	2.70602e-05	5
Biological Process	DOWN.Rhesus	GO:0034332	adherens junction organization	9.02007e-07	3.57551e-05	2.70602e-05	8
Biological Process	DOWN.Rhesus	GO:0007565	female pregnancy	1.17052e-06	4.58657e-05	3.47121e-05	14
Biological Process	DOWN.Rhesus	GO:1903317	regulation of protein maturation	1.35446e-06	5.247e-05	3.97104e-05	9
Biological Process	DOWN.Rhesus	GO:0140448	signaling receptor ligand precursor processing	1.42441e-06	5.45596e-05	4.12918e-05	7
Biological Process	DOWN.Rhesus	GO:1903510	mucopolysaccharide metabolic process	1.74886e-06	6.62428e-05	5.01339e-05	10
Biological Process	DOWN.Rhesus	GO:0016049	cell growth	1.93316e-06	7.2419e-05	5.48082e-05	23
Biological Process	DOWN.Rhesus	GO:0010954	positive regulation of protein processing	2.03148e-06	7.52751e-05	5.69697e-05	6
Biological Process	DOWN.Rhesus	GO:0030203	glycosaminoglycan metabolic process	2.69933e-06	9.89465e-05	7.48847e-05	11
Biological Process	DOWN.Rhesus	GO:0051701	biological process involved in interaction with host	2.72922e-06	9.89777e-05	7.49083e-05	14
Biological Process	DOWN.Rhesus	GO:0030194	positive regulation of blood coagulation	3.24073e-06	0.000113893	8.61966e-05	6
Biological Process	DOWN.Rhesus	GO:1900048	positive regulation of hemostasis	3.24073e-06	0.000113893	8.61966e-05	6
Biological Process	DOWN.Rhesus	GO:1903319	positive regulation of protein maturation	3.24073e-06	0.000113893	8.61966e-05	6
Biological Process	DOWN.Rhesus	GO:0044703	multi-organism reproductive process	3.83603e-06	0.000133439	0.000100989	14
Biological Process	DOWN.Rhesus	GO:0090303	positive regulation of wound healing	4.14752e-06	0.000142817	0.000108087	8
Biological Process	DOWN.Rhesus	GO:0044000	movement in host	4.49201e-06	0.000153133	0.000115894	13
Biological Process	DOWN.Rhesus	GO:0006958	complement activation, classical pathway	4.76368e-06	0.00015921	0.000120493	10
Biological Process	DOWN.Rhesus	GO:1901890	positive regulation of cell junction assembly	4.76368e-06	0.00015921	0.000120493	10
Biological Process	DOWN.Rhesus	GO:0050820	positive regulation of coagulation	4.97941e-06	0.000164804	0.000124727	6
Biological Process	DOWN.Rhesus	GO:0018108	peptidyl-tyrosine phosphorylation	5.80152e-06	0.000189838	0.000143673	19
Biological Process	DOWN.Rhesus	GO:0051962	positive regulation of nervous system development	5.84717e-06	0.000189838	0.000143673	16
Biological Process	DOWN.Rhesus	GO:0044706	multi-multicellular organism process	6.24789e-06	0.000199245	0.000150793	14
Biological Process	DOWN.Rhesus	GO:0018212	peptidyl-tyrosine modification	6.2538e-06	0.000199245	0.000150793	19
Biological Process	DOWN.Rhesus	GO:0098742	cell-cell adhesion via plasma-membrane adhesion molecules	6.69454e-06	0.000211312	0.000159925	16
Biological Process	DOWN.Rhesus	GO:0033627	cell adhesion mediated by integrin	7.3624e-06	0.000230177	0.000174202	9
Biological Process	DOWN.Rhesus	GO:0031638	zymogen activation	7.49475e-06	0.000230177	0.000174202	8
Biological Process	DOWN.Rhesus	GO:0070613	regulation of protein processing	7.49475e-06	0.000230177	0.000174202	8
Biological Process	DOWN.Rhesus	GO:0072001	renal system development	7.59022e-06	0.000231027	0.000174846	17
Biological Process	DOWN.Rhesus	GO:0006029	proteoglycan metabolic process	8.86404e-06	0.000267412	0.000202383	9
Biological Process	DOWN.Rhesus	GO:0032964	collagen biosynthetic process	9.65426e-06	0.000288696	0.000218491	7
Biological Process	DOWN.Rhesus	GO:0007156	homophilic cell adhesion via plasma membrane adhesion molecules	1.11813e-05	0.000331452	0.00025085	12
Biological Process	DOWN.Rhesus	GO:0048013	ephrin receptor signaling pathway	1.26014e-05	0.000370328	0.000280272	7
Biological Process	DOWN.Rhesus	GO:0035633	maintenance of blood-brain barrier	1.27741e-05	0.000372195	0.000281685	6
Biological Process	DOWN.Rhesus	GO:0002455	humoral immune response mediated by circulating immunoglobulin	1.33913e-05	0.000386871	0.000292792	10
Biological Process	DOWN.Rhesus	GO:1901888	regulation of cell junction assembly	1.45617e-05	0.000417148	0.000315706	13
Biological Process	DOWN.Rhesus	GO:0016486	peptide hormone processing	1.51355e-05	0.000426422	0.000322724	6
Biological Process	DOWN.Rhesus	GO:0018149	peptide cross-linking	1.51355e-05	0.000426422	0.000322724	6
Biological Process	DOWN.Rhesus	GO:0019062	virion attachment to host cell	1.55735e-05	0.000431628	0.000326665	4
Biological Process	DOWN.Rhesus	GO:0110011	regulation of basement membrane organization	1.55735e-05	0.000431628	0.000326665	4
Biological Process	DOWN.Rhesus	GO:0030449	regulation of complement activation	1.63244e-05	0.0004452	0.000336937	5
Biological Process	DOWN.Rhesus	GO:2001044	regulation of integrin-mediated signaling pathway	1.63244e-05	0.0004452	0.000336937	5
Biological Process	DOWN.Rhesus	GO:0043534	blood vessel endothelial cell migration	1.67914e-05	0.000454301	0.000343824	12
Biological Process	DOWN.Rhesus	GO:0046718	viral entry into host cell	1.93594e-05	0.000519655	0.000393285	11
Biological Process	DOWN.Rhesus	GO:1903036	positive regulation of response to wounding	2.12201e-05	0.000565151	0.000427717	8
Biological Process	DOWN.Rhesus	GO:0071559	response to transforming growth factor beta	2.25129e-05	0.000594934	0.000450258	15
Biological Process	DOWN.Rhesus	GO:0044089	positive regulation of cellular component biogenesis	2.49925e-05	0.000655379	0.000496004	21
Biological Process	DOWN.Rhesus	GO:0045765	regulation of angiogenesis	2.52347e-05	0.000656681	0.000496989	17
Biological Process	DOWN.Rhesus	GO:0060350	endochondral bone morphogenesis	2.62122e-05	0.000676951	0.00051233	7
Biological Process	DOWN.Rhesus	GO:0007179	transforming growth factor beta receptor signaling pathway	2.66438e-05	0.000682922	0.000516849	13
Biological Process	DOWN.Rhesus	GO:0044409	entry into host	2.95281e-05	0.000751204	0.000568526	11
Biological Process	DOWN.Rhesus	GO:1901342	regulation of vasculature development	3.13019e-05	0.000790432	0.000598215	17
Biological Process	DOWN.Rhesus	GO:0003081	regulation of systemic arterial blood pressure by renin-angiotensin	3.1733e-05	0.000793581	0.000600598	5
Biological Process	DOWN.Rhesus	GO:0048762	mesenchymal cell differentiation	3.18922e-05	0.000793581	0.000600598	14
Biological Process	DOWN.Rhesus	GO:0044650	adhesion of symbiont to host cell	3.29447e-05	0.000807974	0.000611491	4
Biological Process	DOWN.Rhesus	GO:0051918	negative regulation of fibrinolysis	3.29447e-05	0.000807974	0.000611491	4
Biological Process	DOWN.Rhesus	GO:0050808	synapse organization	3.46842e-05	0.00084456	0.00063918	19
Biological Process	DOWN.Rhesus	GO:0006929	substrate-dependent cell migration	3.88048e-05	0.000931588	0.000705045	5
Biological Process	DOWN.Rhesus	GO:0060343	trabecula formation	3.88048e-05	0.000931588	0.000705045	5
Biological Process	DOWN.Rhesus	GO:0097006	regulation of plasma lipoprotein particle levels	4.01293e-05	0.000956648	0.00072401	8
Biological Process	DOWN.Rhesus	GO:0010632	regulation of epithelial cell migration	4.1394e-05	0.000979945	0.000741642	15
Biological Process	DOWN.Rhesus	GO:0048705	skeletal system morphogenesis	4.46547e-05	0.00104985	0.000794546	13
Biological Process	DOWN.Rhesus	GO:0048588	developmental cell growth	4.88767e-05	0.00114124	0.000863711	13
Biological Process	DOWN.Rhesus	GO:0050920	regulation of chemotaxis	5.1115e-05	0.00118495	0.000896791	13
Biological Process	DOWN.Rhesus	GO:0007586	digestion	5.14438e-05	0.00118495	0.000896791	10
Biological Process	DOWN.Rhesus	GO:0045862	positive regulation of proteolysis	5.61006e-05	0.00128354	0.000971407	17
Biological Process	DOWN.Rhesus	GO:0050730	regulation of peptidyl-tyrosine phosphorylation	5.74428e-05	0.00130548	0.000988016	14
Biological Process	DOWN.Rhesus	GO:0060348	bone development	5.83739e-05	0.00131786	0.000997382	13
Biological Process	DOWN.Rhesus	GO:0071560	cellular response to transforming growth factor beta stimulus	7.01649e-05	0.00157363	0.00119096	14
Biological Process	DOWN.Rhesus	GO:0051960	regulation of nervous system development	7.15187e-05	0.00159351	0.001206	19
Biological Process	DOWN.Rhesus	GO:0061383	trabecula morphogenesis	7.25777e-05	0.00160584	0.00121534	6
Biological Process	DOWN.Rhesus	GO:0010720	positive regulation of cell development	7.30143e-05	0.00160584	0.00121534	15
Biological Process	DOWN.Rhesus	GO:0001822	kidney development	7.85247e-05	0.001705	0.00129038	15
Biological Process	DOWN.Rhesus	GO:0010634	positive regulation of epithelial cell migration	7.90317e-05	0.001705	0.00129038	11
Biological Process	DOWN.Rhesus	GO:0034368	protein-lipid complex remodeling	8.00062e-05	0.001705	0.00129038	5
Biological Process	DOWN.Rhesus	GO:0034369	plasma lipoprotein particle remodeling	8.00062e-05	0.001705	0.00129038	5
Biological Process	DOWN.Rhesus	GO:0016032	viral process	8.00233e-05	0.001705	0.00129038	18
Biological Process	DOWN.Rhesus	GO:0044406	adhesion of symbiont to host	8.09054e-05	0.00171308	0.0012965	4
Biological Process	DOWN.Rhesus	GO:0042445	hormone metabolic process	8.22743e-05	0.00173132	0.00131029	13
Biological Process	DOWN.Rhesus	GO:0060485	mesenchyme development	9.06467e-05	0.00189579	0.00143478	15
Biological Process	DOWN.Rhesus	GO:0031346	positive regulation of cell projection organization	9.86258e-05	0.00205009	0.00155155	16
Biological Process	DOWN.Rhesus	GO:0045807	positive regulation of endocytosis	0.000104405	0.00215707	0.00163252	8
Biological Process	DOWN.Rhesus	GO:0007043	cell-cell junction assembly	0.000109031	0.00223907	0.00169458	10
Biological Process	DOWN.Rhesus	GO:0034367	protein-containing complex remodeling	0.000110296	0.00225148	0.00170397	5
Biological Process	DOWN.Rhesus	GO:0019058	viral life cycle	0.000111892	0.00227047	0.00171834	15
Biological Process	DOWN.Rhesus	GO:0060349	bone morphogenesis	0.000120723	0.00243518	0.001843	8
Biological Process	DOWN.Rhesus	GO:0048880	sensory system development	0.00012761	0.00254475	0.00192592	17
Biological Process	DOWN.Rhesus	GO:0035924	cellular response to vascular endothelial growth factor stimulus	0.000127691	0.00254475	0.00192592	7
Biological Process	DOWN.Rhesus	GO:0060351	cartilage development involved in endochondral bone morphogenesis	0.000128395	0.00254475	0.00192592	5
Biological Process	DOWN.Rhesus	GO:0006957	complement activation, alternative pathway	0.000132818	0.00261721	0.00198076	4
Biological Process	DOWN.Rhesus	GO:0050770	regulation of axonogenesis	0.000135161	0.00264145	0.0019991	10
Biological Process	DOWN.Rhesus	GO:0030324	lung development	0.000135598	0.00264145	0.0019991	11
Biological Process	DOWN.Rhesus	GO:0034381	plasma lipoprotein particle clearance	0.000143834	0.00278596	0.00210847	6
Biological Process	DOWN.Rhesus	GO:0003007	heart morphogenesis	0.000162492	0.00311064	0.0023542	13
Biological Process	DOWN.Rhesus	GO:0008217	regulation of blood pressure	0.000163334	0.00311064	0.0023542	11
Biological Process	DOWN.Rhesus	GO:0030323	respiratory tube development	0.000163334	0.00311064	0.0023542	11
Biological Process	DOWN.Rhesus	GO:0030212	hyaluronan metabolic process	0.000171335	0.00322697	0.00244224	5
Biological Process	DOWN.Rhesus	GO:0050654	chondroitin sulfate proteoglycan metabolic process	0.000171335	0.00322697	0.00244224	5
Biological Process	DOWN.Rhesus	GO:0002683	negative regulation of immune system process	0.000178751	0.00333297	0.00252246	18
Biological Process	DOWN.Rhesus	GO:0050731	positive regulation of peptidyl-tyrosine phosphorylation	0.000178918	0.00333297	0.00252246	11
Biological Process	DOWN.Rhesus	GO:0048844	artery morphogenesis	0.000192892	0.00357375	0.00270468	7
Biological Process	DOWN.Rhesus	GO:0001954	positive regulation of cell-matrix adhesion	0.000195856	0.00358271	0.00271147	6
Biological Process	DOWN.Rhesus	GO:0006026	aminoglycan catabolic process	0.000196529	0.00358271	0.00271147	5
Biological Process	DOWN.Rhesus	GO:0035909	aorta morphogenesis	0.000196529	0.00358271	0.00271147	5
Biological Process	DOWN.Rhesus	GO:0070482	response to oxygen levels	0.00020374	0.00369441	0.00279601	15
Biological Process	DOWN.Rhesus	GO:0022600	digestive system process	0.000208514	0.00374275	0.00283259	8
Biological Process	DOWN.Rhesus	GO:0071230	cellular response to amino acid stimulus	0.000208693	0.00374275	0.00283259	7
Biological Process	DOWN.Rhesus	GO:0010594	regulation of endothelial cell migration	0.000209699	0.00374275	0.00283259	12
Biological Process	DOWN.Rhesus	GO:0050769	positive regulation of neurogenesis	0.000218262	0.00387528	0.00293289	12
Biological Process	DOWN.Rhesus	GO:0060840	artery development	0.000222456	0.00392929	0.00297377	8
Biological Process	DOWN.Rhesus	GO:0070371	ERK1 and ERK2 cascade	0.00022414	0.00393862	0.00298083	15
Biological Process	DOWN.Rhesus	GO:0002697	regulation of immune effector process	0.000229254	0.00400782	0.0030332	16
Biological Process	DOWN.Rhesus	GO:0040013	negative regulation of locomotion	0.000234437	0.00407753	0.00308596	17
Biological Process	DOWN.Rhesus	GO:0060560	developmental growth involved in morphogenesis	0.000236282	0.00408877	0.00309446	12
Biological Process	DOWN.Rhesus	GO:0051149	positive regulation of muscle cell differentiation	0.000243428	0.00419114	0.00317194	7
Biological Process	DOWN.Rhesus	GO:0001558	regulation of cell growth	0.000254768	0.00436435	0.00330303	17
Biological Process	DOWN.Rhesus	GO:2000146	negative regulation of cell motility	0.000257834	0.00439478	0.00332606	16
Biological Process	DOWN.Rhesus	GO:0036293	response to decreased oxygen levels	0.000276028	0.0046815	0.00354305	14
Biological Process	DOWN.Rhesus	GO:0001990	regulation of systemic arterial blood pressure by hormone	0.000289241	0.0048813	0.00369427	5
Biological Process	DOWN.Rhesus	GO:0001654	eye development	0.000297863	0.00500205	0.00378565	16
Biological Process	DOWN.Rhesus	GO:0030277	maintenance of gastrointestinal epithelium	0.000302721	0.00503269	0.00380884	4
Biological Process	DOWN.Rhesus	GO:0071404	cellular response to low-density lipoprotein particle stimulus	0.000302721	0.00503269	0.00380884	4
Biological Process	DOWN.Rhesus	GO:0021954	central nervous system neuron development	0.000304117	0.00503269	0.00380884	7
Biological Process	DOWN.Rhesus	GO:0006909	phagocytosis	0.000324737	0.00534797	0.00404745	14
Biological Process	DOWN.Rhesus	GO:0032092	positive regulation of protein binding	0.000326847	0.00535684	0.00405416	7
Biological Process	DOWN.Rhesus	GO:0150063	visual system development	0.000333655	0.00544224	0.0041188	16
Biological Process	DOWN.Rhesus	GO:0035904	aorta development	0.000343785	0.00558078	0.00422365	6
Biological Process	DOWN.Rhesus	GO:0030100	regulation of endocytosis	0.00035546	0.00574295	0.00434638	11
Biological Process	DOWN.Rhesus	GO:1901136	carbohydrate derivative catabolic process	0.000358875	0.00577078	0.00436744	10
Biological Process	DOWN.Rhesus	GO:0001542	ovulation from ovarian follicle	0.000380126	0.00599931	0.0045404	3
Biological Process	DOWN.Rhesus	GO:0002002	regulation of angiotensin levels in blood	0.000380126	0.00599931	0.0045404	3
Biological Process	DOWN.Rhesus	GO:0060346	bone trabecula formation	0.000380126	0.00599931	0.0045404	3
Biological Process	DOWN.Rhesus	GO:1903596	regulation of gap junction assembly	0.000380126	0.00599931	0.0045404	3
Biological Process	DOWN.Rhesus	GO:0060541	respiratory system development	0.000385389	0.00605433	0.00458204	11
Biological Process	DOWN.Rhesus	GO:0071772	response to BMP	0.000392524	0.00611011	0.00462425	10
Biological Process	DOWN.Rhesus	GO:0071773	cellular response to BMP stimulus	0.000392524	0.00611011	0.00462425	10
Biological Process	DOWN.Rhesus	GO:0071229	cellular response to acid chemical	0.000403325	0.0062497	0.0047299	7
Biological Process	DOWN.Rhesus	GO:0050673	epithelial cell proliferation	0.000409948	0.00629574	0.00476475	18
Biological Process	DOWN.Rhesus	GO:0048771	tissue remodeling	0.000410309	0.00629574	0.00476475	10
Biological Process	DOWN.Rhesus	GO:0071604	transforming growth factor beta production	0.000411837	0.00629574	0.00476475	5
Biological Process	DOWN.Rhesus	GO:0035988	chondrocyte proliferation	0.000429396	0.00653488	0.00494573	4
Biological Process	DOWN.Rhesus	GO:0043200	response to amino acid	0.000432866	0.0065584	0.00496353	8
Biological Process	DOWN.Rhesus	GO:0031100	animal organ regeneration	0.00044478	0.00670909	0.00507757	6
Biological Process	DOWN.Rhesus	GO:0016064	immunoglobulin mediated immune response	0.000451626	0.00678234	0.00513301	11
Biological Process	DOWN.Rhesus	GO:0010975	regulation of neuron projection development	0.000480449	0.00718355	0.00543666	17
Biological Process	DOWN.Rhesus	GO:0090288	negative regulation of cellular response to growth factor stimulus	0.000484491	0.00721236	0.00545846	8
Biological Process	DOWN.Rhesus	GO:0090092	regulation of transmembrane receptor protein serine/threonine kinase signaling pathway	0.000501317	0.00734119	0.00555596	13
Biological Process	DOWN.Rhesus	GO:0002449	lymphocyte mediated immunity	0.000502211	0.00734119	0.00555596	15
Biological Process	DOWN.Rhesus	GO:0003148	outflow tract septum morphogenesis	0.000505142	0.00734119	0.00555596	4
Biological Process	DOWN.Rhesus	GO:0048745	smooth muscle tissue development	0.000505142	0.00734119	0.00555596	4
Biological Process	DOWN.Rhesus	GO:1901071	glucosamine-containing compound metabolic process	0.000505142	0.00734119	0.00555596	4
Biological Process	DOWN.Rhesus	GO:0019724	B cell mediated immunity	0.000507343	0.00734119	0.00555596	11
Biological Process	DOWN.Rhesus	GO:0030301	cholesterol transport	0.000512114	0.00734119	0.00555596	8
Biological Process	DOWN.Rhesus	GO:0031623	receptor internalization	0.000512114	0.00734119	0.00555596	8
Biological Process	DOWN.Rhesus	GO:0030336	negative regulation of cell migration	0.000516567	0.00734119	0.00555596	15
Biological Process	DOWN.Rhesus	GO:0048251	elastic fiber assembly	0.000516834	0.00734119	0.00555596	3
Biological Process	DOWN.Rhesus	GO:0098883	synapse pruning	0.000516834	0.00734119	0.00555596	3
Biological Process	DOWN.Rhesus	GO:0042692	muscle cell differentiation	0.000530357	0.00748967	0.00566833	16
Biological Process	DOWN.Rhesus	GO:0002040	sprouting angiogenesis	0.000531681	0.00748967	0.00566833	10
Biological Process	DOWN.Rhesus	GO:0002698	negative regulation of immune effector process	0.000541	0.00755847	0.00572041	8
Biological Process	DOWN.Rhesus	GO:0048675	axon extension	0.000541	0.00755847	0.00572041	8
Biological Process	DOWN.Rhesus	GO:0030574	collagen catabolic process	0.000570048	0.00789957	0.00597855	5
Biological Process	DOWN.Rhesus	GO:0071827	plasma lipoprotein particle organization	0.000570048	0.00789957	0.00597855	5
Biological Process	DOWN.Rhesus	GO:0007044	cell-substrate junction assembly	0.000599004	0.00826722	0.0062568	7
Biological Process	DOWN.Rhesus	GO:0001666	response to hypoxia	0.000607264	0.00834743	0.00631751	13
Biological Process	DOWN.Rhesus	GO:0060562	epithelial tube morphogenesis	0.000618109	0.00846238	0.0064045	14
Biological Process	DOWN.Rhesus	GO:0002920	regulation of humoral immune response	0.000631747	0.0086145	0.00651963	5
Biological Process	DOWN.Rhesus	GO:0061097	regulation of protein tyrosine kinase activity	0.000637905	0.00866381	0.00655695	7
Biological Process	DOWN.Rhesus	GO:0050767	regulation of neurogenesis	0.000662348	0.0089601	0.00678118	15
Biological Process	DOWN.Rhesus	GO:0003206	cardiac chamber morphogenesis	0.000670025	0.00902812	0.00683266	8
Biological Process	DOWN.Rhesus	GO:0031639	plasminogen activation	0.000684346	0.00918479	0.00695124	4
Biological Process	DOWN.Rhesus	GO:0002443	leukocyte mediated immunity	0.000729941	0.00975831	0.00738529	17
Biological Process	DOWN.Rhesus	GO:0048839	inner ear development	0.00073845	0.00983349	0.00744219	10
Biological Process	DOWN.Rhesus	GO:0051147	regulation of muscle cell differentiation	0.000754572	0.0100091	0.00757508	9
Biological Process	DOWN.Rhesus	GO:0060976	coronary vasculature development	0.00076999	0.0101347	0.00767017	5
Biological Process	DOWN.Rhesus	GO:0071825	protein-lipid complex subunit organization	0.00076999	0.0101347	0.00767017	5
Biological Process	DOWN.Rhesus	GO:0030900	forebrain development	0.000777891	0.0101993	0.00771907	15
Biological Process	DOWN.Rhesus	GO:0003416	endochondral bone growth	0.000788978	0.0102267	0.00773978	4
Biological Process	DOWN.Rhesus	GO:0021952	central nervous system projection neuron axonogenesis	0.000788978	0.0102267	0.00773978	4
Biological Process	DOWN.Rhesus	GO:0044331	cell-cell adhesion mediated by cadherin	0.000788978	0.0102267	0.00773978	4
Biological Process	DOWN.Rhesus	GO:0060415	muscle tissue morphogenesis	0.000828862	0.010703	0.00810024	6
Biological Process	DOWN.Rhesus	GO:0003044	regulation of systemic arterial blood pressure mediated by a chemical signal	0.000847017	0.0108962	0.00824643	5
Biological Process	DOWN.Rhesus	GO:0150115	cell-substrate junction organization	0.000863518	0.0110447	0.00835889	7
Biological Process	DOWN.Rhesus	GO:0010595	positive regulation of endothelial cell migration	0.000865048	0.0110447	0.00835889	8
Biological Process	DOWN.Rhesus	GO:0045916	negative regulation of complement activation	0.00087596	0.0110598	0.00837028	3
Biological Process	DOWN.Rhesus	GO:0061430	bone trabecula morphogenesis	0.00087596	0.0110598	0.00837028	3
Biological Process	DOWN.Rhesus	GO:1903961	positive regulation of anion transmembrane transport	0.00087596	0.0110598	0.00837028	3
Biological Process	DOWN.Rhesus	GO:0050766	positive regulation of phagocytosis	0.00089073	0.0112048	0.00848001	6
Biological Process	DOWN.Rhesus	GO:1902547	regulation of cellular response to vascular endothelial growth factor stimulus	0.000904414	0.0113351	0.00857863	4
Biological Process	DOWN.Rhesus	GO:0038084	vascular endothelial growth factor signaling pathway	0.00092964	0.0116086	0.00878561	5
Biological Process	DOWN.Rhesus	GO:0031348	negative regulation of defense response	0.00093939	0.0116875	0.00884535	12
Biological Process	DOWN.Rhesus	GO:0001101	response to acid chemical	0.000954783	0.0118358	0.0089576	8
Biological Process	DOWN.Rhesus	GO:0003205	cardiac chamber development	0.00102245	0.0125831	0.00952315	9
Biological Process	DOWN.Rhesus	GO:0030509	BMP signaling pathway	0.00102245	0.0125831	0.00952315	9
Biological Process	DOWN.Rhesus	GO:0030204	chondroitin sulfate metabolic process	0.00103125	0.0126457	0.00957055	4
Biological Process	DOWN.Rhesus	GO:0015918	sterol transport	0.00105183	0.0128519	0.00972656	8
Biological Process	DOWN.Rhesus	GO:0009100	glycoprotein metabolic process	0.00106094	0.0129169	0.00977577	15
Biological Process	DOWN.Rhesus	GO:0070372	regulation of ERK1 and ERK2 cascade	0.0010756	0.0130488	0.0098756	13
Biological Process	DOWN.Rhesus	GO:0009313	oligosaccharide catabolic process	0.00110243	0.0131405	0.00994498	3
Biological Process	DOWN.Rhesus	GO:0018158	protein oxidation	0.00110243	0.0131405	0.00994498	3
Biological Process	DOWN.Rhesus	GO:0022038	corpus callosum development	0.00110243	0.0131405	0.00994498	3
Biological Process	DOWN.Rhesus	GO:0046348	amino sugar catabolic process	0.00110243	0.0131405	0.00994498	3
Biological Process	DOWN.Rhesus	GO:0070278	extracellular matrix constituent secretion	0.00110243	0.0131405	0.00994498	3
Biological Process	DOWN.Rhesus	GO:0007568	aging	0.00111171	0.0131705	0.00996773	9
Biological Process	DOWN.Rhesus	GO:0051496	positive regulation of stress fiber assembly	0.00111268	0.0131705	0.00996773	5
Biological Process	DOWN.Rhesus	GO:0050900	leukocyte migration	0.00114393	0.0134936	0.0102123	15
Biological Process	DOWN.Rhesus	GO:0035767	endothelial cell chemotaxis	0.00117006	0.013707	0.0103738	4
Biological Process	DOWN.Rhesus	GO:0098868	bone growth	0.00117006	0.013707	0.0103738	4
Biological Process	DOWN.Rhesus	GO:0048260	positive regulation of receptor-mediated endocytosis	0.0012136	0.01412	0.0106863	5
Biological Process	DOWN.Rhesus	GO:0060071	Wnt signaling pathway, planar cell polarity pathway	0.0012136	0.01412	0.0106863	5
Biological Process	DOWN.Rhesus	GO:0003158	endothelium development	0.00126954	0.0147206	0.0111408	8
Biological Process	DOWN.Rhesus	GO:0010669	epithelial structure maintenance	0.00132146	0.0152707	0.0115572	4
Biological Process	DOWN.Rhesus	GO:0007266	Rho protein signal transduction	0.0013292	0.0153083	0.0115856	8
Biological Process	DOWN.Rhesus	GO:0003151	outflow tract morphogenesis	0.00134001	0.0153292	0.0116015	6
Biological Process	DOWN.Rhesus	GO:0048644	muscle organ morphogenesis	0.00134001	0.0153292	0.0116015	6
Biological Process	DOWN.Rhesus	GO:0022407	regulation of cell-cell adhesion	0.00135207	0.0153313	0.011603	17
Biological Process	DOWN.Rhesus	GO:0032488	Cdc42 protein signal transduction	0.00136268	0.0153313	0.011603	3
Biological Process	DOWN.Rhesus	GO:0034384	high-density lipoprotein particle clearance	0.00136268	0.0153313	0.011603	3
Biological Process	DOWN.Rhesus	GO:0070831	basement membrane assembly	0.00136268	0.0153313	0.011603	3
Biological Process	DOWN.Rhesus	GO:1903543	positive regulation of exosomal secretion	0.00136268	0.0153313	0.011603	3
Biological Process	DOWN.Rhesus	GO:1904645	response to amyloid-beta	0.00143553	0.0160978	0.0121832	5
Biological Process	DOWN.Rhesus	GO:1902905	positive regulation of supramolecular fiber organization	0.00147507	0.0164869	0.0124776	9
Biological Process	DOWN.Rhesus	GO:0098801	regulation of renal system process	0.00148602	0.016555	0.0125292	4
Biological Process	DOWN.Rhesus	GO:0010718	positive regulation of epithelial to mesenchymal transition	0.00155707	0.0172901	0.0130855	5
Biological Process	DOWN.Rhesus	GO:0048259	regulation of receptor-mediated endocytosis	0.00158066	0.0174951	0.0132406	7
Biological Process	DOWN.Rhesus	GO:0034375	high-density lipoprotein particle remodeling	0.00165848	0.0182969	0.0138475	3
Biological Process	DOWN.Rhesus	GO:0055094	response to lipoprotein particle	0.00166433	0.0183023	0.0138515	4
Biological Process	DOWN.Rhesus	GO:0050678	regulation of epithelial cell proliferation	0.00168486	0.0183629	0.0138974	15
Biological Process	DOWN.Rhesus	GO:0008347	glial cell migration	0.00168601	0.0183629	0.0138974	5
Biological Process	DOWN.Rhesus	GO:0090175	regulation of establishment of planar polarity	0.00168601	0.0183629	0.0138974	5
Biological Process	DOWN.Rhesus	GO:0044344	cellular response to fibroblast growth factor stimulus	0.00175011	0.0190004	0.0143799	7
Biological Process	DOWN.Rhesus	GO:0002460	adaptive immune response based on somatic recombination of immune receptors built from immunoglobulin superfamily domains	0.00180913	0.019428	0.0147035	14
Biological Process	DOWN.Rhesus	GO:0035296	regulation of tube diameter	0.00181206	0.019428	0.0147035	8
Biological Process	DOWN.Rhesus	GO:0097746	blood vessel diameter maintenance	0.00181206	0.019428	0.0147035	8
Biological Process	DOWN.Rhesus	GO:0021537	telencephalon development	0.00181229	0.019428	0.0147035	11
Biological Process	DOWN.Rhesus	GO:0002573	myeloid leukocyte differentiation	0.00184807	0.0197495	0.0149468	10
Biological Process	DOWN.Rhesus	GO:0035150	regulation of tube size	0.00189107	0.0201458	0.0152467	8
Biological Process	DOWN.Rhesus	GO:0001755	neural crest cell migration	0.00196713	0.0206979	0.0156646	5
Biological Process	DOWN.Rhesus	GO:0007566	embryo implantation	0.00196713	0.0206979	0.0156646	5
Biological Process	DOWN.Rhesus	GO:0061098	positive regulation of protein tyrosine kinase activity	0.00196713	0.0206979	0.0156646	5
Biological Process	DOWN.Rhesus	GO:0001991	regulation of systemic arterial blood pressure by circulatory renin-angiotensin	0.00199146	0.0206979	0.0156646	3
Biological Process	DOWN.Rhesus	GO:0002921	negative regulation of humoral immune response	0.00199146	0.0206979	0.0156646	3
Biological Process	DOWN.Rhesus	GO:0033631	cell-cell adhesion mediated by integrin	0.00199146	0.0206979	0.0156646	3
Biological Process	DOWN.Rhesus	GO:1903541	regulation of exosomal secretion	0.00199146	0.0206979	0.0156646	3
Biological Process	DOWN.Rhesus	GO:1903729	regulation of plasma membrane organization	0.00199146	0.0206979	0.0156646	3
Biological Process	DOWN.Rhesus	GO:0007416	synapse assembly	0.00200133	0.0207372	0.0156943	9
Biological Process	DOWN.Rhesus	GO:0043583	ear development	0.00204292	0.021104	0.0159719	10
Biological Process	DOWN.Rhesus	GO:0001569	branching involved in blood vessel morphogenesis	0.00206453	0.0212628	0.0160921	4
Biological Process	DOWN.Rhesus	GO:0043010	camera-type eye development	0.00212015	0.0217698	0.0164759	13
Biological Process	DOWN.Rhesus	GO:0045927	positive regulation of growth	0.00217362	0.0222519	0.0168407	11
Biological Process	DOWN.Rhesus	GO:0045766	positive regulation of angiogenesis	0.00223354	0.0227288	0.0172016	9
Biological Process	DOWN.Rhesus	GO:1904018	positive regulation of vasculature development	0.00223354	0.0227288	0.0172016	9
Biological Process	DOWN.Rhesus	GO:0090497	mesenchymal cell migration	0.00228106	0.023072	0.0174614	5
Biological Process	DOWN.Rhesus	GO:0021955	central nervous system neuron axonogenesis	0.00228757	0.023072	0.0174614	4
Biological Process	DOWN.Rhesus	GO:0071402	cellular response to lipoprotein particle stimulus	0.00228757	0.023072	0.0174614	4
Biological Process	DOWN.Rhesus	GO:0071774	response to fibroblast growth factor	0.00234415	0.0233511	0.0176726	7
Biological Process	DOWN.Rhesus	GO:0002693	positive regulation of cellular extravasation	0.00236319	0.0233511	0.0176726	3
Biological Process	DOWN.Rhesus	GO:0010755	regulation of plasminogen activation	0.00236319	0.0233511	0.0176726	3
Biological Process	DOWN.Rhesus	GO:0010958	regulation of amino acid import across plasma membrane	0.00236319	0.0233511	0.0176726	3
Biological Process	DOWN.Rhesus	GO:0016264	gap junction assembly	0.00236319	0.0233511	0.0176726	3
Biological Process	DOWN.Rhesus	GO:1902548	negative regulation of cellular response to vascular endothelial growth factor stimulus	0.00236319	0.0233511	0.0176726	3
Biological Process	DOWN.Rhesus	GO:1903789	regulation of amino acid transmembrane transport	0.00236319	0.0233511	0.0176726	3
Biological Process	DOWN.Rhesus	GO:0022617	extracellular matrix disassembly	0.00245099	0.0239277	0.018109	5
Biological Process	DOWN.Rhesus	GO:0031102	neuron projection regeneration	0.00245099	0.0239277	0.018109	5
Biological Process	DOWN.Rhesus	GO:0032233	positive regulation of actin filament bundle assembly	0.00245099	0.0239277	0.018109	5
Biological Process	DOWN.Rhesus	GO:0045446	endothelial cell differentiation	0.00245665	0.0239277	0.018109	7
Biological Process	DOWN.Rhesus	GO:0090100	positive regulation of transmembrane receptor protein serine/threonine kinase signaling pathway	0.00245665	0.0239277	0.018109	7
Biological Process	DOWN.Rhesus	GO:0050777	negative regulation of immune response	0.00248671	0.0241516	0.0182784	9
Biological Process	DOWN.Rhesus	GO:0051965	positive regulation of synapse assembly	0.00262994	0.0254701	0.0192763	5
Biological Process	DOWN.Rhesus	GO:0010976	positive regulation of neuron projection development	0.00273112	0.0263475	0.0199403	8
Biological Process	DOWN.Rhesus	GO:0097581	lamellipodium organization	0.00273603	0.0263475	0.0199403	6
Biological Process	DOWN.Rhesus	GO:0003417	growth plate cartilage development	0.00277512	0.0263475	0.0199403	3
Biological Process	DOWN.Rhesus	GO:0010744	positive regulation of macrophage derived foam cell differentiation	0.00277512	0.0263475	0.0199403	3
Biological Process	DOWN.Rhesus	GO:0030299	intestinal cholesterol absorption	0.00277512	0.0263475	0.0199403	3
Biological Process	DOWN.Rhesus	GO:0060977	coronary vasculature morphogenesis	0.00277512	0.0263475	0.0199403	3
Biological Process	DOWN.Rhesus	GO:0071634	regulation of transforming growth factor beta production	0.00278237	0.0263475	0.0199403	4
Biological Process	DOWN.Rhesus	GO:0097242	amyloid-beta clearance	0.00278237	0.0263475	0.0199403	4
Biological Process	DOWN.Rhesus	GO:0042063	gliogenesis	0.00281064	0.0264424	0.0200121	12
Biological Process	DOWN.Rhesus	GO:0000768	syncytium formation by plasma membrane fusion	0.00281817	0.0264424	0.0200121	5
Biological Process	DOWN.Rhesus	GO:0140253	cell-cell fusion	0.00281817	0.0264424	0.0200121	5
Biological Process	DOWN.Rhesus	GO:0003018	vascular process in circulatory system	0.00282341	0.0264424	0.0200121	11
Biological Process	DOWN.Rhesus	GO:0010952	positive regulation of peptidase activity	0.00285914	0.0267036	0.0202098	9
Biological Process	DOWN.Rhesus	GO:0001952	regulation of cell-matrix adhesion	0.00294872	0.0273483	0.0206978	7
Biological Process	DOWN.Rhesus	GO:0003014	renal system process	0.00294872	0.0273483	0.0206978	7
Biological Process	DOWN.Rhesus	GO:0060041	retina development in camera-type eye	0.00295224	0.0273483	0.0206978	8
Biological Process	DOWN.Rhesus	GO:0090596	sensory organ morphogenesis	0.00298718	0.027597	0.020886	11
Biological Process	DOWN.Rhesus	GO:0050435	amyloid-beta metabolic process	0.00301595	0.0277875	0.0210301	5
Biological Process	DOWN.Rhesus	GO:0002042	cell migration involved in sprouting angiogenesis	0.00304701	0.027998	0.0211894	6
Biological Process	DOWN.Rhesus	GO:0060389	pathway-restricted SMAD protein phosphorylation	0.00322356	0.0292722	0.0221538	5
Biological Process	DOWN.Rhesus	GO:0002837	regulation of immune response to tumor cell	0.00322861	0.0292722	0.0221538	3
Biological Process	DOWN.Rhesus	GO:0006144	purine nucleobase metabolic process	0.00322861	0.0292722	0.0221538	3
Biological Process	DOWN.Rhesus	GO:0043691	reverse cholesterol transport	0.00322861	0.0292722	0.0221538	3
Biological Process	DOWN.Rhesus	GO:1990182	exosomal secretion	0.00322861	0.0292722	0.0221538	3
Biological Process	DOWN.Rhesus	GO:0006040	amino sugar metabolic process	0.00334583	0.0302545	0.0228972	4
Biological Process	DOWN.Rhesus	GO:0048706	embryonic skeletal system development	0.00336478	0.0302752	0.0229129	7
Biological Process	DOWN.Rhesus	GO:0001738	morphogenesis of a polarized epithelium	0.00338365	0.0302752	0.0229129	6
Biological Process	DOWN.Rhesus	GO:0003073	regulation of systemic arterial blood pressure	0.00338365	0.0302752	0.0229129	6
Biological Process	DOWN.Rhesus	GO:0014033	neural crest cell differentiation	0.00338365	0.0302752	0.0229129	6
Biological Process	DOWN.Rhesus	GO:0043393	regulation of protein binding	0.00349905	0.0312258	0.0236323	9
Biological Process	DOWN.Rhesus	GO:2000027	regulation of animal organ morphogenesis	0.00351296	0.0312681	0.0236643	7
Biological Process	DOWN.Rhesus	GO:0009566	fertilization	0.00361585	0.0321001	0.024294	9
Biological Process	DOWN.Rhesus	GO:0048568	embryonic organ development	0.00363603	0.0321954	0.0243661	15
Biological Process	DOWN.Rhesus	GO:0050892	intestinal absorption	0.00365467	0.0322766	0.0244276	4
Biological Process	DOWN.Rhesus	GO:0006949	syncytium formation	0.00366934	0.0323224	0.0244623	5
Biological Process	DOWN.Rhesus	GO:0031960	response to corticosteroid	0.00370013	0.0325097	0.024604	8
Biological Process	DOWN.Rhesus	GO:0002834	regulation of response to tumor cell	0.00372494	0.0325598	0.0246419	3
Biological Process	DOWN.Rhesus	GO:0097734	extracellular exosome biogenesis	0.00372494	0.0325598	0.0246419	3
Biological Process	DOWN.Rhesus	GO:0048738	cardiac muscle tissue development	0.00380505	0.033175	0.0251075	10
Biological Process	DOWN.Rhesus	GO:0007009	plasma membrane organization	0.00383786	0.0333757	0.0252594	8
Biological Process	DOWN.Rhesus	GO:0050922	negative regulation of chemotaxis	0.00390805	0.0338996	0.0256559	5
Biological Process	DOWN.Rhesus	GO:0030307	positive regulation of cell growth	0.00397951	0.0343026	0.0259609	8
Biological Process	DOWN.Rhesus	GO:0016339	calcium-dependent cell-cell adhesion via plasma membrane cell adhesion molecules	0.0039823	0.0343026	0.0259609	4
Biological Process	DOWN.Rhesus	GO:0031032	actomyosin structure organization	0.00398469	0.0343026	0.0259609	9
Biological Process	DOWN.Rhesus	GO:0010769	regulation of cell morphogenesis involved in differentiation	0.00413902	0.0355413	0.0268984	6
Biological Process	DOWN.Rhesus	GO:0030728	ovulation	0.00426529	0.0363421	0.0275044	3
Biological Process	DOWN.Rhesus	GO:0031290	retinal ganglion cell axon guidance	0.00426529	0.0363421	0.0275044	3
Biological Process	DOWN.Rhesus	GO:0044062	regulation of excretion	0.00426529	0.0363421	0.0275044	3
Biological Process	DOWN.Rhesus	GO:0001837	epithelial to mesenchymal transition	0.00427491	0.0363421	0.0275044	8
Biological Process	DOWN.Rhesus	GO:0001649	osteoblast differentiation	0.00439401	0.0371152	0.0280895	10
Biological Process	DOWN.Rhesus	GO:0007159	leukocyte cell-cell adhesion	0.00439851	0.0371152	0.0280895	14
Biological Process	DOWN.Rhesus	GO:0050727	regulation of inflammatory response	0.00439851	0.0371152	0.0280895	14
Biological Process	DOWN.Rhesus	GO:0003208	cardiac ventricle morphogenesis	0.00441847	0.0371916	0.0281473	5
Biological Process	DOWN.Rhesus	GO:0033002	muscle cell proliferation	0.00451999	0.0379524	0.0287231	10
Biological Process	DOWN.Rhesus	GO:0050807	regulation of synapse organization	0.00466421	0.0388558	0.0294069	9
Biological Process	DOWN.Rhesus	GO:0035567	non-canonical Wnt signaling pathway	0.00469072	0.0388558	0.0294069	5
Biological Process	DOWN.Rhesus	GO:0042698	ovulation cycle	0.00469072	0.0388558	0.0294069	5
Biological Process	DOWN.Rhesus	GO:0060411	cardiac septum morphogenesis	0.00469072	0.0388558	0.0294069	5
Biological Process	DOWN.Rhesus	GO:0010712	regulation of collagen metabolic process	0.00469598	0.0388558	0.0294069	4
Biological Process	DOWN.Rhesus	GO:1904646	cellular response to amyloid-beta	0.00469598	0.0388558	0.0294069	4
Biological Process	DOWN.Rhesus	GO:1990138	neuron projection extension	0.00474933	0.0392021	0.029669	8
Biological Process	DOWN.Rhesus	GO:0045926	negative regulation of growth	0.00478049	0.0392848	0.0297315	10
Biological Process	DOWN.Rhesus	GO:0050764	regulation of phagocytosis	0.0047824	0.0392848	0.0297315	6
Biological Process	DOWN.Rhesus	GO:0002689	negative regulation of leukocyte chemotaxis	0.00485077	0.0393721	0.0297976	3
Biological Process	DOWN.Rhesus	GO:0044241	lipid digestion	0.00485077	0.0393721	0.0297976	3
Biological Process	DOWN.Rhesus	GO:0098856	intestinal lipid absorption	0.00485077	0.0393721	0.0297976	3
Biological Process	DOWN.Rhesus	GO:0140112	extracellular vesicle biogenesis	0.00485077	0.0393721	0.0297976	3
Biological Process	DOWN.Rhesus	GO:0150146	cell junction disassembly	0.00485077	0.0393721	0.0297976	3
Biological Process	DOWN.Rhesus	GO:0032103	positive regulation of response to external stimulus	0.00490933	0.0397528	0.0300857	15
Biological Process	DOWN.Rhesus	GO:0030032	lamellipodium assembly	0.00497468	0.0400915	0.030342	5
Biological Process	DOWN.Rhesus	GO:0042246	tissue regeneration	0.00497468	0.0400915	0.030342	5
Biological Process	DOWN.Rhesus	GO:0051963	regulation of synapse assembly	0.00501236	0.0402998	0.0304997	6
Biological Process	DOWN.Rhesus	GO:0021953	central nervous system neuron differentiation	0.00508738	0.0408068	0.0308834	8
Biological Process	DOWN.Rhesus	GO:0060537	muscle tissue development	0.00519124	0.0415421	0.0314399	14
Biological Process	DOWN.Rhesus	GO:0001736	establishment of planar polarity	0.00527062	0.0418824	0.0316974	5
Biological Process	DOWN.Rhesus	GO:0007164	establishment of tissue polarity	0.00527062	0.0418824	0.0316974	5
Biological Process	DOWN.Rhesus	GO:0045123	cellular extravasation	0.00527062	0.0418824	0.0316974	5
Biological Process	DOWN.Rhesus	GO:0048562	embryonic organ morphogenesis	0.00534484	0.0423734	0.032069	11
Biological Process	DOWN.Rhesus	GO:0061484	hematopoietic stem cell homeostasis	0.00548239	0.04323	0.0327173	3
Biological Process	DOWN.Rhesus	GO:0048813	dendrite morphogenesis	0.00549065	0.04323	0.0327173	7
Biological Process	DOWN.Rhesus	GO:0051180	vitamin transport	0.00549093	0.04323	0.0327173	4
Biological Process	DOWN.Rhesus	GO:0050803	regulation of synapse structure or activity	0.0055951	0.0439486	0.0332612	9
Biological Process	DOWN.Rhesus	GO:0051099	positive regulation of binding	0.00562861	0.0441102	0.0333835	8
Biological Process	DOWN.Rhesus	GO:0003279	cardiac septum development	0.00575096	0.0448628	0.0339531	6
Biological Process	DOWN.Rhesus	GO:0010717	regulation of epithelial to mesenchymal transition	0.00575096	0.0448628	0.0339531	6
Biological Process	DOWN.Rhesus	GO:1902903	regulation of supramolecular fiber organization	0.00590737	0.0458674	0.0347134	13
Biological Process	DOWN.Rhesus	GO:0001974	blood vessel remodeling	0.00592011	0.0458674	0.0347134	4
Biological Process	DOWN.Rhesus	GO:0007528	neuromuscular junction development	0.00592011	0.0458674	0.0347134	4
Biological Process	DOWN.Rhesus	GO:0014706	striated muscle tissue development	0.00594267	0.0459378	0.0347667	10
Biological Process	DOWN.Rhesus	GO:0048659	smooth muscle cell proliferation	0.00601311	0.0463771	0.0350991	8
Biological Process	DOWN.Rhesus	GO:0003071	renal system process involved in regulation of systemic arterial blood pressure	0.00616111	0.0470924	0.0356405	3
Biological Process	DOWN.Rhesus	GO:0031579	membrane raft organization	0.00616111	0.0470924	0.0356405	3
Biological Process	DOWN.Rhesus	GO:0046033	AMP metabolic process	0.00616111	0.0470924	0.0356405	3
Biological Process	DOWN.Rhesus	GO:1902993	positive regulation of amyloid precursor protein catabolic process	0.00616111	0.0470924	0.0356405	3
Biological Process	DOWN.Rhesus	GO:0035265	organ growth	0.00621269	0.0473231	0.0358151	8
Biological Process	DOWN.Rhesus	GO:0006024	glycosaminoglycan biosynthetic process	0.00623293	0.0473231	0.0358151	5
Biological Process	DOWN.Rhesus	GO:0045824	negative regulation of innate immune response	0.00623293	0.0473231	0.0358151	5
Biological Process	DOWN.Rhesus	GO:0010862	positive regulation of pathway-restricted SMAD protein phosphorylation	0.00637105	0.0480507	0.0363657	4
Biological Process	DOWN.Rhesus	GO:0042311	vasodilation	0.00637105	0.0480507	0.0363657	4
Biological Process	DOWN.Rhesus	GO:0099054	presynapse assembly	0.00637105	0.0480507	0.0363657	4
Biological Process	DOWN.Rhesus	GO:0007601	visual perception	0.00647543	0.0487301	0.0368799	9
Biological Process	DOWN.Rhesus	GO:0043588	skin development	0.00649823	0.048794	0.0369283	11
Biological Process	DOWN.Rhesus	GO:0005976	polysaccharide metabolic process	0.00656605	0.0491868	0.0372256	6
Biological Process	DOWN.Rhesus	GO:0050772	positive regulation of axonogenesis	0.0065794	0.0491868	0.0372256	5
Biological Process	UP.Human	GO:0010466	negative regulation of peptidase activity	2.43545e-16	4.36109e-13	3.69597e-13	24
Biological Process	UP.Human	GO:0052547	regulation of peptidase activity	3.56615e-16	4.36109e-13	3.69597e-13	30
Biological Process	UP.Human	GO:0052548	regulation of endopeptidase activity	4.52083e-16	4.36109e-13	3.69597e-13	29
Biological Process	UP.Human	GO:0051346	negative regulation of hydrolase activity	9.9844e-16	6.1315e-13	5.19638e-13	27
Biological Process	UP.Human	GO:0010951	negative regulation of endopeptidase activity	1.05935e-15	6.1315e-13	5.19638e-13	23
Biological Process	UP.Human	GO:0045861	negative regulation of proteolysis	2.1849e-15	1.05385e-12	8.93125e-13	26
Biological Process	UP.Human	GO:0030216	keratinocyte differentiation	1.98476e-10	8.20556e-08	6.95412e-08	15
Biological Process	UP.Human	GO:0018149	peptide cross-linking	2.22828e-09	8.06082e-07	6.83145e-07	8
Biological Process	UP.Human	GO:0042060	wound healing	4.48163e-09	1.44109e-06	1.22131e-06	21
Biological Process	UP.Human	GO:0008544	epidermis development	5.11328e-09	1.47978e-06	1.2541e-06	19
Biological Process	UP.Human	GO:0060249	anatomical structure homeostasis	8.37934e-09	2.20453e-06	1.86831e-06	18
Biological Process	UP.Human	GO:0009913	epidermal cell differentiation	1.72512e-08	4.1604e-06	3.52589e-06	15
Biological Process	UP.Human	GO:0043588	skin development	7.72138e-08	1.7189e-05	1.45675e-05	16
Biological Process	UP.Human	GO:2000116	regulation of cysteine-type endopeptidase activity	1.23731e-07	2.55769e-05	2.16761e-05	14
Biological Process	UP.Human	GO:0031424	keratinization	1.74224e-07	3.36137e-05	2.84872e-05	9
Biological Process	UP.Human	GO:0001906	cell killing	5.12734e-07	8.73534e-05	7.4031e-05	12
Biological Process	UP.Human	GO:0016052	carbohydrate catabolic process	5.13134e-07	8.73534e-05	7.4031e-05	11
Biological Process	UP.Human	GO:0098869	cellular oxidant detoxification	7.83592e-07	0.000125984	0.00010677	9
Biological Process	UP.Human	GO:0043281	regulation of cysteine-type endopeptidase activity involved in apoptotic process	1.21559e-06	0.000185153	0.000156915	12
Biological Process	UP.Human	GO:0044706	multi-multicellular organism process	2.31408e-06	0.000334848	0.00028378	12
Biological Process	UP.Human	GO:1990748	cellular detoxification	2.54362e-06	0.000350536	0.000297075	9
Biological Process	UP.Human	GO:0045454	cell redox homeostasis	3.29601e-06	0.000433575	0.000367449	6
Biological Process	UP.Human	GO:2000117	negative regulation of cysteine-type endopeptidase activity	3.89653e-06	0.000490285	0.000415511	8
Biological Process	UP.Human	GO:0097237	cellular response to toxic substance	4.44134e-06	0.000535551	0.000453874	9
Biological Process	UP.Human	GO:0001894	tissue homeostasis	4.68894e-06	0.000542792	0.00046001	13
Biological Process	UP.Human	GO:0042742	defense response to bacterium	8.26788e-06	0.000920279	0.000779926	15
Biological Process	UP.Human	GO:0006979	response to oxidative stress	9.05878e-06	0.000945482	0.000801285	16
Biological Process	UP.Human	GO:0016485	protein processing	9.41489e-06	0.000945482	0.000801285	12
Biological Process	UP.Human	GO:0032496	response to lipopolysaccharide	9.47442e-06	0.000945482	0.000801285	14
Biological Process	UP.Human	GO:0002237	response to molecule of bacterial origin	1.85704e-05	0.00179143	0.00151821	14
Biological Process	UP.Human	GO:0017014	protein nitrosylation	2.16874e-05	0.00196136	0.00166223	4
Biological Process	UP.Human	GO:0018119	peptidyl-cysteine S-nitrosylation	2.16874e-05	0.00196136	0.00166223	4
Biological Process	UP.Human	GO:0007565	female pregnancy	2.30974e-05	0.00200922	0.00170279	10
Biological Process	UP.Human	GO:0006959	humoral immune response	2.36052e-05	0.00200922	0.00170279	13
Biological Process	UP.Human	GO:0045229	external encapsulating structure organization	2.43867e-05	0.00201643	0.0017089	13
Biological Process	UP.Human	GO:0098754	detoxification	2.73073e-05	0.00216377	0.00183377	9
Biological Process	UP.Human	GO:0010755	regulation of plasminogen activation	2.7664e-05	0.00216377	0.00183377	4
Biological Process	UP.Human	GO:0019730	antimicrobial humoral response	4.02738e-05	0.00302489	0.00256356	8
Biological Process	UP.Human	GO:0022408	negative regulation of cell-cell adhesion	4.07639e-05	0.00302489	0.00256356	10
Biological Process	UP.Human	GO:0048545	response to steroid hormone	4.28906e-05	0.00310314	0.00262987	13
Biological Process	UP.Human	GO:0000302	response to reactive oxygen species	4.43095e-05	0.0031276	0.00265061	10
Biological Process	UP.Human	GO:0005996	monosaccharide metabolic process	4.59955e-05	0.00316931	0.00268595	11
Biological Process	UP.Human	GO:0009636	response to toxic substance	4.94656e-05	0.00332915	0.00282142	11
Biological Process	UP.Human	GO:0070664	negative regulation of leukocyte proliferation	5.37793e-05	0.00349502	0.00296199	7
Biological Process	UP.Human	GO:0044703	multi-organism reproductive process	5.43454e-05	0.00349502	0.00296199	10
Biological Process	UP.Human	GO:0031638	zymogen activation	5.8845e-05	0.00362335	0.00307074	6
Biological Process	UP.Human	GO:0070613	regulation of protein processing	5.8845e-05	0.00362335	0.00307074	6
Biological Process	UP.Human	GO:0044403	biological process involved in symbiotic interaction	7.06996e-05	0.0042626	0.0036125	12
Biological Process	UP.Human	GO:0042130	negative regulation of T cell proliferation	7.53997e-05	0.0044532	0.00377404	6
Biological Process	UP.Human	GO:0044275	cellular carbohydrate catabolic process	7.88293e-05	0.00456264	0.00386678	5
Biological Process	UP.Human	GO:0007159	leukocyte cell-cell adhesion	8.45738e-05	0.00479915	0.00406722	14
Biological Process	UP.Human	GO:1903317	regulation of protein maturation	8.83589e-05	0.00491751	0.00416754	6
Biological Process	UP.Human	GO:0030198	extracellular matrix organization	9.87226e-05	0.00539063	0.0045685	12
Biological Process	UP.Human	GO:0043062	extracellular structure organization	0.000101689	0.00544975	0.0046186	12
Biological Process	UP.Human	GO:0046716	muscle cell cellular homeostasis	0.000108204	0.00569351	0.00482519	4
Biological Process	UP.Human	GO:0006090	pyruvate metabolic process	0.000113643	0.00579622	0.00491223	7
Biological Process	UP.Human	GO:2001233	regulation of apoptotic signaling pathway	0.000115721	0.00579622	0.00491223	13
Biological Process	UP.Human	GO:0019318	hexose metabolic process	0.000116165	0.00579622	0.00491223	10
Biological Process	UP.Human	GO:0006006	glucose metabolic process	0.000128094	0.0062831	0.00532486	9
Biological Process	UP.Human	GO:0043154	negative regulation of cysteine-type endopeptidase activity involved in apoptotic process	0.000138165	0.00666417	0.0056478	6
Biological Process	UP.Human	GO:0098742	cell-cell adhesion via plasma-membrane adhesion molecules	0.000144446	0.00678782	0.0057526	11
Biological Process	UP.Human	GO:0018198	peptidyl-cysteine modification	0.000146438	0.00678782	0.0057526	5
Biological Process	UP.Human	GO:0031639	plasminogen activation	0.000147765	0.00678782	0.0057526	4
Biological Process	UP.Human	GO:0001895	retina homeostasis	0.000158971	0.00718846	0.00609213	6
Biological Process	UP.Human	GO:0051604	protein maturation	0.000165187	0.00735464	0.00623297	12
Biological Process	UP.Human	GO:0050878	regulation of body fluid levels	0.000174918	0.00766987	0.00650013	13
Biological Process	UP.Human	GO:0051702	biological process involved in interaction with symbiont	0.000177596	0.00767108	0.00650115	7
Biological Process	UP.Human	GO:0097529	myeloid leukocyte migration	0.000182231	0.00775554	0.00657273	10
Biological Process	UP.Human	GO:0006096	glycolytic process	0.000194745	0.00816801	0.0069223	6
Biological Process	UP.Human	GO:0097530	granulocyte migration	0.000207671	0.00839652	0.00711595	8
Biological Process	UP.Human	GO:0006757	ATP generation from ADP	0.000207985	0.00839652	0.00711595	6
Biological Process	UP.Human	GO:0005984	disaccharide metabolic process	0.000208898	0.00839652	0.00711595	3
Biological Process	UP.Human	GO:0050900	leukocyte migration	0.000213218	0.00845276	0.00716362	13
Biological Process	UP.Human	GO:0006027	glycosaminoglycan catabolic process	0.000225343	0.00869524	0.00736911	4
Biological Process	UP.Human	GO:0042744	hydrogen peroxide catabolic process	0.000225343	0.00869524	0.00736911	4
Biological Process	UP.Human	GO:0042743	hydrogen peroxide metabolic process	0.000230826	0.0087896	0.00744908	5
Biological Process	UP.Human	GO:0045921	positive regulation of exocytosis	0.00023659	0.00889208	0.00753594	6
Biological Process	UP.Human	GO:0050832	defense response to fungus	0.000251398	0.00923174	0.0078238	5
Biological Process	UP.Human	GO:0050672	negative regulation of lymphocyte proliferation	0.000252007	0.00923174	0.0078238	6
Biological Process	UP.Human	GO:0032148	activation of protein kinase B activity	0.000256695	0.00928594	0.00786973	4
Biological Process	UP.Human	GO:0032945	negative regulation of mononuclear cell proliferation	0.000268203	0.00951312	0.00806226	6
Biological Process	UP.Human	GO:0070486	leukocyte aggregation	0.000269549	0.00951312	0.00806226	3
Biological Process	UP.Human	GO:0051047	positive regulation of secretion	0.000276483	0.00960724	0.00814203	11
Biological Process	UP.Human	GO:0031960	response to corticosteroid	0.000278856	0.00960724	0.00814203	8
Biological Process	UP.Human	GO:0050829	defense response to Gram-negative bacterium	0.000285207	0.00971045	0.00822949	6
Biological Process	UP.Human	GO:0051250	negative regulation of lymphocyte activation	0.000290483	0.00977508	0.00828427	8
Biological Process	UP.Human	GO:0007162	negative regulation of cell adhesion	0.000309061	0.0102807	0.00871279	11
Biological Process	UP.Human	GO:0050868	negative regulation of T cell activation	0.000325295	0.0106978	0.00906623	7
Biological Process	UP.Human	GO:0046031	ADP metabolic process	0.000341341	0.0110993	0.00940656	6
Biological Process	UP.Human	GO:0071621	granulocyte chemotaxis	0.000357444	0.0114938	0.00974086	7
Biological Process	UP.Human	GO:0060326	cell chemotaxis	0.000415779	0.013147	0.0111419	11
Biological Process	UP.Human	GO:0043129	surfactant homeostasis	0.000422485	0.013147	0.0111419	3
Biological Process	UP.Human	GO:1903543	positive regulation of exosomal secretion	0.000422485	0.013147	0.0111419	3
Biological Process	UP.Human	GO:0001909	leukocyte mediated cytotoxicity	0.000429371	0.0132192	0.0112031	7
Biological Process	UP.Human	GO:0006026	aminoglycan catabolic process	0.000461992	0.0140737	0.0119273	4
Biological Process	UP.Human	GO:0022407	regulation of cell-cell adhesion	0.000475792	0.0143431	0.0121557	14
Biological Process	UP.Human	GO:2001237	negative regulation of extrinsic apoptotic signaling pathway	0.000506051	0.0150875	0.0127865	6
Biological Process	UP.Human	GO:0006734	NADH metabolic process	0.000513929	0.0150875	0.0127865	4
Biological Process	UP.Human	GO:0044406	adhesion of symbiont to host	0.000516124	0.0150875	0.0127865	3
Biological Process	UP.Human	GO:0006165	nucleoside diphosphate phosphorylation	0.000533895	0.0154509	0.0130945	6
Biological Process	UP.Human	GO:1903532	positive regulation of secretion by cell	0.000547313	0.0156824	0.0132907	10
Biological Process	UP.Human	GO:0009620	response to fungus	0.000581161	0.0163931	0.013893	5
Biological Process	UP.Human	GO:0031341	regulation of cell killing	0.00059315	0.0163931	0.013893	6
Biological Process	UP.Human	GO:0046939	nucleotide phosphorylation	0.00059315	0.0163931	0.013893	6
Biological Process	UP.Human	GO:0051384	response to glucocorticoid	0.000607798	0.0163931	0.013893	7
Biological Process	UP.Human	GO:0009251	glucan catabolic process	0.000622074	0.0163931	0.013893	3
Biological Process	UP.Human	GO:0048875	chemical homeostasis within a tissue	0.000622074	0.0163931	0.013893	3
Biological Process	UP.Human	GO:1903541	regulation of exosomal secretion	0.000622074	0.0163931	0.013893	3
Biological Process	UP.Human	GO:1903729	regulation of plasma membrane organization	0.000622074	0.0163931	0.013893	3
Biological Process	UP.Human	GO:2001234	negative regulation of apoptotic signaling pathway	0.000623098	0.0163931	0.013893	9
Biological Process	UP.Human	GO:0009135	purine nucleoside diphosphate metabolic process	0.000657388	0.0169631	0.014376	6
Biological Process	UP.Human	GO:0009179	purine ribonucleoside diphosphate metabolic process	0.000657388	0.0169631	0.014376	6
Biological Process	UP.Human	GO:0072593	reactive oxygen species metabolic process	0.000662344	0.0169631	0.014376	9
Biological Process	UP.Human	GO:0002683	negative regulation of immune system process	0.000669174	0.0169876	0.0143968	13
Biological Process	UP.Human	GO:0042339	keratan sulfate metabolic process	0.000740956	0.0181492	0.0153812	3
Biological Process	UP.Human	GO:0044247	cellular polysaccharide catabolic process	0.000740956	0.0181492	0.0153812	3
Biological Process	UP.Human	GO:1905146	lysosomal protein catabolic process	0.000740956	0.0181492	0.0153812	3
Biological Process	UP.Human	GO:0007015	actin filament organization	0.000741169	0.0181492	0.0153812	13
Biological Process	UP.Human	GO:1903038	negative regulation of leukocyte cell-cell adhesion	0.000746287	0.0181492	0.0153812	7
Biological Process	UP.Human	GO:0030595	leukocyte chemotaxis	0.000769372	0.0185547	0.0157249	9
Biological Process	UP.Human	GO:1902176	negative regulation of oxidative stress-induced intrinsic apoptotic signaling pathway	0.000873367	0.0208886	0.0177029	3
Biological Process	UP.Human	GO:0044262	cellular carbohydrate metabolic process	0.000886105	0.0210196	0.0178138	10
Biological Process	UP.Human	GO:0006739	NADP metabolic process	0.000916065	0.0215536	0.0182664	4
Biological Process	UP.Human	GO:0002695	negative regulation of leukocyte activation	0.000931578	0.0217418	0.0184259	8
Biological Process	UP.Human	GO:2001236	regulation of extrinsic apoptotic signaling pathway	0.00101867	0.0230589	0.0195422	7
Biological Process	UP.Human	GO:0000272	polysaccharide catabolic process	0.00101988	0.0230589	0.0195422	3
Biological Process	UP.Human	GO:0044794	positive regulation by host of viral process	0.00101988	0.0230589	0.0195422	3
Biological Process	UP.Human	GO:1990182	exosomal secretion	0.00101988	0.0230589	0.0195422	3
Biological Process	UP.Human	GO:0009185	ribonucleoside diphosphate metabolic process	0.00106339	0.0238563	0.0202179	6
Biological Process	UP.Human	GO:0097734	extracellular exosome biogenesis	0.00118106	0.0259389	0.0219829	3
Biological Process	UP.Human	GO:0044788	modulation by host of viral process	0.00118312	0.0259389	0.0219829	4
Biological Process	UP.Human	GO:0060443	mammary gland morphogenesis	0.00118312	0.0259389	0.0219829	4
Biological Process	UP.Human	GO:0072524	pyridine-containing compound metabolic process	0.0012303	0.0267705	0.0226877	5
Biological Process	UP.Human	GO:0045216	cell-cell junction organization	0.00127781	0.0275969	0.0233881	8
Biological Process	UP.Human	GO:0007039	protein catabolic process in the vacuole	0.00135742	0.0288852	0.0244798	3
Biological Process	UP.Human	GO:0046128	purine ribonucleoside metabolic process	0.00135742	0.0288852	0.0244798	3
Biological Process	UP.Human	GO:0061844	antimicrobial humoral immune response mediated by antimicrobial peptide	0.00137616	0.0289144	0.0245047	5
Biological Process	UP.Human	GO:0045927	positive regulation of growth	0.00138382	0.0289144	0.0245047	9
Biological Process	UP.Human	GO:0061028	establishment of endothelial barrier	0.00138877	0.0289144	0.0245047	4
Biological Process	UP.Human	GO:0042098	T cell proliferation	0.00144212	0.0298107	0.0252642	8
Biological Process	UP.Human	GO:0050821	protein stabilization	0.00153034	0.0311724	0.0264183	8
Biological Process	UP.Human	GO:0140112	extracellular vesicle biogenesis	0.00154949	0.0311724	0.0264183	3
Biological Process	UP.Human	GO:0019058	viral life cycle	0.00155268	0.0311724	0.0264183	10
Biological Process	UP.Human	GO:0030307	positive regulation of cell growth	0.00156757	0.0311724	0.0264183	7
Biological Process	UP.Human	GO:0022612	gland morphogenesis	0.00157262	0.0311724	0.0264183	6
Biological Process	UP.Human	GO:0030203	glycosaminoglycan metabolic process	0.00157262	0.0311724	0.0264183	6
Biological Process	UP.Human	GO:0051851	modulation by host of symbiont process	0.00161834	0.0318604	0.0270013	5
Biological Process	UP.Human	GO:0070663	regulation of leukocyte proliferation	0.00170263	0.0331627	0.028105	9
Biological Process	UP.Human	GO:0043280	positive regulation of cysteine-type endopeptidase activity involved in apoptotic process	0.00170741	0.0331627	0.028105	6
Biological Process	UP.Human	GO:0031647	regulation of protein stability	0.00178108	0.034363	0.0291222	10
Biological Process	UP.Human	GO:0050866	negative regulation of cell activation	0.00187337	0.0359042	0.0304284	8
Biological Process	UP.Human	GO:0001910	regulation of leukocyte mediated cytotoxicity	0.00189046	0.0359934	0.030504	5
Biological Process	UP.Human	GO:0006457	protein folding	0.00198176	0.037485	0.0317681	8
Biological Process	UP.Human	GO:0097191	extrinsic apoptotic signaling pathway	0.00203778	0.0382943	0.032454	8
Biological Process	UP.Human	GO:1990266	neutrophil migration	0.00208275	0.038887	0.0329563	6
Biological Process	UP.Human	GO:0051651	maintenance of location in cell	0.00215355	0.0399512	0.0338582	8
Biological Process	UP.Human	GO:0010954	positive regulation of protein processing	0.00222477	0.0404935	0.0343178	3
Biological Process	UP.Human	GO:0035821	modulation of process of another organism	0.00222477	0.0404935	0.0343178	3
Biological Process	UP.Human	GO:0051238	sequestering of metal ion	0.00222477	0.0404935	0.0343178	3
Biological Process	UP.Human	GO:0009132	nucleoside diphosphate metabolic process	0.00224916	0.0406817	0.0344773	6
Biological Process	UP.Human	GO:0032386	regulation of intracellular transport	0.00227019	0.0408071	0.0345835	10
Biological Process	UP.Human	GO:1903202	negative regulation of oxidative stress-induced cell death	0.00230432	0.0411649	0.0348867	4
Biological Process	UP.Human	GO:0001843	neural tube closure	0.0024163	0.0427996	0.0362722	5
Biological Process	UP.Human	GO:0006022	aminoglycan metabolic process	0.00242541	0.0427996	0.0362722	6
Biological Process	UP.Human	GO:0007599	hemostasis	0.00246571	0.0432471	0.0366514	8
Biological Process	UP.Human	GO:0042278	purine nucleoside metabolic process	0.00248439	0.0433122	0.0367066	3
Biological Process	UP.Human	GO:0060606	tube closure	0.00253303	0.0438958	0.0372012	5
Biological Process	UP.Human	GO:0042129	regulation of T cell proliferation	0.00255045	0.0439346	0.0372341	7
Biological Process	UP.Human	GO:0060348	bone development	0.00260007	0.0445243	0.0377339	8
Biological Process	UP.Human	GO:0034599	cellular response to oxidative stress	0.00269859	0.0459395	0.0389332	9
Biological Process	UP.Human	GO:1903319	positive regulation of protein maturation	0.00276199	0.0464829	0.0393937	3
Biological Process	UP.Human	GO:0034109	homotypic cell-cell adhesion	0.00277869	0.0464829	0.0393937	5
Biological Process	UP.Human	GO:1903510	mucopolysaccharide metabolic process	0.00277869	0.0464829	0.0393937	5
Biological Process	UP.Human	GO:0070661	leukocyte proliferation	0.00292154	0.0485915	0.0411807	10
Biological Process	UP.Human	GO:0007160	cell-matrix adhesion	0.00296112	0.0487295	0.0412977	8
Biological Process	UP.Human	GO:0007566	embryo implantation	0.00298035	0.0487295	0.0412977	4
Biological Process	UP.Human	GO:0030042	actin filament depolymerization	0.00298035	0.0487295	0.0412977	4
Biological Process	UP.Human	GO:0010955	negative regulation of protein processing	0.00305797	0.0491654	0.0416671	3
Biological Process	UP.Human	GO:1902175	regulation of oxidative stress-induced intrinsic apoptotic signaling pathway	0.00305797	0.0491654	0.0416671	3
Biological Process	UP.Human	GO:1903318	negative regulation of protein maturation	0.00305797	0.0491654	0.0416671	3
Biological Process	UP.Rhesus	GO:0010466	negative regulation of peptidase activity	2.8206e-21	9.58156e-18	8.10847e-18	32
Biological Process	UP.Rhesus	GO:0010951	negative regulation of endopeptidase activity	9.99391e-20	1.69746e-16	1.43649e-16	30
Biological Process	UP.Rhesus	GO:0045861	negative regulation of proteolysis	2.52567e-19	2.8599e-16	2.42021e-16	34
Biological Process	UP.Rhesus	GO:0052547	regulation of peptidase activity	2.5981e-18	2.20643e-15	1.86721e-15	37
Biological Process	UP.Rhesus	GO:0051346	negative regulation of hydrolase activity	1.00325e-16	6.08118e-14	5.14624e-14	32
Biological Process	UP.Rhesus	GO:0052548	regulation of endopeptidase activity	1.0741e-16	6.08118e-14	5.14624e-14	34
Biological Process	UP.Rhesus	GO:0019731	antibacterial humoral response	1.276e-08	5.99463e-06	5.073e-06	10
Biological Process	UP.Rhesus	GO:0042742	defense response to bacterium	1.49693e-08	5.99463e-06	5.073e-06	22
Biological Process	UP.Rhesus	GO:0019730	antimicrobial humoral response	1.66233e-08	5.99463e-06	5.073e-06	13
Biological Process	UP.Rhesus	GO:0016049	cell growth	1.90659e-08	5.99463e-06	5.073e-06	25
Biological Process	UP.Rhesus	GO:0001558	regulation of cell growth	1.94115e-08	5.99463e-06	5.073e-06	23
Biological Process	UP.Rhesus	GO:0006457	protein folding	7.5838e-08	2.14685e-05	1.81679e-05	16
Biological Process	UP.Rhesus	GO:0045229	external encapsulating structure organization	9.72535e-08	2.54131e-05	2.1506e-05	19
Biological Process	UP.Rhesus	GO:0031638	zymogen activation	3.06539e-07	7.43796e-05	6.29443e-05	9
Biological Process	UP.Rhesus	GO:0044706	multi-multicellular organism process	3.35358e-07	7.51997e-05	6.36383e-05	15
Biological Process	UP.Rhesus	GO:0016485	protein processing	3.61559e-07	7.51997e-05	6.36383e-05	16
Biological Process	UP.Rhesus	GO:0030198	extracellular matrix organization	4.12184e-07	7.51997e-05	6.36383e-05	18
Biological Process	UP.Rhesus	GO:1900047	negative regulation of hemostasis	4.14283e-07	7.51997e-05	6.36383e-05	8
Biological Process	UP.Rhesus	GO:0043062	extracellular structure organization	4.3156e-07	7.51997e-05	6.36383e-05	18
Biological Process	UP.Rhesus	GO:0006959	humoral immune response	4.51762e-07	7.51997e-05	6.36383e-05	18
Biological Process	UP.Rhesus	GO:0018149	peptide cross-linking	4.84258e-07	7.51997e-05	6.36383e-05	7
Biological Process	UP.Rhesus	GO:1990748	cellular detoxification	5.0368e-07	7.51997e-05	6.36383e-05	11
Biological Process	UP.Rhesus	GO:0061077	chaperone-mediated protein folding	5.09153e-07	7.51997e-05	6.36383e-05	9
Biological Process	UP.Rhesus	GO:0097237	cellular response to toxic substance	9.91078e-07	0.000140279	0.000118712	11
Biological Process	UP.Rhesus	GO:0098869	cellular oxidant detoxification	1.1105e-06	0.000149873	0.000126831	10
Biological Process	UP.Rhesus	GO:0044703	multi-organism reproductive process	1.1471e-06	0.000149873	0.000126831	14
Biological Process	UP.Rhesus	GO:0031639	plasminogen activation	1.41943e-06	0.000178586	0.00015113	6
Biological Process	UP.Rhesus	GO:0050878	regulation of body fluid levels	1.8748e-06	0.000227453	0.000192484	19
Biological Process	UP.Rhesus	GO:0007565	female pregnancy	2.07175e-06	0.000242681	0.00020537	13
Biological Process	UP.Rhesus	GO:0008544	epidermis development	2.64481e-06	0.00029948	0.000253437	18
Biological Process	UP.Rhesus	GO:0006986	response to unfolded protein	3.81091e-06	0.000417602	0.000353399	11
Biological Process	UP.Rhesus	GO:0051604	protein maturation	4.00068e-06	0.000424697	0.000359403	17
Biological Process	UP.Rhesus	GO:0030195	negative regulation of blood coagulation	4.9238e-06	0.000506853	0.000428928	7
Biological Process	UP.Rhesus	GO:1900046	regulation of hemostasis	6.08292e-06	0.000607756	0.000514318	8
Biological Process	UP.Rhesus	GO:0050819	negative regulation of coagulation	8.33391e-06	0.000795129	0.000672884	7
Biological Process	UP.Rhesus	GO:0006026	aminoglycan catabolic process	8.42645e-06	0.000795129	0.000672884	6
Biological Process	UP.Rhesus	GO:0098754	detoxification	8.90705e-06	0.000817763	0.000692038	11
Biological Process	UP.Rhesus	GO:0032102	negative regulation of response to external stimulus	9.35387e-06	0.000836186	0.000707629	19
Biological Process	UP.Rhesus	GO:0051084	'de novo' post-translational protein folding	9.94312e-06	0.000866071	0.000732919	6
Biological Process	UP.Rhesus	GO:0034975	protein folding in endoplasmic reticulum	1.03762e-05	0.0008812	0.000745723	4
Biological Process	UP.Rhesus	GO:0042060	wound healing	1.13369e-05	0.000939307	0.000794896	19
Biological Process	UP.Rhesus	GO:0007596	blood coagulation	1.38695e-05	0.00112178	0.000949315	13
Biological Process	UP.Rhesus	GO:0007566	embryo implantation	1.51487e-05	0.00117729	0.000996293	7
Biological Process	UP.Rhesus	GO:0035966	response to topologically incorrect protein	1.5249e-05	0.00117729	0.000996293	11
Biological Process	UP.Rhesus	GO:2001233	regulation of apoptotic signaling pathway	1.62698e-05	0.00122819	0.00103936	17
Biological Process	UP.Rhesus	GO:0050817	coagulation	1.75139e-05	0.00128346	0.00108613	13
Biological Process	UP.Rhesus	GO:0007599	hemostasis	1.83361e-05	0.00128346	0.00108613	13
Biological Process	UP.Rhesus	GO:0006458	'de novo' protein folding	1.83724e-05	0.00128346	0.00108613	6
Biological Process	UP.Rhesus	GO:0043588	skin development	1.85132e-05	0.00128346	0.00108613	15
Biological Process	UP.Rhesus	GO:0070486	leukocyte aggregation	2.20024e-05	0.00149485	0.00126502	4
Biological Process	UP.Rhesus	GO:0042026	protein refolding	2.87677e-05	0.0018793	0.00159038	5
Biological Process	UP.Rhesus	GO:0042730	fibrinolysis	2.87677e-05	0.0018793	0.00159038	5
Biological Process	UP.Rhesus	GO:2000117	negative regulation of cysteine-type endopeptidase activity	3.45618e-05	0.00221522	0.00187464	8
Biological Process	UP.Rhesus	GO:0009636	response to toxic substance	4.18545e-05	0.00263296	0.00222816	13
Biological Process	UP.Rhesus	GO:1903035	negative regulation of response to wounding	4.37053e-05	0.0026994	0.00228439	8
Biological Process	UP.Rhesus	GO:0030193	regulation of blood coagulation	4.68602e-05	0.00284257	0.00240555	7
Biological Process	UP.Rhesus	GO:0006027	glycosaminoglycan catabolic process	4.91114e-05	0.00292687	0.00247689	5
Biological Process	UP.Rhesus	GO:0030214	hyaluronan catabolic process	5.42264e-05	0.00317598	0.0026877	4
Biological Process	UP.Rhesus	GO:0060249	anatomical structure homeostasis	5.6979e-05	0.00328064	0.00277627	15
Biological Process	UP.Rhesus	GO:0001906	cell killing	5.97371e-05	0.00338211	0.00286214	11
Biological Process	UP.Rhesus	GO:0034976	response to endoplasmic reticulum stress	6.50515e-05	0.00362262	0.00306567	13
Biological Process	UP.Rhesus	GO:0051651	maintenance of location in cell	6.75733e-05	0.00365965	0.003097	12
Biological Process	UP.Rhesus	GO:0051085	chaperone cofactor-dependent protein refolding	6.7871e-05	0.00365965	0.003097	5
Biological Process	UP.Rhesus	GO:0050818	regulation of coagulation	7.32249e-05	0.00388664	0.0032891	7
Biological Process	UP.Rhesus	GO:0061045	negative regulation of wound healing	9.41421e-05	0.0048223	0.00408091	7
Biological Process	UP.Rhesus	GO:0006022	aminoglycan metabolic process	9.46144e-05	0.0048223	0.00408091	9
Biological Process	UP.Rhesus	GO:0071560	cellular response to transforming growth factor beta stimulus	9.51116e-05	0.0048223	0.00408091	13
Biological Process	UP.Rhesus	GO:2000116	regulation of cysteine-type endopeptidase activity	9.80503e-05	0.00489819	0.00414513	12
Biological Process	UP.Rhesus	GO:2001235	positive regulation of apoptotic signaling pathway	0.000100184	0.00493223	0.00417394	9
Biological Process	UP.Rhesus	GO:0006979	response to oxidative stress	0.000103844	0.0049687	0.0042048	17
Biological Process	UP.Rhesus	GO:0030212	hyaluronan metabolic process	0.00010582	0.0049687	0.0042048	5
Biological Process	UP.Rhesus	GO:0032963	collagen metabolic process	0.000109915	0.0049687	0.0042048	8
Biological Process	UP.Rhesus	GO:0001894	tissue homeostasis	0.000110139	0.0049687	0.0042048	13
Biological Process	UP.Rhesus	GO:0001895	retina homeostasis	0.000110613	0.0049687	0.0042048	7
Biological Process	UP.Rhesus	GO:0002544	chronic inflammatory response	0.000111819	0.0049687	0.0042048	4
Biological Process	UP.Rhesus	GO:0050832	defense response to fungus	0.000111822	0.0049687	0.0042048	6
Biological Process	UP.Rhesus	GO:0007568	aging	0.000112626	0.0049687	0.0042048	10
Biological Process	UP.Rhesus	GO:0030216	keratinocyte differentiation	0.000118253	0.00509093	0.00430823	10
Biological Process	UP.Rhesus	GO:0071559	response to transforming growth factor beta	0.000118394	0.00509093	0.00430823	13
Biological Process	UP.Rhesus	GO:0002237	response to molecule of bacterial origin	0.000135662	0.00568941	0.00481471	15
Biological Process	UP.Rhesus	GO:0010038	response to metal ion	0.000135662	0.00568941	0.00481471	15
Biological Process	UP.Rhesus	GO:0055076	transition metal ion homeostasis	0.000155456	0.00639974	0.00541583	9
Biological Process	UP.Rhesus	GO:1901136	carbohydrate derivative catabolic process	0.00015725	0.00639974	0.00541583	10
Biological Process	UP.Rhesus	GO:0007617	mating behavior	0.000158251	0.00639974	0.00541583	5
Biological Process	UP.Rhesus	GO:0045926	negative regulation of growth	0.000168756	0.00669193	0.00566309	12
Biological Process	UP.Rhesus	GO:0043410	positive regulation of MAPK cascade	0.000169416	0.00669193	0.00566309	18
Biological Process	UP.Rhesus	GO:0034113	heterotypic cell-cell adhesion	0.000180662	0.00697397	0.00590177	6
Biological Process	UP.Rhesus	GO:0060135	maternal process involved in female pregnancy	0.000180662	0.00697397	0.00590177	6
Biological Process	UP.Rhesus	GO:0046916	cellular transition metal ion homeostasis	0.000192847	0.0073607	0.00622905	8
Biological Process	UP.Rhesus	GO:0002718	regulation of cytokine production involved in immune response	0.00021693	0.00818792	0.00692909	8
Biological Process	UP.Rhesus	GO:0001890	placenta development	0.00022279	0.00831669	0.00703806	9
Biological Process	UP.Rhesus	GO:0046688	response to copper ion	0.000228525	0.00843803	0.00714074	5
Biological Process	UP.Rhesus	GO:0050866	negative regulation of cell activation	0.000238011	0.00867433	0.00734072	11
Biological Process	UP.Rhesus	GO:0002367	cytokine production involved in immune response	0.000243427	0.00867433	0.00734072	8
Biological Process	UP.Rhesus	GO:0009266	response to temperature stimulus	0.000246193	0.00867433	0.00734072	10
Biological Process	UP.Rhesus	GO:0032496	response to lipopolysaccharide	0.000247692	0.00867433	0.00734072	14
Biological Process	UP.Rhesus	GO:0048545	response to steroid hormone	0.000247692	0.00867433	0.00734072	14
Biological Process	UP.Rhesus	GO:0002700	regulation of production of molecular mediator of immune response	0.000257037	0.00890975	0.00753994	10
Biological Process	UP.Rhesus	GO:0030203	glycosaminoglycan metabolic process	0.000288095	0.00988543	0.00836562	8
Biological Process	UP.Rhesus	GO:0009620	response to fungus	0.000303317	0.0103037	0.00871958	6
Biological Process	UP.Rhesus	GO:0007178	transmembrane receptor protein serine/threonine kinase signaling pathway	0.000321066	0.0107768	0.00911999	15
Biological Process	UP.Rhesus	GO:1903510	mucopolysaccharide metabolic process	0.000323591	0.0107768	0.00911999	7
Biological Process	UP.Rhesus	GO:0034114	regulation of heterotypic cell-cell adhesion	0.000342185	0.0110705	0.00936849	4
Biological Process	UP.Rhesus	GO:0043567	regulation of insulin-like growth factor receptor signaling pathway	0.000342185	0.0110705	0.00936849	4
Biological Process	UP.Rhesus	GO:0046697	decidualization	0.000342185	0.0110705	0.00936849	4
Biological Process	UP.Rhesus	GO:0019098	reproductive behavior	0.000356395	0.0114214	0.00966548	5
Biological Process	UP.Rhesus	GO:0031642	negative regulation of myelination	0.000382382	0.0121397	0.0102733	3
Biological Process	UP.Rhesus	GO:0001819	positive regulation of cytokine production	0.000391967	0.0122948	0.0104045	17
Biological Process	UP.Rhesus	GO:1901342	regulation of vasculature development	0.000394504	0.0122948	0.0104045	14
Biological Process	UP.Rhesus	GO:0060384	innervation	0.000400091	0.0123032	0.0104117	4
Biological Process	UP.Rhesus	GO:0009913	epidermal cell differentiation	0.000402018	0.0123032	0.0104117	11
Biological Process	UP.Rhesus	GO:2001237	negative regulation of extrinsic apoptotic signaling pathway	0.000416314	0.012627	0.0106857	7
Biological Process	UP.Rhesus	GO:0034620	cellular response to unfolded protein	0.000442524	0.0133031	0.0112579	7
Biological Process	UP.Rhesus	GO:0042698	ovulation cycle	0.000448692	0.0133702	0.0113147	6
Biological Process	UP.Rhesus	GO:0032967	positive regulation of collagen biosynthetic process	0.000464669	0.0136076	0.0115155	4
Biological Process	UP.Rhesus	GO:0044342	type B pancreatic cell proliferation	0.000464669	0.0136076	0.0115155	4
Biological Process	UP.Rhesus	GO:0002683	negative regulation of immune system process	0.000473997	0.0137621	0.0116463	16
Biological Process	UP.Rhesus	GO:0002702	positive regulation of production of molecular mediator of immune response	0.000487772	0.014042	0.0118832	8
Biological Process	UP.Rhesus	GO:0000302	response to reactive oxygen species	0.000512206	0.0146216	0.0123736	10
Biological Process	UP.Rhesus	GO:0043281	regulation of cysteine-type endopeptidase activity involved in apoptotic process	0.000532139	0.0150574	0.0127425	10
Biological Process	UP.Rhesus	GO:0010714	positive regulation of collagen metabolic process	0.000536341	0.0150574	0.0127425	4
Biological Process	UP.Rhesus	GO:0032964	collagen biosynthetic process	0.000584747	0.0161495	0.0136666	5
Biological Process	UP.Rhesus	GO:1902041	regulation of extrinsic apoptotic signaling pathway via death domain receptors	0.000584747	0.0161495	0.0136666	5
Biological Process	UP.Rhesus	GO:2001242	regulation of intrinsic apoptotic signaling pathway	0.000608528	0.016595	0.0140436	9
Biological Process	UP.Rhesus	GO:0010955	negative regulation of protein processing	0.000615534	0.016595	0.0140436	4
Biological Process	UP.Rhesus	GO:1903318	negative regulation of protein maturation	0.000615534	0.016595	0.0140436	4
Biological Process	UP.Rhesus	GO:0022602	ovulation cycle process	0.00064117	0.01715	0.0145133	5
Biological Process	UP.Rhesus	GO:0043568	positive regulation of insulin-like growth factor receptor signaling pathway	0.000649522	0.0172377	0.0145875	3
Biological Process	UP.Rhesus	GO:0090092	regulation of transmembrane receptor protein serine/threonine kinase signaling pathway	0.000668999	0.017617	0.0149085	12
Biological Process	UP.Rhesus	GO:0043154	negative regulation of cysteine-type endopeptidase activity involved in apoptotic process	0.000689173	0.0179731	0.0152099	6
Biological Process	UP.Rhesus	GO:0006875	cellular metal ion homeostasis	0.000693104	0.0179731	0.0152099	15
Biological Process	UP.Rhesus	GO:0002720	positive regulation of cytokine production involved in immune response	0.000737425	0.0189775	0.0160599	6
Biological Process	UP.Rhesus	GO:0014074	response to purine-containing compound	0.000752012	0.0190641	0.0161331	8
Biological Process	UP.Rhesus	GO:0051384	response to glucocorticoid	0.000752012	0.0190641	0.0161331	8
Biological Process	UP.Rhesus	GO:1902042	negative regulation of extrinsic apoptotic signaling pathway via death domain receptors	0.000798197	0.020085	0.0169971	4
Biological Process	UP.Rhesus	GO:0051235	maintenance of location	0.000888192	0.0221852	0.0187744	13
Biological Process	UP.Rhesus	GO:0048708	astrocyte differentiation	0.000897973	0.0222658	0.0188426	6
Biological Process	UP.Rhesus	GO:0042743	hydrogen peroxide metabolic process	0.000908426	0.0223618	0.0189238	5
Biological Process	UP.Rhesus	GO:0009408	response to heat	0.000968318	0.0236646	0.0200263	7
Biological Process	UP.Rhesus	GO:0060986	endocrine hormone secretion	0.000986525	0.0239373	0.0202571	5
Biological Process	UP.Rhesus	GO:0034116	positive regulation of heterotypic cell-cell adhesion	0.00101266	0.0243973	0.0206464	3
Biological Process	UP.Rhesus	GO:0045765	regulation of angiogenesis	0.00106788	0.0255121	0.0215898	13
Biological Process	UP.Rhesus	GO:0034614	cellular response to reactive oxygen species	0.00107395	0.0255121	0.0215898	8
Biological Process	UP.Rhesus	GO:0030308	negative regulation of cell growth	0.00114393	0.0269856	0.0228368	9
Biological Process	UP.Rhesus	GO:0010001	glial cell differentiation	0.00116236	0.0272314	0.0230448	10
Biological Process	UP.Rhesus	GO:0042063	gliogenesis	0.00119087	0.0277081	0.0234482	12
Biological Process	UP.Rhesus	GO:0070663	regulation of leukocyte proliferation	0.00122306	0.028091	0.0237722	11
Biological Process	UP.Rhesus	GO:0014910	regulation of smooth muscle cell migration	0.00122386	0.028091	0.0237722	6
Biological Process	UP.Rhesus	GO:0032609	interferon-gamma production	0.00124473	0.028189	0.0238552	7
Biological Process	UP.Rhesus	GO:0032649	regulation of interferon-gamma production	0.00124473	0.028189	0.0238552	7
Biological Process	UP.Rhesus	GO:0051092	positive regulation of NF-kappaB transcription factor activity	0.00127181	0.0284435	0.0240706	8
Biological Process	UP.Rhesus	GO:0001893	maternal placenta development	0.00127272	0.0284435	0.0240706	4
Biological Process	UP.Rhesus	GO:0035967	cellular response to topologically incorrect protein	0.00130676	0.0290135	0.0245529	7
Biological Process	UP.Rhesus	GO:2001236	regulation of extrinsic apoptotic signaling pathway	0.00132554	0.0292394	0.0247441	8
Biological Process	UP.Rhesus	GO:2001234	negative regulation of apoptotic signaling pathway	0.0014131	0.0308526	0.0261092	10
Biological Process	UP.Rhesus	GO:0061448	connective tissue development	0.00141684	0.0308526	0.0261092	11
Biological Process	UP.Rhesus	GO:0030003	cellular cation homeostasis	0.00144268	0.0312151	0.026416	16
Biological Process	UP.Rhesus	GO:0020027	hemoglobin metabolic process	0.0014832	0.0316883	0.0268165	3
Biological Process	UP.Rhesus	GO:1902165	regulation of intrinsic apoptotic signaling pathway in response to DNA damage by p53 class mediator	0.0014832	0.0316883	0.0268165	3
Biological Process	UP.Rhesus	GO:0003012	muscle system process	0.00154067	0.0327103	0.0276814	15
Biological Process	UP.Rhesus	GO:0032387	negative regulation of intracellular transport	0.00156413	0.0330022	0.0279283	5
Biological Process	UP.Rhesus	GO:0046660	female sex differentiation	0.00157943	0.0331192	0.0280274	7
Biological Process	UP.Rhesus	GO:0050670	regulation of lymphocyte proliferation	0.00170618	0.035348	0.0299135	10
Biological Process	UP.Rhesus	GO:0007159	leukocyte cell-cell adhesion	0.00173455	0.035348	0.0299135	14
Biological Process	UP.Rhesus	GO:0002369	T cell cytokine production	0.00173774	0.035348	0.0299135	4
Biological Process	UP.Rhesus	GO:0002724	regulation of T cell cytokine production	0.00173774	0.035348	0.0299135	4
Biological Process	UP.Rhesus	GO:0048009	insulin-like growth factor receptor signaling pathway	0.00173774	0.035348	0.0299135	4
Biological Process	UP.Rhesus	GO:0010755	regulation of plasminogen activation	0.001762	0.0354172	0.0299721	3
Biological Process	UP.Rhesus	GO:0097067	cellular response to thyroid hormone stimulus	0.001762	0.0354172	0.0299721	3
Biological Process	UP.Rhesus	GO:0044060	regulation of endocrine process	0.00191583	0.0378302	0.0320141	4
Biological Process	UP.Rhesus	GO:0014909	smooth muscle cell migration	0.00192458	0.0378302	0.0320141	6
Biological Process	UP.Rhesus	GO:0034109	homotypic cell-cell adhesion	0.00192458	0.0378302	0.0320141	6
Biological Process	UP.Rhesus	GO:0032944	regulation of mononuclear cell proliferation	0.00192759	0.0378302	0.0320141	10
Biological Process	UP.Rhesus	GO:0040013	negative regulation of locomotion	0.00193773	0.0378302	0.0320141	14
Biological Process	UP.Rhesus	GO:0031960	response to corticosteroid	0.00196853	0.038212	0.0323372	8
Biological Process	UP.Rhesus	GO:0010544	negative regulation of platelet activation	0.00207141	0.0397546	0.0336427	3
Biological Process	UP.Rhesus	GO:0031645	negative regulation of nervous system process	0.00207141	0.0397546	0.0336427	3
Biological Process	UP.Rhesus	GO:0032965	regulation of collagen biosynthetic process	0.00210615	0.0401944	0.0340148	4
Biological Process	UP.Rhesus	GO:0030307	positive regulation of cell growth	0.0021225	0.04028	0.0340873	8
Biological Process	UP.Rhesus	GO:0070613	regulation of protein processing	0.00220926	0.0416936	0.0352835	5
Biological Process	UP.Rhesus	GO:0046879	hormone secretion	0.00227288	0.0426573	0.0360991	11
Biological Process	UP.Rhesus	GO:0030168	platelet activation	0.00235448	0.043946	0.0371896	7
Biological Process	UP.Rhesus	GO:0070482	response to oxygen levels	0.00239313	0.0444233	0.0375935	12
Biological Process	UP.Rhesus	GO:0006790	sulfur compound metabolic process	0.00245187	0.0452663	0.0383069	12
Biological Process	UP.Rhesus	GO:0014002	astrocyte development	0.0025252	0.0463682	0.0392394	4
Biological Process	UP.Rhesus	GO:1903034	regulation of response to wounding	0.00254903	0.046554	0.0393967	8
Biological Process	UP.Rhesus	GO:0097305	response to alcohol	0.00258386	0.0468385	0.0396374	10
Biological Process	UP.Rhesus	GO:0001666	response to hypoxia	0.00259218	0.0468385	0.0396374	11
Biological Process	UP.Rhesus	GO:0034612	response to tumor necrosis factor	0.00265828	0.0477787	0.0404331	10
Biological Process	UP.Rhesus	GO:0097193	intrinsic apoptotic signaling pathway	0.00272964	0.0488032	0.0413	11
Biological Process	UP.Rhesus	GO:0061041	regulation of wound healing	0.00278085	0.0493003	0.0417207	7
Biological Process	UP.Rhesus	GO:0016137	glycoside metabolic process	0.00278647	0.0493003	0.0417207	3
Cellular Compartment	DOWN.Human	GO:0062023	collagen-containing extracellular matrix	1.38627e-55	4.02019e-53	2.94765e-53	61
Cellular Compartment	DOWN.Human	GO:0005788	endoplasmic reticulum lumen	1.60927e-25	2.33344e-23	1.71091e-23	33
Cellular Compartment	DOWN.Human	GO:0005604	basement membrane	4.57979e-20	4.42713e-18	3.24602e-18	19
Cellular Compartment	DOWN.Human	GO:0005581	collagen trimer	4.87265e-14	3.53267e-12	2.5902e-12	14
Cellular Compartment	DOWN.Human	GO:0005583	fibrillar collagen trimer	4.96269e-10	2.39863e-08	1.75871e-08	6
Cellular Compartment	DOWN.Human	GO:0098643	banded collagen fibril	4.96269e-10	2.39863e-08	1.75871e-08	6
Cellular Compartment	DOWN.Human	GO:0098644	complex of collagen trimers	3.71195e-08	1.53781e-06	1.12754e-06	6
Cellular Compartment	DOWN.Human	GO:0043256	laminin complex	4.71645e-08	1.64145e-06	1.20353e-06	5
Cellular Compartment	DOWN.Human	GO:0005796	Golgi lumen	5.09416e-08	1.64145e-06	1.20353e-06	10
Cellular Compartment	DOWN.Human	GO:0072562	blood microparticle	1.03911e-07	3.01341e-06	2.20947e-06	11
Cellular Compartment	DOWN.Human	GO:0005775	vacuolar lumen	7.33722e-07	1.93436e-05	1.41829e-05	11
Cellular Compartment	DOWN.Human	GO:0071682	endocytic vesicle lumen	1.84557e-06	4.46012e-05	3.27022e-05	5
Cellular Compartment	DOWN.Human	GO:0031983	vesicle lumen	2.16588e-06	4.83159e-05	3.54258e-05	14
Cellular Compartment	DOWN.Human	GO:0043202	lysosomal lumen	3.44987e-06	7.14617e-05	5.23966e-05	8
Cellular Compartment	DOWN.Human	GO:0034364	high-density lipoprotein particle	4.29751e-06	8.30851e-05	6.0919e-05	5
Cellular Compartment	DOWN.Human	GO:0001527	microfibril	4.66615e-06	8.45739e-05	6.20106e-05	4
Cellular Compartment	DOWN.Human	GO:0034774	secretory granule lumen	9.50154e-06	0.000162085	0.000118843	13
Cellular Compartment	DOWN.Human	GO:0060205	cytoplasmic vesicle lumen	1.04895e-05	0.000168998	0.000123911	13
Cellular Compartment	DOWN.Human	GO:0030055	cell-substrate junction	1.18475e-05	0.00018083	0.000132587	15
Cellular Compartment	DOWN.Human	GO:0034358	plasma lipoprotein particle	1.87651e-05	0.000259137	0.000190003	5
Cellular Compartment	DOWN.Human	GO:1990777	lipoprotein particle	1.87651e-05	0.000259137	0.000190003	5
Cellular Compartment	DOWN.Human	GO:0032994	protein-lipid complex	2.80252e-05	0.000369423	0.000270865	5
Cellular Compartment	DOWN.Human	GO:0031093	platelet alpha granule lumen	3.52169e-05	0.000444039	0.000325575	6
Cellular Compartment	DOWN.Human	GO:0005925	focal adhesion	3.84359e-05	0.000464433	0.000340528	14
Cellular Compartment	DOWN.Human	GO:0030175	filopodium	6.38763e-05	0.000740965	0.000543284	7
Cellular Compartment	DOWN.Human	GO:0031091	platelet alpha granule	0.000196019	0.00218636	0.00160307	6
Cellular Compartment	DOWN.Human	GO:0042627	chylomicron	0.000205375	0.00220588	0.00161738	3
Cellular Compartment	DOWN.Human	GO:0098858	actin-based cell projection	0.000231247	0.00239506	0.00175609	9
Cellular Compartment	DOWN.Human	GO:0098637	protein complex involved in cell-matrix adhesion	0.000259617	0.00259617	0.00190355	3
Cellular Compartment	DOWN.Human	GO:0030139	endocytic vesicle	0.000351516	0.00332184	0.00243561	11
Cellular Compartment	DOWN.Human	GO:0005903	brush border	0.000364313	0.00332184	0.00243561	6
Cellular Compartment	DOWN.Human	GO:0009897	external side of plasma membrane	0.000366548	0.00332184	0.00243561	13
Cellular Compartment	DOWN.Human	GO:0030666	endocytic vesicle membrane	0.000446036	0.00391971	0.00287398	8
Cellular Compartment	DOWN.Human	GO:0030667	secretory granule membrane	0.000670115	0.00571569	0.00419081	10
Cellular Compartment	DOWN.Human	GO:0098862	cluster of actin-based cell projections	0.000689924	0.00571651	0.00419142	7
Cellular Compartment	DOWN.Human	GO:0034361	very-low-density lipoprotein particle	0.000780675	0.00611881	0.00448638	3
Cellular Compartment	DOWN.Human	GO:0034385	triglyceride-rich plasma lipoprotein particle	0.000780675	0.00611881	0.00448638	3
Cellular Compartment	DOWN.Human	GO:0098636	protein complex involved in cell adhesion	0.00133527	0.0101902	0.00747159	4
Cellular Compartment	DOWN.Human	GO:0042383	sarcolemma	0.00164462	0.0122292	0.00896661	6
Cellular Compartment	DOWN.Human	GO:0042470	melanosome	0.00352303	0.024919	0.0182709	5
Cellular Compartment	DOWN.Human	GO:0048770	pigment granule	0.00352303	0.024919	0.0182709	5
Cellular Compartment	DOWN.Human	GO:0031074	nucleocytoplasmic transport complex	0.00439352	0.0296796	0.0217614	2
Cellular Compartment	DOWN.Human	GO:0030669	clathrin-coated endocytic vesicle membrane	0.00440076	0.0296796	0.0217614	4
Cellular Compartment	DOWN.Human	GO:0031253	cell projection membrane	0.00471566	0.030575	0.022418	9
Cellular Compartment	DOWN.Human	GO:0030140	trans-Golgi network transport vesicle	0.0047444	0.030575	0.022418	3
Cellular Compartment	DOWN.Human	GO:0005769	early endosome	0.00515553	0.0323344	0.023708	10
Cellular Compartment	DOWN.Human	GO:0034362	low-density lipoprotein particle	0.00524041	0.0323344	0.023708	2
Cellular Compartment	DOWN.Human	GO:0030665	clathrin-coated vesicle membrane	0.00757825	0.045665	0.0334821	5
Cellular Compartment	DOWN.Human	GO:0030118	clathrin coat	0.00771581	0.045665	0.0334821	3
Cellular Compartment	DOWN.Rhesus	GO:0062023	collagen-containing extracellular matrix	7.8537e-85	2.5446e-82	1.71955e-82	94
Cellular Compartment	DOWN.Rhesus	GO:0072562	blood microparticle	3.77593e-34	6.11701e-32	4.13365e-32	36
Cellular Compartment	DOWN.Rhesus	GO:0005788	endoplasmic reticulum lumen	2.69817e-29	2.91402e-27	1.96919e-27	43
Cellular Compartment	DOWN.Rhesus	GO:0005604	basement membrane	1.67534e-28	1.35702e-26	9.17027e-27	28
Cellular Compartment	DOWN.Rhesus	GO:0031983	vesicle lumen	3.14928e-22	2.04073e-20	1.37905e-20	37
Cellular Compartment	DOWN.Rhesus	GO:0034774	secretory granule lumen	1.80156e-21	9.72841e-20	6.57411e-20	36
Cellular Compartment	DOWN.Rhesus	GO:0060205	cytoplasmic vesicle lumen	2.46899e-21	1.14279e-19	7.72256e-20	36
Cellular Compartment	DOWN.Rhesus	GO:0005581	collagen trimer	8.22841e-19	3.33251e-17	2.25199e-17	20
Cellular Compartment	DOWN.Rhesus	GO:0031091	platelet alpha granule	1.02705e-15	3.69737e-14	2.49855e-14	18
Cellular Compartment	DOWN.Rhesus	GO:0005775	vacuolar lumen	1.39231e-15	4.51108e-14	3.04842e-14	23
Cellular Compartment	DOWN.Rhesus	GO:0031093	platelet alpha granule lumen	3.72621e-14	1.09754e-12	7.41675e-13	15
Cellular Compartment	DOWN.Rhesus	GO:0005583	fibrillar collagen trimer	1.00068e-10	2.494e-09	1.68536e-09	7
Cellular Compartment	DOWN.Rhesus	GO:0098643	banded collagen fibril	1.00068e-10	2.494e-09	1.68536e-09	7
Cellular Compartment	DOWN.Rhesus	GO:0043202	lysosomal lumen	1.6588e-10	3.83894e-09	2.59421e-09	14
Cellular Compartment	DOWN.Rhesus	GO:0030055	cell-substrate junction	2.61388e-10	5.64598e-09	3.81535e-09	27
Cellular Compartment	DOWN.Rhesus	GO:0098644	complex of collagen trimers	5.14745e-10	1.04236e-08	7.04387e-09	8
Cellular Compartment	DOWN.Rhesus	GO:0005925	focal adhesion	7.73482e-10	1.47417e-08	9.96188e-09	26
Cellular Compartment	DOWN.Rhesus	GO:0005796	Golgi lumen	5.14915e-09	8.82256e-08	5.96196e-08	13
Cellular Compartment	DOWN.Rhesus	GO:0009897	external side of plasma membrane	5.17372e-09	8.82256e-08	5.96196e-08	26
Cellular Compartment	DOWN.Rhesus	GO:0043256	laminin complex	8.04535e-09	1.30335e-07	8.80754e-08	6
Cellular Compartment	DOWN.Rhesus	GO:0098637	protein complex involved in cell-matrix adhesion	2.55091e-08	3.93569e-07	2.65959e-07	6
Cellular Compartment	DOWN.Rhesus	GO:0042470	melanosome	7.61744e-08	1.07307e-06	7.25138e-07	12
Cellular Compartment	DOWN.Rhesus	GO:0048770	pigment granule	7.61744e-08	1.07307e-06	7.25138e-07	12
Cellular Compartment	DOWN.Rhesus	GO:0005766	primary lysosome	4.87278e-07	6.31513e-06	4.26753e-06	13
Cellular Compartment	DOWN.Rhesus	GO:0042582	azurophil granule	4.87278e-07	6.31513e-06	4.26753e-06	13
Cellular Compartment	DOWN.Rhesus	GO:0098636	protein complex involved in cell adhesion	8.27528e-07	1.03123e-05	6.96866e-06	8
Cellular Compartment	DOWN.Rhesus	GO:0031225	anchored component of membrane	1.30582e-06	1.56698e-05	1.05891e-05	13
Cellular Compartment	DOWN.Rhesus	GO:0045121	membrane raft	1.66553e-06	1.92725e-05	1.30237e-05	18
Cellular Compartment	DOWN.Rhesus	GO:0098857	membrane microdomain	1.73957e-06	1.94352e-05	1.31336e-05	18
Cellular Compartment	DOWN.Rhesus	GO:0034364	high-density lipoprotein particle	2.14189e-06	2.31324e-05	1.5632e-05	6
Cellular Compartment	DOWN.Rhesus	GO:0016342	catenin complex	5.0716e-06	5.30064e-05	3.58198e-05	6
Cellular Compartment	DOWN.Rhesus	GO:0035578	azurophil granule lumen	7.51391e-06	7.60784e-05	5.1411e-05	9
Cellular Compartment	DOWN.Rhesus	GO:0034358	plasma lipoprotein particle	1.26164e-05	0.000120227	8.1245e-05	6
Cellular Compartment	DOWN.Rhesus	GO:1990777	lipoprotein particle	1.26164e-05	0.000120227	8.1245e-05	6
Cellular Compartment	DOWN.Rhesus	GO:0005912	adherens junction	1.37029e-05	0.00012685	8.57203e-05	12
Cellular Compartment	DOWN.Rhesus	GO:0005903	brush border	1.90843e-05	0.000171759	0.000116068	9
Cellular Compartment	DOWN.Rhesus	GO:0032994	protein-lipid complex	2.03681e-05	0.000178359	0.000120528	6
Cellular Compartment	DOWN.Rhesus	GO:0042383	sarcolemma	3.26184e-05	0.000278115	0.00018794	10
Cellular Compartment	DOWN.Rhesus	GO:0019897	extrinsic component of plasma membrane	4.82269e-05	0.000400654	0.000270748	11
Cellular Compartment	DOWN.Rhesus	GO:0030139	endocytic vesicle	5.01283e-05	0.000406039	0.000274387	16
Cellular Compartment	DOWN.Rhesus	GO:0045177	apical part of cell	8.09916e-05	0.000640031	0.00043251	18
Cellular Compartment	DOWN.Rhesus	GO:0031092	platelet alpha granule membrane	9.22846e-05	0.00071191	0.000481082	4
Cellular Compartment	DOWN.Rhesus	GO:0016324	apical plasma membrane	0.000114215	0.0008606	0.000581562	16
Cellular Compartment	DOWN.Rhesus	GO:0042827	platelet dense granule	0.000221592	0.00163173	0.00110266	4
Cellular Compartment	DOWN.Rhesus	GO:0005614	interstitial matrix	0.000470241	0.0033656	0.00227435	3
Cellular Compartment	DOWN.Rhesus	GO:0031594	neuromuscular junction	0.000479143	0.0033656	0.00227435	6
Cellular Compartment	DOWN.Rhesus	GO:1904813	ficolin-1-rich granule lumen	0.00048822	0.0033656	0.00227435	8
Cellular Compartment	DOWN.Rhesus	GO:0098862	cluster of actin-based cell projections	0.000574223	0.003876	0.00261926	9
Cellular Compartment	DOWN.Rhesus	GO:0042581	specific granule	0.000600799	0.00397263	0.00268456	9
Cellular Compartment	DOWN.Rhesus	GO:0030667	secretory granule membrane	0.000758323	0.00491393	0.00332065	13
Cellular Compartment	DOWN.Rhesus	GO:0031089	platelet dense granule lumen	0.00100412	0.0063791	0.00431076	3
Cellular Compartment	DOWN.Rhesus	GO:0030864	cortical actin cytoskeleton	0.00113667	0.00708232	0.00478597	6
Cellular Compartment	DOWN.Rhesus	GO:0005901	caveola	0.00129272	0.00790264	0.00534032	6
Cellular Compartment	DOWN.Rhesus	GO:0101002	ficolin-1-rich granule	0.00167013	0.0100208	0.00677166	9
Cellular Compartment	DOWN.Rhesus	GO:0035580	specific granule lumen	0.00213141	0.0123317	0.00833332	5
Cellular Compartment	DOWN.Rhesus	GO:0046658	anchored component of plasma membrane	0.00213141	0.0123317	0.00833332	5
Cellular Compartment	DOWN.Rhesus	GO:0030666	endocytic vesicle membrane	0.00230796	0.0131189	0.00886528	9
Cellular Compartment	DOWN.Rhesus	GO:0034361	very-low-density lipoprotein particle	0.00294695	0.0161833	0.0109361	3
Cellular Compartment	DOWN.Rhesus	GO:0034385	triglyceride-rich plasma lipoprotein particle	0.00294695	0.0161833	0.0109361	3
Cellular Compartment	DOWN.Rhesus	GO:0098978	glutamatergic synapse	0.00310172	0.0166037	0.0112202	12
Cellular Compartment	DOWN.Rhesus	GO:0030496	midbody	0.003126	0.0166037	0.0112202	9
Cellular Compartment	DOWN.Rhesus	GO:0005765	lysosomal membrane	0.00361369	0.0185847	0.0125589	14
Cellular Compartment	DOWN.Rhesus	GO:0098852	lytic vacuole membrane	0.00361369	0.0185847	0.0125589	14
Cellular Compartment	DOWN.Rhesus	GO:0044291	cell-cell contact zone	0.00409465	0.0207292	0.014008	5
Cellular Compartment	DOWN.Rhesus	GO:0071682	endocytic vesicle lumen	0.00443227	0.0220932	0.0149298	3
Cellular Compartment	DOWN.Rhesus	GO:0030863	cortical cytoskeleton	0.00515713	0.0253168	0.0171082	6
Cellular Compartment	DOWN.Rhesus	GO:0042641	actomyosin	0.00575638	0.0278368	0.0188111	5
Cellular Compartment	DOWN.Rhesus	GO:0044853	plasma membrane raft	0.00641113	0.0305471	0.0206426	6
Cellular Compartment	DOWN.Rhesus	GO:0043296	apical junction complex	0.00693298	0.0325548	0.0219994	7
Cellular Compartment	DOWN.Rhesus	GO:1905369	endopeptidase complex	0.00709794	0.0326236	0.0220459	5
Cellular Compartment	DOWN.Rhesus	GO:0019898	extrinsic component of membrane	0.00714901	0.0326236	0.0220459	11
Cellular Compartment	DOWN.Rhesus	GO:0005774	vacuolar membrane	0.00835076	0.0375784	0.0253941	14
Cellular Compartment	DOWN.Rhesus	GO:1904724	tertiary granule lumen	0.00855793	0.0379832	0.0256676	4
Cellular Compartment	DOWN.Rhesus	GO:0043220	Schmidt-Lanterman incisure	0.00890138	0.0389736	0.0263369	2
Cellular Compartment	DOWN.Rhesus	GO:0098936	intrinsic component of postsynaptic membrane	0.00956151	0.0413057	0.0279129	6
Cellular Compartment	DOWN.Rhesus	GO:0031526	brush border membrane	0.0096896	0.0413083	0.0279146	4
Cellular Compartment	DOWN.Rhesus	GO:0002116	semaphorin receptor complex	0.010775	0.044191	0.0298626	2
Cellular Compartment	DOWN.Rhesus	GO:0005832	chaperonin-containing T-complex	0.010775	0.044191	0.0298626	2
Cellular Compartment	DOWN.Rhesus	GO:1905370	serine-type endopeptidase complex	0.010775	0.044191	0.0298626	2
Cellular Compartment	DOWN.Rhesus	GO:0099240	intrinsic component of synaptic membrane	0.0113472	0.0459562	0.0310555	7
Cellular Compartment	UP.Human	GO:0034774	secretory granule lumen	6.34264e-26	9.64414e-24	7.47227e-24	35
Cellular Compartment	UP.Human	GO:0060205	cytoplasmic vesicle lumen	8.71709e-26	9.64414e-24	7.47227e-24	35
Cellular Compartment	UP.Human	GO:0031983	vesicle lumen	1.07555e-25	9.64414e-24	7.47227e-24	35
Cellular Compartment	UP.Human	GO:0001533	cornified envelope	2.80385e-22	1.88559e-20	1.46095e-20	18
Cellular Compartment	UP.Human	GO:0101002	ficolin-1-rich granule	1.27557e-18	6.86259e-17	5.31713e-17	23
Cellular Compartment	UP.Human	GO:0070820	tertiary granule	2.32331e-17	1.04162e-15	8.07043e-16	21
Cellular Compartment	UP.Human	GO:0005775	vacuolar lumen	1.46827e-15	5.64233e-14	4.37168e-14	20
Cellular Compartment	UP.Human	GO:0062023	collagen-containing extracellular matrix	4.81765e-14	1.61993e-12	1.25512e-12	27
Cellular Compartment	UP.Human	GO:1904813	ficolin-1-rich granule lumen	2.2925e-12	6.85202e-11	5.30894e-11	15
Cellular Compartment	UP.Human	GO:0005766	primary lysosome	4.94312e-12	1.20882e-10	9.36592e-11	16
Cellular Compartment	UP.Human	GO:0042582	azurophil granule	4.94312e-12	1.20882e-10	9.36592e-11	16
Cellular Compartment	UP.Human	GO:1904724	tertiary granule lumen	7.38823e-12	1.65619e-10	1.28322e-10	11
Cellular Compartment	UP.Human	GO:0043202	lysosomal lumen	3.32181e-10	6.8736e-09	5.32566e-09	12
Cellular Compartment	UP.Human	GO:0035580	specific granule lumen	6.40772e-10	1.2312e-08	9.53932e-09	10
Cellular Compartment	UP.Human	GO:0030057	desmosome	4.16417e-09	7.46774e-08	5.786e-08	7
Cellular Compartment	UP.Human	GO:0042581	specific granule	9.97298e-09	1.67671e-07	1.29911e-07	13
Cellular Compartment	UP.Human	GO:0035578	azurophil granule lumen	2.96665e-08	4.69428e-07	3.63713e-07	10
Cellular Compartment	UP.Human	GO:0030667	secretory granule membrane	1.40179e-07	2.0949e-06	1.62312e-06	16
Cellular Compartment	UP.Human	GO:0101003	ficolin-1-rich granule membrane	1.84393e-07	2.61062e-06	2.0227e-06	8
Cellular Compartment	UP.Human	GO:0030055	cell-substrate junction	4.76162e-07	6.40438e-06	4.96211e-06	18
Cellular Compartment	UP.Human	GO:0005925	focal adhesion	1.59107e-06	2.03809e-05	1.57911e-05	17
Cellular Compartment	UP.Human	GO:0042470	melanosome	1.85903e-06	2.17426e-05	1.68461e-05	9
Cellular Compartment	UP.Human	GO:0048770	pigment granule	1.85903e-06	2.17426e-05	1.68461e-05	9
Cellular Compartment	UP.Human	GO:0035577	azurophil granule membrane	2.67231e-05	0.000299522	0.000232069	6
Cellular Compartment	UP.Human	GO:0005771	multivesicular body	4.30086e-05	0.000462773	0.000358556	6
Cellular Compartment	UP.Human	GO:0005788	endoplasmic reticulum lumen	8.82914e-05	0.000913477	0.000707761	12
Cellular Compartment	UP.Human	GO:0005912	adherens junction	9.29549e-05	0.000926106	0.000717547	9
Cellular Compartment	UP.Human	GO:0005796	Golgi lumen	0.000105389	0.00101248	0.000784472	7
Cellular Compartment	UP.Human	GO:0044754	autolysosome	0.000212871	0.00197456	0.00152989	3
Cellular Compartment	UP.Human	GO:0031904	endosome lumen	0.00042419	0.00380357	0.002947	4
Cellular Compartment	UP.Human	GO:0031093	platelet alpha granule lumen	0.00059875	0.0051956	0.00402555	5
Cellular Compartment	UP.Human	GO:0042599	lamellar body	0.000633742	0.00532739	0.00412766	3
Cellular Compartment	UP.Human	GO:0005767	secondary lysosome	0.000754815	0.00615288	0.00476725	3
Cellular Compartment	UP.Human	GO:0070821	tertiary granule membrane	0.000886589	0.00701448	0.00543482	5
Cellular Compartment	UP.Human	GO:0098857	membrane microdomain	0.00195989	0.0150631	0.0116709	10
Cellular Compartment	UP.Human	GO:0031091	platelet alpha granule	0.00236986	0.0177081	0.0137202	5
Cellular Compartment	UP.Human	GO:0005770	late endosome	0.00282431	0.0205335	0.0159094	9
Cellular Compartment	UP.Human	GO:0005604	basement membrane	0.00341507	0.0241751	0.0187309	5
Cellular Compartment	UP.Human	GO:0005765	lysosomal membrane	0.00378376	0.0254458	0.0197154	11
Cellular Compartment	UP.Human	GO:0098852	lytic vacuole membrane	0.00378376	0.0254458	0.0197154	11
Cellular Compartment	UP.Human	GO:0016324	apical plasma membrane	0.00454412	0.0298139	0.0230998	10
Cellular Compartment	UP.Human	GO:1904090	peptidase inhibitor complex	0.00532531	0.0341073	0.0264264	2
Cellular Compartment	UP.Human	GO:0045121	membrane raft	0.00630559	0.0394466	0.0305632	9
Cellular Compartment	UP.Human	GO:0044194	cytolytic granule	0.00745201	0.0455589	0.035299	2
Cellular Compartment	UP.Human	GO:0005774	vacuolar membrane	0.00773544	0.0462408	0.0358273	11
Cellular Compartment	UP.Rhesus	GO:0005788	endoplasmic reticulum lumen	2.25454e-28	6.33526e-26	4.8888e-26	41
Cellular Compartment	UP.Rhesus	GO:0062023	collagen-containing extracellular matrix	1.08473e-26	1.52404e-24	1.17607e-24	45
Cellular Compartment	UP.Rhesus	GO:0060205	cytoplasmic vesicle lumen	1.84765e-24	1.62413e-22	1.25331e-22	38
Cellular Compartment	UP.Rhesus	GO:0031983	vesicle lumen	2.31192e-24	1.62413e-22	1.25331e-22	38
Cellular Compartment	UP.Rhesus	GO:0034774	secretory granule lumen	1.45306e-23	8.16619e-22	6.30169e-22	37
Cellular Compartment	UP.Rhesus	GO:0035580	specific granule lumen	1.94245e-12	9.09715e-11	7.02009e-11	13
Cellular Compartment	UP.Rhesus	GO:0005775	vacuolar lumen	3.96335e-12	1.591e-10	1.22774e-10	19
Cellular Compartment	UP.Rhesus	GO:1904724	tertiary granule lumen	8.46812e-12	2.97443e-10	2.29531e-10	12
Cellular Compartment	UP.Rhesus	GO:0070820	tertiary granule	1.11821e-11	3.4913e-10	2.69417e-10	18
Cellular Compartment	UP.Rhesus	GO:0001533	cornified envelope	2.0587e-11	5.78495e-10	4.46413e-10	12
Cellular Compartment	UP.Rhesus	GO:0042581	specific granule	6.47166e-10	1.64279e-08	1.26771e-08	16
Cellular Compartment	UP.Rhesus	GO:0101002	ficolin-1-rich granule	7.01547e-10	1.64279e-08	1.26771e-08	17
Cellular Compartment	UP.Rhesus	GO:0043202	lysosomal lumen	8.12049e-10	1.75528e-08	1.35451e-08	13
Cellular Compartment	UP.Rhesus	GO:1904813	ficolin-1-rich granule lumen	1.51306e-08	3.03692e-07	2.34353e-07	13
Cellular Compartment	UP.Rhesus	GO:0005796	Golgi lumen	2.29316e-08	4.29585e-07	3.31502e-07	12
Cellular Compartment	UP.Rhesus	GO:0005766	primary lysosome	2.87487e-08	4.75198e-07	3.66701e-07	14
Cellular Compartment	UP.Rhesus	GO:0042582	azurophil granule	2.87487e-08	4.75198e-07	3.66701e-07	14
Cellular Compartment	UP.Rhesus	GO:0035578	azurophil granule lumen	4.47631e-08	6.98802e-07	5.39252e-07	11
Cellular Compartment	UP.Rhesus	GO:0031091	platelet alpha granule	4.22552e-06	6.24932e-05	4.82248e-05	9
Cellular Compartment	UP.Rhesus	GO:0071682	endocytic vesicle lumen	1.25178e-05	0.000175876	0.00013572	5
Cellular Compartment	UP.Rhesus	GO:0005925	focal adhesion	2.15862e-05	0.000288844	0.000222895	18
Cellular Compartment	UP.Rhesus	GO:0030055	cell-substrate junction	2.93895e-05	0.000375384	0.000289676	18
Cellular Compartment	UP.Rhesus	GO:0031093	platelet alpha granule lumen	3.51526e-05	0.000429473	0.000331415	7
Cellular Compartment	UP.Rhesus	GO:0042599	lamellar body	7.00392e-05	0.000820042	0.00063281	4
Cellular Compartment	UP.Rhesus	GO:0005793	endoplasmic reticulum-Golgi intermediate compartment	8.92464e-05	0.00100313	0.000774095	9
Cellular Compartment	UP.Rhesus	GO:0032432	actin filament bundle	0.000101973	0.00109953	0.000848484	7
Cellular Compartment	UP.Rhesus	GO:0031904	endosome lumen	0.000105649	0.00109953	0.000848484	5
Cellular Compartment	UP.Rhesus	GO:0033116	endoplasmic reticulum-Golgi intermediate compartment membrane	0.000110466	0.00110861	0.000855492	7
Cellular Compartment	UP.Rhesus	GO:0005865	striated muscle thin filament	0.000168719	0.00163482	0.00126156	4
Cellular Compartment	UP.Rhesus	GO:0005771	multivesicular body	0.000215773	0.00202108	0.00155962	6
Cellular Compartment	UP.Rhesus	GO:0036379	myofilament	0.00034163	0.00309671	0.00238967	4
Cellular Compartment	UP.Rhesus	GO:0030667	secretory granule membrane	0.000389148	0.0034172	0.00263699	13
Cellular Compartment	UP.Rhesus	GO:0005581	collagen trimer	0.00115054	0.00979699	0.00756014	6
Cellular Compartment	UP.Rhesus	GO:0030135	coated vesicle	0.0011906	0.00983992	0.00759327	12
Cellular Compartment	UP.Rhesus	GO:0009897	external side of plasma membrane	0.00178827	0.0143573	0.0110792	15
Cellular Compartment	UP.Rhesus	GO:0030134	COPII-coated ER to Golgi transport vesicle	0.00192142	0.0149977	0.0115734	6
Cellular Compartment	UP.Rhesus	GO:0005604	basement membrane	0.00236809	0.0179847	0.0138784	6
Cellular Compartment	UP.Rhesus	GO:0001725	stress fiber	0.00267424	0.0192683	0.0148689	5
Cellular Compartment	UP.Rhesus	GO:0097517	contractile actin filament bundle	0.00267424	0.0192683	0.0148689	5
Cellular Compartment	UP.Rhesus	GO:0030139	endocytic vesicle	0.00276191	0.0194024	0.0149725	12
Cellular Compartment	UP.Rhesus	GO:0072562	blood microparticle	0.00380285	0.0260634	0.0201126	7
Cellular Compartment	UP.Rhesus	GO:0042470	melanosome	0.00399989	0.0261388	0.0201708	6
Cellular Compartment	UP.Rhesus	GO:0048770	pigment granule	0.00399989	0.0261388	0.0201708	6
Cellular Compartment	UP.Rhesus	GO:0042641	actomyosin	0.00427223	0.027284	0.0210545	5
Cellular Compartment	UP.Rhesus	GO:0005791	rough endoplasmic reticulum	0.00475943	0.029556	0.0228078	5
Cellular Compartment	UP.Rhesus	GO:0030016	myofibril	0.00483835	0.029556	0.0228078	9
Cellular Compartment	UP.Rhesus	GO:0043292	contractile fiber	0.00616403	0.036853	0.0284388	9
Cellular Compartment	UP.Rhesus	GO:0002102	podosome	0.00776113	0.0445077	0.0343457	3
Cellular Compartment	UP.Rhesus	GO:0005790	smooth endoplasmic reticulum	0.00776113	0.0445077	0.0343457	3
Cellular Compartment	UP.Rhesus	GO:0030017	sarcomere	0.00930253	0.0498323	0.0384546	8
Cellular Compartment	UP.Rhesus	GO:0005614	interstitial matrix	0.00939898	0.0498323	0.0384546	2
Cellular Compartment	UP.Rhesus	GO:0034663	endoplasmic reticulum chaperone complex	0.00939898	0.0498323	0.0384546	2
Cellular Compartment	UP.Rhesus	GO:1904090	peptidase inhibitor complex	0.00939898	0.0498323	0.0384546	2
KEGG Pathway	DOWN.Human	hsa04512	ECM-receptor interaction	3.81646e-11	5.99183e-09	5.34304e-09	13
KEGG Pathway	DOWN.Human	hsa04974	Protein digestion and absorption	2.52718e-10	1.98384e-08	1.76903e-08	13
KEGG Pathway	DOWN.Human	hsa05146	Amoebiasis	3.81113e-07	1.99449e-05	1.77853e-05	10
KEGG Pathway	DOWN.Human	hsa04610	Complement and coagulation cascades	8.61969e-07	3.38323e-05	3.01689e-05	9
KEGG Pathway	DOWN.Human	hsa04510	Focal adhesion	5.83143e-06	0.000183107	0.00016328	12
KEGG Pathway	DOWN.Human	hsa05222	Small cell lung cancer	0.000120186	0.00314487	0.00280434	7
KEGG Pathway	DOWN.Human	hsa04614	Renin-angiotensin system	0.000152794	0.0034159	0.00304602	4
KEGG Pathway	DOWN.Human	hsa05165	Human papillomavirus infection	0.000174059	0.0034159	0.00304602	13
KEGG Pathway	DOWN.Human	hsa04151	PI3K-Akt signaling pathway	0.000335918	0.00570228	0.00508483	13
KEGG Pathway	DOWN.Human	hsa04979	Cholesterol metabolism	0.000363202	0.00570228	0.00508483	5
KEGG Pathway	DOWN.Human	hsa05145	Toxoplasmosis	0.000407723	0.00581931	0.0051892	7
KEGG Pathway	DOWN.Human	hsa05133	Pertussis	0.00224822	0.0294142	0.0262292	5
KEGG Pathway	DOWN.Rhesus	hsa04512	ECM-receptor interaction	4.53799e-22	8.53142e-20	7.59516e-20	25
KEGG Pathway	DOWN.Rhesus	hsa04610	Complement and coagulation cascades	3.83056e-21	3.60073e-19	3.20557e-19	24
KEGG Pathway	DOWN.Rhesus	hsa04974	Protein digestion and absorption	2.36365e-13	1.48122e-11	1.31867e-11	19
KEGG Pathway	DOWN.Rhesus	hsa04510	Focal adhesion	4.9003e-13	2.30314e-11	2.05039e-11	25
KEGG Pathway	DOWN.Rhesus	hsa05146	Amoebiasis	2.43537e-09	9.157e-08	8.15209e-08	15
KEGG Pathway	DOWN.Rhesus	hsa04151	PI3K-Akt signaling pathway	1.09952e-06	3.44515e-05	3.06707e-05	23
KEGG Pathway	DOWN.Rhesus	hsa05222	Small cell lung cancer	2.95663e-06	7.94067e-05	7.06924e-05	11
KEGG Pathway	DOWN.Rhesus	hsa05165	Human papillomavirus infection	4.88866e-06	0.000114884	0.000102276	21
KEGG Pathway	DOWN.Rhesus	hsa04614	Renin-angiotensin system	5.68982e-06	0.000118854	0.000105811	6
KEGG Pathway	DOWN.Rhesus	hsa05150	Staphylococcus aureus infection	2.89433e-05	0.000544135	0.00048442	10
KEGG Pathway	DOWN.Rhesus	hsa05205	Proteoglycans in cancer	9.26409e-05	0.00158332	0.00140956	14
KEGG Pathway	DOWN.Rhesus	hsa04933	AGE-RAGE signaling pathway in diabetic complications	0.000227365	0.00356204	0.00317114	9
KEGG Pathway	DOWN.Rhesus	hsa04514	Cell adhesion molecules	0.000426296	0.00616489	0.00548834	11
KEGG Pathway	DOWN.Rhesus	hsa05145	Toxoplasmosis	0.000530397	0.00712247	0.00634083	9
KEGG Pathway	DOWN.Rhesus	hsa05133	Pertussis	0.000993255	0.0124488	0.0110826	7
KEGG Pathway	DOWN.Rhesus	hsa05415	Diabetic cardiomyopathy	0.00107984	0.0126881	0.0112957	12
KEGG Pathway	DOWN.Rhesus	hsa04975	Fat digestion and absorption	0.00189113	0.0209136	0.0186185	5
KEGG Pathway	DOWN.Rhesus	hsa04520	Adherens junction	0.00320239	0.0328367	0.0292331	7
KEGG Pathway	DOWN.Rhesus	hsa05171	Coronavirus disease - COVID-19	0.0033186	0.0328367	0.0292331	12
KEGG Pathway	DOWN.Rhesus	hsa04360	Axon guidance	0.0047094	0.0442684	0.0394102	10
KEGG Pathway	DOWN.Rhesus	hsa05100	Bacterial invasion of epithelial cells	0.00527743	0.0472456	0.0420607	6
KEGG Pathway	DOWN.Rhesus	hsa00511	Other glycan degradation	0.00578349	0.0494226	0.0439988	3
KEGG Pathway	UP.Human	hsa04142	Lysosome	1.323e-07	1.9074e-05	1.74205e-05	12
KEGG Pathway	UP.Human	hsa00010	Glycolysis / Gluconeogenesis	1.87e-07	1.9074e-05	1.74205e-05	9
KEGG Pathway	UP.Human	hsa00052	Galactose metabolism	4.5836e-05	0.00272578	0.00248949	5
KEGG Pathway	UP.Human	hsa05146	Amoebiasis	5.34466e-05	0.00272578	0.00248949	8
KEGG Pathway	UP.Human	hsa00500	Starch and sucrose metabolism	9.65311e-05	0.00393847	0.00359705	5
KEGG Pathway	UP.Human	hsa01200	Carbon metabolism	0.000125227	0.00425772	0.00388863	8
KEGG Pathway	UP.Human	hsa00620	Pyruvate metabolism	0.000350271	0.0102079	0.00932301	5
KEGG Pathway	UP.Human	hsa00030	Pentose phosphate pathway	0.000589966	0.0150441	0.01374	4
KEGG Pathway	UP.Human	hsa00531	Glycosaminoglycan degradation	0.00182475	0.041361	0.0377755	3
KEGG Pathway	UP.Rhesus	hsa04142	Lysosome	1.57148e-07	3.14296e-05	2.84521e-05	13
KEGG Pathway	UP.Rhesus	hsa04610	Complement and coagulation cascades	8.41215e-06	0.000841215	0.000761521	9
KEGG Pathway	UP.Rhesus	hsa00511	Other glycan degradation	0.000160148	0.0100176	0.0090686	4
KEGG Pathway	UP.Rhesus	hsa00531	Glycosaminoglycan degradation	0.000200353	0.0100176	0.0090686	4
KEGG Pathway	UP.Rhesus	hsa04141	Protein processing in endoplasmic reticulum	0.000393945	0.0157578	0.014265	10
KEGG Pathway	UP.Rhesus	hsa04512	ECM-receptor interaction	0.000526405	0.0175468	0.0158845	7
KEGG Pathway	UP.Rhesus	hsa00604	Glycosphingolipid biosynthesis - ganglio series	0.00157592	0.0419392	0.037966	3
KEGG Pathway	UP.Rhesus	hsa05418	Fluid shear stress and atherosclerosis	0.00167757	0.0419392	0.037966	8
Molecular Function	DOWN.Human	GO:0005201	extracellular matrix structural constituent	1.94426e-47	6.51326e-45	4.91181e-45	42
Molecular Function	DOWN.Human	GO:0005518	collagen binding	1.06025e-13	1.77592e-11	1.33927e-11	13
Molecular Function	DOWN.Human	GO:0005539	glycosaminoglycan binding	1.77373e-11	1.98067e-09	1.49367e-09	18
Molecular Function	DOWN.Human	GO:0008237	metallopeptidase activity	3.25776e-11	2.4093e-09	1.81691e-09	16
Molecular Function	DOWN.Human	GO:0008235	metalloexopeptidase activity	3.59597e-11	2.4093e-09	1.81691e-09	11
Molecular Function	DOWN.Human	GO:0008238	exopeptidase activity	1.91036e-10	1.06662e-08	8.0436e-09	12
Molecular Function	DOWN.Human	GO:0030020	extracellular matrix structural constituent conferring tensile strength	4.9159e-09	2.35261e-07	1.77416e-07	8
Molecular Function	DOWN.Human	GO:0008201	heparin binding	1.25129e-08	5.23979e-07	3.95145e-07	13
Molecular Function	DOWN.Human	GO:0048407	platelet-derived growth factor binding	3.59945e-08	1.20582e-06	9.09335e-07	5
Molecular Function	DOWN.Human	GO:0097493	structural molecule activity conferring elasticity	3.59945e-08	1.20582e-06	9.09335e-07	5
Molecular Function	DOWN.Human	GO:0005178	integrin binding	4.05986e-08	1.23641e-06	9.32409e-07	12
Molecular Function	DOWN.Human	GO:0030021	extracellular matrix structural constituent conferring compression resistance	5.05807e-08	1.41204e-06	1.06486e-06	6
Molecular Function	DOWN.Human	GO:0050840	extracellular matrix binding	6.45623e-08	1.66372e-06	1.25465e-06	8
Molecular Function	DOWN.Human	GO:0004177	aminopeptidase activity	8.57096e-08	2.05091e-06	1.54664e-06	7
Molecular Function	DOWN.Human	GO:0070006	metalloaminopeptidase activity	1.51121e-07	3.37504e-06	2.5452e-06	6
Molecular Function	DOWN.Human	GO:0070325	lipoprotein particle receptor binding	3.04352e-07	6.37237e-06	4.80555e-06	6
Molecular Function	DOWN.Human	GO:1901681	sulfur compound binding	4.09896e-07	8.07736e-06	6.09133e-06	14
Molecular Function	DOWN.Human	GO:0030246	carbohydrate binding	5.11356e-07	9.51691e-06	7.17693e-06	14
Molecular Function	DOWN.Human	GO:0019838	growth factor binding	6.51427e-07	1.14857e-05	8.66164e-06	10
Molecular Function	DOWN.Human	GO:0001618	virus receptor activity	9.826e-06	0.000164586	0.000124118	7
Molecular Function	DOWN.Human	GO:0140272	exogenous protein binding	1.07071e-05	0.000170804	0.000128808	7
Molecular Function	DOWN.Human	GO:0019199	transmembrane receptor protein kinase activity	1.16528e-05	0.00017744	0.000133812	7
Molecular Function	DOWN.Human	GO:0120020	cholesterol transfer activity	5.48719e-05	0.000799221	0.000602712	4
Molecular Function	DOWN.Human	GO:0120015	sterol transfer activity	6.59218e-05	0.000920158	0.000693913	4
Molecular Function	DOWN.Human	GO:0048029	monosaccharide binding	7.08623e-05	0.000949555	0.000716082	6
Molecular Function	DOWN.Human	GO:0005540	hyaluronic acid binding	7.85083e-05	0.000974085	0.000734581	4
Molecular Function	DOWN.Human	GO:0050750	low-density lipoprotein particle receptor binding	7.85083e-05	0.000974085	0.000734581	4
Molecular Function	DOWN.Human	GO:0004222	metalloendopeptidase activity	0.000111346	0.00133218	0.00100463	7
Molecular Function	DOWN.Human	GO:0038024	cargo receptor activity	0.000146599	0.00169347	0.00127709	6
Molecular Function	DOWN.Human	GO:0071813	lipoprotein particle binding	0.000193477	0.0020908	0.00157672	4
Molecular Function	DOWN.Human	GO:0071814	protein-lipid complex binding	0.000193477	0.0020908	0.00157672	4
Molecular Function	DOWN.Human	GO:0004175	endopeptidase activity	0.000277497	0.00290505	0.00219077	13
Molecular Function	DOWN.Human	GO:0004714	transmembrane receptor protein tyrosine kinase activity	0.000289562	0.00293949	0.00221674	5
Molecular Function	DOWN.Human	GO:0008252	nucleotidase activity	0.000376045	0.00369813	0.00278885	3
Molecular Function	DOWN.Human	GO:0015248	sterol transporter activity	0.000397411	0.00369813	0.00278885	4
Molecular Function	DOWN.Human	GO:0043394	proteoglycan binding	0.000397411	0.00369813	0.00278885	4
Molecular Function	DOWN.Human	GO:0002020	protease binding	0.000421274	0.00381424	0.00287641	7
Molecular Function	DOWN.Human	GO:0061134	peptidase regulator activity	0.000452298	0.00398737	0.00300697	9
Molecular Function	DOWN.Human	GO:0016805	dipeptidase activity	0.000554023	0.00475892	0.00358881	3
Molecular Function	DOWN.Human	GO:0004180	carboxypeptidase activity	0.000862191	0.00722085	0.00544542	4
Molecular Function	DOWN.Human	GO:0031418	L-ascorbic acid binding	0.000909119	0.00742817	0.00560176	3
Molecular Function	DOWN.Human	GO:0005319	lipid transporter activity	0.00100745	0.00803561	0.00605985	7
Molecular Function	DOWN.Human	GO:0005044	scavenger receptor activity	0.00110752	0.00862835	0.00650684	4
Molecular Function	DOWN.Human	GO:0015026	coreceptor activity	0.00119914	0.00912979	0.006885	4
Molecular Function	DOWN.Human	GO:0120013	lipid transfer activity	0.00139806	0.0104078	0.00784875	4
Molecular Function	DOWN.Human	GO:0001540	amyloid-beta binding	0.0014311	0.0104221	0.00785959	5
Molecular Function	DOWN.Human	GO:0043236	laminin binding	0.00246782	0.0175898	0.0132649	3
Molecular Function	DOWN.Human	GO:0004867	serine-type endopeptidase inhibitor activity	0.00267841	0.0186853	0.0140911	5
Molecular Function	DOWN.Human	GO:0004181	metallocarboxypeptidase activity	0.00273308	0.0186853	0.0140911	3
Molecular Function	DOWN.Human	GO:0061135	endopeptidase regulator activity	0.0029137	0.0195218	0.0147219	7
Molecular Function	DOWN.Human	GO:0090482	vitamin transmembrane transporter activity	0.00363173	0.0238555	0.01799	3
Molecular Function	DOWN.Human	GO:0008429	phosphatidylethanolamine binding	0.00400966	0.0253441	0.0191126	2
Molecular Function	DOWN.Human	GO:0016801	hydrolase activity, acting on ether bonds	0.00400966	0.0253441	0.0191126	2
Molecular Function	DOWN.Human	GO:0030276	clathrin binding	0.0045507	0.0282312	0.0212898	4
Molecular Function	DOWN.Human	GO:0042277	peptide binding	0.00505226	0.0307729	0.0232066	9
Molecular Function	DOWN.Human	GO:0045296	cadherin binding	0.00535346	0.0320252	0.024151	9
Molecular Function	DOWN.Human	GO:0008035	high-density lipoprotein particle binding	0.00580626	0.0341245	0.0257341	2
Molecular Function	DOWN.Human	GO:0031406	carboxylic acid binding	0.00656128	0.0378525	0.0285455	6
Molecular Function	DOWN.Human	GO:0033218	amide binding	0.00666656	0.0378525	0.0285455	10
Molecular Function	DOWN.Human	GO:0005024	transforming growth factor beta receptor activity	0.00681835	0.0380691	0.0287089	2
Molecular Function	DOWN.Human	GO:0046332	SMAD binding	0.00702039	0.0385546	0.029075	4
Molecular Function	DOWN.Human	GO:0004866	endopeptidase inhibitor activity	0.00835229	0.0451293	0.0340331	6
Molecular Function	DOWN.Human	GO:1901611	phosphatidylglycerol binding	0.00906243	0.0481891	0.0363406	2
Molecular Function	DOWN.Human	GO:0016504	peptidase activator activity	0.00947709	0.0496066	0.0374096	3
Molecular Function	DOWN.Rhesus	GO:0005201	extracellular matrix structural constituent	9.54813e-53	4.01976e-50	3.02525e-50	52
Molecular Function	DOWN.Rhesus	GO:0005539	glycosaminoglycan binding	2.26011e-26	4.75753e-24	3.58049e-24	37
Molecular Function	DOWN.Rhesus	GO:0061134	peptidase regulator activity	3.22056e-21	4.51952e-19	3.40137e-19	32
Molecular Function	DOWN.Rhesus	GO:0030414	peptidase inhibitor activity	8.99102e-21	9.46305e-19	7.12184e-19	29
Molecular Function	DOWN.Rhesus	GO:0004866	endopeptidase inhibitor activity	3.96235e-20	3.3363e-18	2.51088e-18	28
Molecular Function	DOWN.Rhesus	GO:0004867	serine-type endopeptidase inhibitor activity	1.16888e-19	8.20163e-18	6.1725e-18	22
Molecular Function	DOWN.Rhesus	GO:0061135	endopeptidase regulator activity	3.14929e-19	1.89407e-17	1.42547e-17	28
Molecular Function	DOWN.Rhesus	GO:0008201	heparin binding	2.01689e-17	1.06139e-15	7.98795e-16	25
Molecular Function	DOWN.Rhesus	GO:0019838	growth factor binding	1.76285e-14	8.24624e-13	6.20607e-13	20
Molecular Function	DOWN.Rhesus	GO:0030020	extracellular matrix structural constituent conferring tensile strength	2.87735e-14	1.21136e-12	9.11664e-13	13
Molecular Function	DOWN.Rhesus	GO:1901681	sulfur compound binding	1.28186e-13	4.81109e-12	3.62079e-12	26
Molecular Function	DOWN.Rhesus	GO:0004857	enzyme inhibitor activity	1.37133e-13	4.81109e-12	3.62079e-12	31
Molecular Function	DOWN.Rhesus	GO:0005178	integrin binding	4.54868e-13	1.47307e-11	1.10863e-11	20
Molecular Function	DOWN.Rhesus	GO:0008235	metalloexopeptidase activity	1.3455e-12	4.04612e-11	3.04509e-11	14
Molecular Function	DOWN.Rhesus	GO:0008238	exopeptidase activity	2.37071e-12	6.65378e-11	5.00759e-11	16
Molecular Function	DOWN.Rhesus	GO:0008237	metallopeptidase activity	1.02211e-11	2.68941e-10	2.02404e-10	20
Molecular Function	DOWN.Rhesus	GO:0005518	collagen binding	4.27728e-11	1.05926e-09	7.97189e-10	13
Molecular Function	DOWN.Rhesus	GO:0015026	coreceptor activity	1.46026e-10	3.41539e-09	2.5704e-09	11
Molecular Function	DOWN.Rhesus	GO:0050840	extracellular matrix binding	8.61722e-10	1.90939e-08	1.437e-08	11
Molecular Function	DOWN.Rhesus	GO:0005044	scavenger receptor activity	2.23137e-09	4.58774e-08	3.45271e-08	10
Molecular Function	DOWN.Rhesus	GO:0030246	carbohydrate binding	2.28842e-09	4.58774e-08	3.45271e-08	21
Molecular Function	DOWN.Rhesus	GO:0019199	transmembrane receptor protein kinase activity	3.26656e-09	6.25101e-08	4.70447e-08	12
Molecular Function	DOWN.Rhesus	GO:0038024	cargo receptor activity	5.0698e-09	9.27995e-08	6.98403e-08	12
Molecular Function	DOWN.Rhesus	GO:0048407	platelet-derived growth factor binding	5.85395e-09	1.02688e-07	7.72824e-08	6
Molecular Function	DOWN.Rhesus	GO:0008236	serine-type peptidase activity	8.92666e-09	1.50325e-07	1.13134e-07	17
Molecular Function	DOWN.Rhesus	GO:0017171	serine hydrolase activity	1.21717e-08	1.97087e-07	1.48327e-07	17
Molecular Function	DOWN.Rhesus	GO:0004252	serine-type endopeptidase activity	1.43654e-08	2.2054e-07	1.65977e-07	16
Molecular Function	DOWN.Rhesus	GO:0004175	endopeptidase activity	1.46678e-08	2.2054e-07	1.65977e-07	25
Molecular Function	DOWN.Rhesus	GO:0030021	extracellular matrix structural constituent conferring compression resistance	2.87989e-08	4.18081e-07	3.14645e-07	7
Molecular Function	DOWN.Rhesus	GO:0070006	metalloaminopeptidase activity	1.05304e-07	1.47777e-06	1.11216e-06	7
Molecular Function	DOWN.Rhesus	GO:0004177	aminopeptidase activity	1.26861e-07	1.72285e-06	1.29661e-06	8
Molecular Function	DOWN.Rhesus	GO:0002020	protease binding	2.72758e-07	3.58847e-06	2.70066e-06	13
Molecular Function	DOWN.Rhesus	GO:0004180	carboxypeptidase activity	3.41606e-07	4.33554e-06	3.2629e-06	8
Molecular Function	DOWN.Rhesus	GO:0004714	transmembrane receptor protein tyrosine kinase activity	3.50138e-07	4.33554e-06	3.2629e-06	9
Molecular Function	DOWN.Rhesus	GO:0043394	proteoglycan binding	1.16955e-06	1.4068e-05	1.05875e-05	7
Molecular Function	DOWN.Rhesus	GO:0050431	transforming growth factor beta binding	1.86741e-06	2.18384e-05	1.64354e-05	6
Molecular Function	DOWN.Rhesus	GO:0019955	cytokine binding	2.69201e-06	3.06307e-05	2.30525e-05	12
Molecular Function	DOWN.Rhesus	GO:0016805	dipeptidase activity	4.69193e-06	5.19817e-05	3.91211e-05	5
Molecular Function	DOWN.Rhesus	GO:0001968	fibronectin binding	7.17719e-06	7.74769e-05	5.83086e-05	6
Molecular Function	DOWN.Rhesus	GO:0001846	opsonin binding	1.46605e-05	0.000154301	0.000116126	5
Molecular Function	DOWN.Rhesus	GO:0045296	cadherin binding	1.99116e-05	0.000204458	0.000153874	17
Molecular Function	DOWN.Rhesus	GO:0048306	calcium-dependent protein binding	3.76851e-05	0.000377749	0.000284291	8
Molecular Function	DOWN.Rhesus	GO:0001848	complement binding	4.44626e-05	0.00043532	0.000327619	5
Molecular Function	DOWN.Rhesus	GO:0001540	amyloid-beta binding	5.34397e-05	0.000511321	0.000384817	8
Molecular Function	DOWN.Rhesus	GO:0070325	lipoprotein particle receptor binding	7.72598e-05	0.000722809	0.000543982	5
Molecular Function	DOWN.Rhesus	GO:0071813	lipoprotein particle binding	9.1539e-05	0.000819955	0.000617094	5
Molecular Function	DOWN.Rhesus	GO:0071814	protein-lipid complex binding	9.1539e-05	0.000819955	0.000617094	5
Molecular Function	DOWN.Rhesus	GO:0005005	transmembrane-ephrin receptor activity	0.000116748	0.00100308	0.000754911	4
Molecular Function	DOWN.Rhesus	GO:0030169	low-density lipoprotein particle binding	0.000116748	0.00100308	0.000754911	4
Molecular Function	DOWN.Rhesus	GO:0048029	monosaccharide binding	0.000127983	0.00107762	0.00081101	7
Molecular Function	DOWN.Rhesus	GO:0005003	ephrin receptor activity	0.000185519	0.00153144	0.00115255	4
Molecular Function	DOWN.Rhesus	GO:0001618	virus receptor activity	0.000195566	0.00158333	0.00119161	7
Molecular Function	DOWN.Rhesus	GO:0140272	exogenous protein binding	0.000212027	0.00168422	0.00126753	7
Molecular Function	DOWN.Rhesus	GO:0004869	cysteine-type endopeptidase inhibitor activity	0.000228458	0.00178112	0.00134046	6
Molecular Function	DOWN.Rhesus	GO:0004713	protein tyrosine kinase activity	0.000315609	0.00241584	0.00181815	9
Molecular Function	DOWN.Rhesus	GO:0004222	metalloendopeptidase activity	0.000367933	0.00276607	0.00208173	8
Molecular Function	DOWN.Rhesus	GO:0008429	phosphatidylethanolamine binding	0.000413395	0.00305332	0.00229791	3
Molecular Function	DOWN.Rhesus	GO:0005540	hyaluronic acid binding	0.00047836	0.00341338	0.00256889	4
Molecular Function	DOWN.Rhesus	GO:0050750	low-density lipoprotein particle receptor binding	0.00047836	0.00341338	0.00256889	4
Molecular Function	DOWN.Rhesus	GO:0097493	structural molecule activity conferring elasticity	0.000561882	0.00394254	0.00296713	3
Molecular Function	DOWN.Rhesus	GO:0004553	hydrolase activity, hydrolyzing O-glycosyl compounds	0.000665222	0.00459112	0.00345525	7
Molecular Function	DOWN.Rhesus	GO:0008035	high-density lipoprotein particle binding	0.000740569	0.00494888	0.0037245	3
Molecular Function	DOWN.Rhesus	GO:0046790	virion binding	0.000740569	0.00494888	0.0037245	3
Molecular Function	DOWN.Rhesus	GO:0004859	phospholipase inhibitor activity	0.000951687	0.006164	0.00463899	3
Molecular Function	DOWN.Rhesus	GO:0005024	transforming growth factor beta receptor activity	0.000951687	0.006164	0.00463899	3
Molecular Function	DOWN.Rhesus	GO:0004181	metallocarboxypeptidase activity	0.00100581	0.00632006	0.00475644	4
Molecular Function	DOWN.Rhesus	GO:0046875	ephrin receptor binding	0.00100581	0.00632006	0.00475644	4
Molecular Function	DOWN.Rhesus	GO:0016798	hydrolase activity, acting on glycosyl bonds	0.00109156	0.00675805	0.00508607	8
Molecular Function	DOWN.Rhesus	GO:0048185	activin binding	0.00147952	0.00902723	0.00679384	3
Molecular Function	DOWN.Rhesus	GO:0015923	mannosidase activity	0.00180009	0.0108263	0.00814779	3
Molecular Function	DOWN.Rhesus	GO:0042277	peptide binding	0.00209465	0.0124204	0.0093475	13
Molecular Function	DOWN.Rhesus	GO:0005324	long-chain fatty acid transporter activity	0.00216081	0.0124617	0.00937857	3
Molecular Function	DOWN.Rhesus	GO:0055102	lipase inhibitor activity	0.00216081	0.0124617	0.00937857	3
Molecular Function	DOWN.Rhesus	GO:0043395	heparan sulfate proteoglycan binding	0.00256332	0.0145832	0.0109752	3
Molecular Function	DOWN.Rhesus	GO:0004675	transmembrane receptor protein serine/threonine kinase activity	0.00300916	0.0166691	0.0125451	3
Molecular Function	DOWN.Rhesus	GO:0030506	ankyrin binding	0.00300916	0.0166691	0.0125451	3
Molecular Function	DOWN.Rhesus	GO:0005543	phospholipid binding	0.00323247	0.0176736	0.0133011	16
Molecular Function	DOWN.Rhesus	GO:0005319	lipid transporter activity	0.00378629	0.0204362	0.0153802	8
Molecular Function	DOWN.Rhesus	GO:0008375	acetylglucosaminyltransferase activity	0.00440763	0.0234888	0.0176775	4
Molecular Function	DOWN.Rhesus	GO:0005537	mannose binding	0.00462052	0.0237224	0.0178533	3
Molecular Function	DOWN.Rhesus	GO:0043027	cysteine-type endopeptidase inhibitor activity involved in apoptotic process	0.00462052	0.0237224	0.0178533	3
Molecular Function	DOWN.Rhesus	GO:0120020	cholesterol transfer activity	0.00462052	0.0237224	0.0178533	3
Molecular Function	DOWN.Rhesus	GO:0033218	amide binding	0.00496331	0.0251753	0.0189468	14
Molecular Function	DOWN.Rhesus	GO:0120015	sterol transfer activity	0.00525306	0.0263279	0.0198142	3
Molecular Function	DOWN.Rhesus	GO:0005160	transforming growth factor beta receptor binding	0.00593516	0.0293965	0.0221236	3
Molecular Function	DOWN.Rhesus	GO:0046332	SMAD binding	0.00740115	0.0362312	0.0272674	5
Molecular Function	DOWN.Rhesus	GO:0038187	pattern recognition receptor activity	0.00828812	0.0401069	0.0301842	3
Molecular Function	DOWN.Rhesus	GO:0043236	laminin binding	0.00917737	0.0439054	0.0330429	3
Molecular Function	DOWN.Rhesus	GO:0005544	calcium-dependent phospholipid binding	0.00988906	0.0463166	0.0348576	4
Molecular Function	DOWN.Rhesus	GO:0005114	type II transforming growth factor beta receptor binding	0.0100114	0.0463166	0.0348576	2
Molecular Function	DOWN.Rhesus	GO:0043121	neurotrophin binding	0.0100114	0.0463166	0.0348576	2
Molecular Function	DOWN.Rhesus	GO:1990782	protein tyrosine kinase binding	0.0108486	0.0496443	0.037362	6
Molecular Function	UP.Human	GO:0030414	peptidase inhibitor activity	1.89354e-13	6.70312e-11	5.04279e-11	19
Molecular Function	UP.Human	GO:0061134	peptidase regulator activity	9.56289e-13	1.30323e-10	9.80422e-11	20
Molecular Function	UP.Human	GO:0004866	endopeptidase inhibitor activity	1.10443e-12	1.30323e-10	9.80422e-11	18
Molecular Function	UP.Human	GO:0061135	endopeptidase regulator activity	3.97806e-12	3.52058e-10	2.64855e-10	18
Molecular Function	UP.Human	GO:0004857	enzyme inhibitor activity	5.89879e-11	4.14707e-09	3.11986e-09	23
Molecular Function	UP.Human	GO:0048306	calcium-dependent protein binding	7.02893e-11	4.14707e-09	3.11986e-09	12
Molecular Function	UP.Human	GO:0045296	cadherin binding	4.2059e-09	2.12699e-07	1.60014e-07	19
Molecular Function	UP.Human	GO:0004867	serine-type endopeptidase inhibitor activity	1.1044e-07	4.88695e-06	3.67648e-06	10
Molecular Function	UP.Human	GO:0004175	endopeptidase activity	2.11052e-07	8.30139e-06	6.24517e-06	19
Molecular Function	UP.Human	GO:0002020	protease binding	3.47384e-07	1.13252e-05	8.52003e-06	11
Molecular Function	UP.Human	GO:0016209	antioxidant activity	3.51914e-07	1.13252e-05	8.52003e-06	9
Molecular Function	UP.Human	GO:0004601	peroxidase activity	2.08188e-06	6.14153e-05	4.6203e-05	7
Molecular Function	UP.Human	GO:0004869	cysteine-type endopeptidase inhibitor activity	2.35759e-06	6.33502e-05	4.76586e-05	7
Molecular Function	UP.Human	GO:0016684	oxidoreductase activity, acting on peroxide as acceptor	2.66315e-06	6.33502e-05	4.76586e-05	7
Molecular Function	UP.Human	GO:0050786	RAGE receptor binding	2.68433e-06	6.33502e-05	4.76586e-05	4
Molecular Function	UP.Human	GO:0044548	S100 protein binding	1.23663e-05	0.000273605	0.000205835	4
Molecular Function	UP.Human	GO:0005504	fatty acid binding	1.43576e-05	0.000298975	0.00022492	6
Molecular Function	UP.Human	GO:0033293	monocarboxylic acid binding	2.81223e-05	0.000553071	0.000416078	7
Molecular Function	UP.Human	GO:0008236	serine-type peptidase activity	4.83035e-05	0.00089997	0.000677051	10
Molecular Function	UP.Human	GO:0017171	serine hydrolase activity	5.74691e-05	0.0010172	0.000765247	10
Molecular Function	UP.Human	GO:0016670	oxidoreductase activity, acting on a sulfur group of donors, oxygen as acceptor	0.000194745	0.00328285	0.0024697	3
Molecular Function	UP.Human	GO:0016860	intramolecular oxidoreductase activity	0.000224101	0.00360599	0.0027128	5
Molecular Function	UP.Human	GO:0005539	glycosaminoglycan binding	0.000272831	0.00419923	0.0031591	10
Molecular Function	UP.Human	GO:0098632	cell-cell adhesion mediator activity	0.000293874	0.00433464	0.00326097	5
Molecular Function	UP.Human	GO:0016853	isomerase activity	0.000307809	0.00435857	0.00327897	8
Molecular Function	UP.Human	GO:0004197	cysteine-type endopeptidase activity	0.000337223	0.00459142	0.00345415	7
Molecular Function	UP.Human	GO:0016667	oxidoreductase activity, acting on a sulfur group of donors	0.000445284	0.00583817	0.00439208	5
Molecular Function	UP.Human	GO:0005507	copper ion binding	0.000519957	0.00657374	0.00494545	5
Molecular Function	UP.Human	GO:0031406	carboxylic acid binding	0.000568179	0.0069357	0.00521776	8
Molecular Function	UP.Human	GO:0004252	serine-type endopeptidase activity	0.000637118	0.00741263	0.00557656	8
Molecular Function	UP.Human	GO:0098631	cell adhesion mediator activity	0.000649129	0.00741263	0.00557656	5
Molecular Function	UP.Human	GO:0005501	retinoid binding	0.000743878	0.00796438	0.00599164	4
Molecular Function	UP.Human	GO:0019840	isoprenoid binding	0.000743878	0.00796438	0.00599164	4
Molecular Function	UP.Human	GO:0008484	sulfuric ester hydrolase activity	0.000764941	0.00796438	0.00599164	3
Molecular Function	UP.Human	GO:0004177	aminopeptidase activity	0.000821918	0.0080822	0.00608027	4
Molecular Function	UP.Human	GO:0015035	protein-disulfide reductase activity	0.000821918	0.0080822	0.00608027	4
Molecular Function	UP.Human	GO:0098641	cadherin binding involved in cell-cell adhesion	0.000910621	0.00871243	0.0065544	3
Molecular Function	UP.Human	GO:0015036	disulfide oxidoreductase activity	0.00130047	0.0121149	0.00911408	4
Molecular Function	UP.Human	GO:0008083	growth factor activity	0.00197381	0.0179161	0.0134783	7
Molecular Function	UP.Human	GO:0050661	NADP binding	0.00260045	0.0229441	0.0172609	4
Molecular Function	UP.Human	GO:0001848	complement binding	0.00272218	0.0229441	0.0172609	3
Molecular Function	UP.Human	GO:0004190	aspartic-type endopeptidase activity	0.00272218	0.0229441	0.0172609	3
Molecular Function	UP.Human	GO:1901681	sulfur compound binding	0.00282153	0.0232284	0.0174748	9
Molecular Function	UP.Human	GO:0070001	aspartic-type peptidase activity	0.00303818	0.0244436	0.018389	3
Molecular Function	UP.Human	GO:0030246	carbohydrate binding	0.00318638	0.0250662	0.0188574	9
Molecular Function	UP.Human	GO:0004553	hydrolase activity, hydrolyzing O-glycosyl compounds	0.00359874	0.0276947	0.0208348	5
Molecular Function	UP.Human	GO:0016614	oxidoreductase activity, acting on CH-OH group of donors	0.00398163	0.0299893	0.0225611	6
Molecular Function	UP.Human	GO:0008234	cysteine-type peptidase activity	0.00413042	0.0304618	0.0229166	7
Molecular Function	UP.Human	GO:0008238	exopeptidase activity	0.00430057	0.0310694	0.0233736	5
Molecular Function	UP.Human	GO:0001968	fibronectin binding	0.00452289	0.0320221	0.0240904	3
Molecular Function	UP.Human	GO:0003796	lysozyme activity	0.00497825	0.0345549	0.0259958	2
Molecular Function	UP.Human	GO:0016813	hydrolase activity, acting on carbon-nitrogen (but not peptide) bonds, in linear amidines	0.00604125	0.040351	0.0303562	2
Molecular Function	UP.Human	GO:0019864	IgG binding	0.00604125	0.040351	0.0303562	2
Molecular Function	UP.Human	GO:0005518	collagen binding	0.00671355	0.044011	0.0331097	4
Molecular Function	UP.Human	GO:0035325	Toll-like receptor binding	0.00719798	0.0455015	0.034231	2
Molecular Function	UP.Human	GO:0046790	virion binding	0.00719798	0.0455015	0.034231	2
Molecular Function	UP.Rhesus	GO:0061134	peptidase regulator activity	7.15205e-18	3.01816e-15	2.36394e-15	28
Molecular Function	UP.Rhesus	GO:0030414	peptidase inhibitor activity	3.82839e-17	8.07789e-15	6.32691e-15	25
Molecular Function	UP.Rhesus	GO:0004866	endopeptidase inhibitor activity	1.7834e-16	2.50865e-14	1.96487e-14	24
Molecular Function	UP.Rhesus	GO:0061135	endopeptidase regulator activity	1.01367e-15	1.06942e-13	8.37608e-14	24
Molecular Function	UP.Rhesus	GO:0004857	enzyme inhibitor activity	3.51533e-15	2.96694e-13	2.32382e-13	32
Molecular Function	UP.Rhesus	GO:0005201	extracellular matrix structural constituent	9.19922e-12	6.47012e-10	5.06764e-10	19
Molecular Function	UP.Rhesus	GO:0004867	serine-type endopeptidase inhibitor activity	1.21683e-11	7.33572e-10	5.74561e-10	15
Molecular Function	UP.Rhesus	GO:0005539	glycosaminoglycan binding	3.16281e-10	1.66838e-08	1.30674e-08	20
Molecular Function	UP.Rhesus	GO:0008201	heparin binding	5.65325e-10	2.65075e-08	2.07617e-08	17
Molecular Function	UP.Rhesus	GO:1901681	sulfur compound binding	1.78733e-08	7.54255e-07	5.90761e-07	19
Molecular Function	UP.Rhesus	GO:0005518	collagen binding	5.91358e-08	2.26866e-06	1.7769e-06	10
Molecular Function	UP.Rhesus	GO:0005520	insulin-like growth factor binding	2.11408e-07	7.43451e-06	5.82299e-06	6
Molecular Function	UP.Rhesus	GO:0016209	antioxidant activity	4.4337e-07	1.43925e-05	1.12727e-05	10
Molecular Function	UP.Rhesus	GO:0019838	growth factor binding	5.39766e-07	1.62701e-05	1.27434e-05	12
Molecular Function	UP.Rhesus	GO:0004601	peroxidase activity	1.24736e-06	3.50924e-05	2.74857e-05	8
Molecular Function	UP.Rhesus	GO:0016684	oxidoreductase activity, acting on peroxide as acceptor	1.65072e-06	4.35377e-05	3.41004e-05	8
Molecular Function	UP.Rhesus	GO:0001968	fibronectin binding	4.9521e-06	0.000122929	9.62822e-05	6
Molecular Function	UP.Rhesus	GO:0045296	cadherin binding	8.58664e-06	0.000201309	0.000157673	17
Molecular Function	UP.Rhesus	GO:0004869	cysteine-type endopeptidase inhibitor activity	1.64246e-05	0.000364305	0.000285338	7
Molecular Function	UP.Rhesus	GO:0004175	endopeptidase activity	1.72656e-05	0.000364305	0.000285338	19
Molecular Function	UP.Rhesus	GO:0008083	growth factor activity	2.66626e-05	0.000535791	0.000419652	11
Molecular Function	UP.Rhesus	GO:0031994	insulin-like growth factor I binding	2.85951e-05	0.000548506	0.00042961	4
Molecular Function	UP.Rhesus	GO:0030546	signaling receptor activator activity	4.60666e-05	0.000845222	0.00066201	20
Molecular Function	UP.Rhesus	GO:0004252	serine-type endopeptidase activity	5.14218e-05	0.000904166	0.000708177	11
Molecular Function	UP.Rhesus	GO:0005504	fatty acid binding	7.54852e-05	0.00127419	0.000997994	6
Molecular Function	UP.Rhesus	GO:0008238	exopeptidase activity	9.39222e-05	0.00152443	0.00119399	8
Molecular Function	UP.Rhesus	GO:0048018	receptor ligand activity	0.000116174	0.00181575	0.00142217	19
Molecular Function	UP.Rhesus	GO:0008236	serine-type peptidase activity	0.000124394	0.0018748	0.00146841	11
Molecular Function	UP.Rhesus	GO:0017171	serine hydrolase activity	0.000149188	0.00217095	0.00170037	11
Molecular Function	UP.Rhesus	GO:0050840	extracellular matrix binding	0.000160941	0.0022639	0.00177317	6
Molecular Function	UP.Rhesus	GO:0002020	protease binding	0.000206505	0.00281113	0.00220179	9
Molecular Function	UP.Rhesus	GO:0016667	oxidoreductase activity, acting on a sulfur group of donors	0.000215338	0.00283977	0.00222422	6
Molecular Function	UP.Rhesus	GO:0015035	protein-disulfide reductase activity	0.000244734	0.00312963	0.00245125	5
Molecular Function	UP.Rhesus	GO:0050786	RAGE receptor binding	0.000341911	0.00424371	0.00332384	3
Molecular Function	UP.Rhesus	GO:0015036	disulfide oxidoreductase activity	0.000435016	0.00524505	0.00410812	5
Molecular Function	UP.Rhesus	GO:0016670	oxidoreductase activity, acting on a sulfur group of donors, oxygen as acceptor	0.000465063	0.00545157	0.00426987	3
Molecular Function	UP.Rhesus	GO:0005178	integrin binding	0.000484877	0.00553022	0.00433147	9
Molecular Function	UP.Rhesus	GO:0051787	misfolded protein binding	0.000790435	0.00877799	0.00687525	4
Molecular Function	UP.Rhesus	GO:0098632	cell-cell adhesion mediator activity	0.0011253	0.0120531	0.00944047	5
Molecular Function	UP.Rhesus	GO:0033293	monocarboxylic acid binding	0.00118783	0.0120531	0.00944047	6
Molecular Function	UP.Rhesus	GO:0048306	calcium-dependent protein binding	0.00118783	0.0120531	0.00944047	6
Molecular Function	UP.Rhesus	GO:0005080	protein kinase C binding	0.00122329	0.0120531	0.00944047	5
Molecular Function	UP.Rhesus	GO:0036041	long-chain fatty acid binding	0.00122816	0.0120531	0.00944047	3
Molecular Function	UP.Rhesus	GO:0005092	GDP-dissociation inhibitor activity	0.00149536	0.0143419	0.0112331	3
Molecular Function	UP.Rhesus	GO:0043394	proteoglycan binding	0.00180973	0.0169712	0.0132925	4
Molecular Function	UP.Rhesus	GO:0005507	copper ion binding	0.00194893	0.0178793	0.0140037	5
Molecular Function	UP.Rhesus	GO:0051082	unfolded protein binding	0.00230357	0.0206831	0.0161998	7
Molecular Function	UP.Rhesus	GO:0098631	cell adhesion mediator activity	0.00241099	0.0211967	0.016602	5
Molecular Function	UP.Rhesus	GO:0004653	polypeptide N-acetylgalactosaminyltransferase activity	0.00250518	0.0214991	0.0168389	3
Molecular Function	UP.Rhesus	GO:0004553	hydrolase activity, hydrolyzing O-glycosyl compounds	0.00254729	0.0214991	0.0168389	6
Molecular Function	UP.Rhesus	GO:0030020	extracellular matrix structural constituent conferring tensile strength	0.00293909	0.0238519	0.0186817	4
Molecular Function	UP.Rhesus	GO:0140662	ATP-dependent protein folding chaperone	0.00293909	0.0238519	0.0186817	4
Molecular Function	UP.Rhesus	GO:0044183	protein folding chaperone	0.00314466	0.0250387	0.0196112	5
Molecular Function	UP.Rhesus	GO:0016798	hydrolase activity, acting on glycosyl bonds	0.00327001	0.0255545	0.0200153	7
Molecular Function	UP.Rhesus	GO:0004860	protein kinase inhibitor activity	0.00356627	0.027363	0.0214318	5
Molecular Function	UP.Rhesus	GO:0031406	carboxylic acid binding	0.00369257	0.0278262	0.0217945	8
Molecular Function	UP.Rhesus	GO:0043177	organic acid binding	0.00401456	0.0297218	0.0232793	7
Molecular Function	UP.Rhesus	GO:0016504	peptidase activator activity	0.00413205	0.0300642	0.0235474	4
Molecular Function	UP.Rhesus	GO:0019210	kinase inhibitor activity	0.00452876	0.0323921	0.0253707	5
Molecular Function	UP.Rhesus	GO:0019955	cytokine binding	0.00526455	0.0368426	0.0288565	7
Molecular Function	UP.Rhesus	GO:0003779	actin binding	0.00532558	0.0368426	0.0288565	14

## Sheet: new
Functional categories enriched among AF proteins associated with GA.
Category	Cluster	ID	Description	pvalue	p.adjust	qvalue	Count
BP	DOWN.Human	GO:0030198	extracellular matrix organization	2.9979e-34	4.26532e-31	3.51295e-31	42
BP	DOWN.Human	GO:0043062	extracellular structure organization	3.42437e-34	4.26532e-31	3.51295e-31	42
BP	DOWN.Human	GO:0045229	external encapsulating structure organization	4.46163e-34	4.26532e-31	3.51295e-31	42
BP	DOWN.Human	GO:0030199	collagen fibril organization	3.29525e-18	2.3627e-15	1.94593e-15	16
BP	DOWN.Human	GO:0031589	cell-substrate adhesion	9.00525e-13	5.16541e-10	4.25427e-10	24
BP	DOWN.Human	GO:1903053	regulation of extracellular matrix organization	1.44564e-11	6.91016e-09	5.69125e-09	11
BP	DOWN.Human	GO:0071711	basement membrane organization	8.91426e-11	3.6523e-08	3.00806e-08	9
BP	DOWN.Human	GO:0042060	wound healing	2.46375e-10	8.83253e-08	7.27454e-08	23
BP	DOWN.Human	GO:0085029	extracellular matrix assembly	2.24349e-08	6.52186e-06	5.37145e-06	8
BP	DOWN.Human	GO:0034446	substrate adhesion-dependent cell spreading	2.27401e-08	6.52186e-06	5.37145e-06	11
BP	DOWN.Human	GO:0007229	integrin-mediated signaling pathway	2.74352e-08	7.15311e-06	5.89135e-06	11
BP	DOWN.Human	GO:0007596	blood coagulation	1.06138e-07	2.5367e-05	2.08924e-05	14
BP	DOWN.Human	GO:0050817	coagulation	1.39234e-07	2.80825e-05	2.3129e-05	14
BP	DOWN.Human	GO:0007369	gastrulation	1.46428e-07	2.80825e-05	2.3129e-05	13
BP	DOWN.Human	GO:0007599	hemostasis	1.46875e-07	2.80825e-05	2.3129e-05	14
BP	DOWN.Human	GO:0032963	collagen metabolic process	1.75838e-07	3.08128e-05	2.53776e-05	10
BP	DOWN.Human	GO:0061448	connective tissue development	1.96016e-07	3.08128e-05	2.53776e-05	15
BP	DOWN.Human	GO:0051216	cartilage development	1.96162e-07	3.08128e-05	2.53776e-05	13
BP	DOWN.Human	GO:0007492	endoderm development	2.04129e-07	3.08128e-05	2.53776e-05	9
BP	DOWN.Human	GO:0060343	trabecula formation	2.29753e-07	3.29465e-05	2.7135e-05	6
BP	DOWN.Human	GO:0035987	endodermal cell differentiation	7.11779e-07	9.72086e-05	8.00617e-05	7
BP	DOWN.Human	GO:0050878	regulation of body fluid levels	7.46724e-07	9.73457e-05	8.01746e-05	17
BP	DOWN.Human	GO:0043171	peptide catabolic process	1.04016e-06	0.000129704	0.000106825	6
BP	DOWN.Human	GO:0001706	endoderm formation	2.30177e-06	0.000275062	0.000226543	7
BP	DOWN.Human	GO:2001044	regulation of integrin-mediated signaling pathway	2.66401e-06	0.000301653	0.000248444	5
BP	DOWN.Human	GO:0001503	ossification	2.73465e-06	0.000301653	0.000248444	17
BP	DOWN.Human	GO:0007178	transmembrane receptor protein serine/threonine kinase signaling pathway	3.49538e-06	0.000365252	0.000300824	16
BP	DOWN.Human	GO:0110011	regulation of basement membrane organization	3.56592e-06	0.000365252	0.000300824	4
BP	DOWN.Human	GO:0030324	lung development	4.3881e-06	0.000433967	0.000357419	11
BP	DOWN.Human	GO:0030323	respiratory tube development	5.37626e-06	0.000513971	0.00042331	11
BP	DOWN.Human	GO:0001704	formation of primary germ layer	7.42286e-06	0.000680343	0.000560335	9
BP	DOWN.Human	GO:2001046	positive regulation of integrin-mediated signaling pathway	7.60072e-06	0.000680343	0.000560335	4
BP	DOWN.Human	GO:1903055	positive regulation of extracellular matrix organization	7.82821e-06	0.000680343	0.000560335	5
BP	DOWN.Human	GO:0061383	trabecula morphogenesis	8.93274e-06	0.000753503	0.000620591	6
BP	DOWN.Human	GO:0060541	respiratory system development	1.38077e-05	0.00113144	0.000931863	11
BP	DOWN.Human	GO:0060347	heart trabecula formation	1.4275e-05	0.00113724	0.000936641	4
BP	DOWN.Human	GO:0061564	axon development	1.56657e-05	0.0012143	0.00100011	17
BP	DOWN.Human	GO:0048844	artery morphogenesis	1.84537e-05	0.00139277	0.0011471	7
BP	DOWN.Human	GO:0002062	chondrocyte differentiation	2.58605e-05	0.00190174	0.00156629	8
BP	DOWN.Human	GO:0035909	aorta morphogenesis	3.38769e-05	0.00242897	0.00200052	5
BP	DOWN.Human	GO:0007160	cell-matrix adhesion	4.19654e-05	0.00290743	0.00239458	11
BP	DOWN.Human	GO:0090101	negative regulation of transmembrane receptor protein serine/threonine kinase signaling pathway	4.25774e-05	0.00290743	0.00239458	9
BP	DOWN.Human	GO:0043393	regulation of protein binding	4.86859e-05	0.00321494	0.00264785	10
BP	DOWN.Human	GO:0009791	post-embryonic development	4.97643e-05	0.00321494	0.00264785	7
BP	DOWN.Human	GO:0097242	amyloid-beta clearance	5.04436e-05	0.00321494	0.00264785	5
BP	DOWN.Human	GO:0051604	protein maturation	5.39073e-05	0.003361	0.00276815	13
BP	DOWN.Human	GO:0007409	axonogenesis	5.81679e-05	0.00354948	0.00292338	15
BP	DOWN.Human	GO:0030168	platelet activation	7.78127e-05	0.00464931	0.0038292	8
BP	DOWN.Human	GO:0006898	receptor-mediated endocytosis	8.37745e-05	0.00490337	0.00403845	11
BP	DOWN.Human	GO:0010810	regulation of cell-substrate adhesion	0.000116131	0.00666126	0.00548626	10
BP	DOWN.Human	GO:0060840	artery development	0.000129903	0.00730515	0.00601658	7
BP	DOWN.Human	GO:0032526	response to retinoic acid	0.000137698	0.00748222	0.00616241	7
BP	DOWN.Human	GO:0090596	sensory organ morphogenesis	0.00013827	0.00748222	0.00616241	11
BP	DOWN.Human	GO:0071559	response to transforming growth factor beta	0.000162119	0.00855191	0.00704342	11
BP	DOWN.Human	GO:0010875	positive regulation of cholesterol efflux	0.000166412	0.00855191	0.00704342	4
BP	DOWN.Human	GO:0032964	collagen biosynthetic process	0.000169185	0.00855191	0.00704342	5
BP	DOWN.Human	GO:0035581	sequestering of extracellular ligand from receptor	0.000172947	0.00855191	0.00704342	3
BP	DOWN.Human	GO:0048251	elastic fiber assembly	0.000172947	0.00855191	0.00704342	3
BP	DOWN.Human	GO:0008217	regulation of blood pressure	0.000182188	0.00885621	0.00729404	9
BP	DOWN.Human	GO:0007411	axon guidance	0.000191181	0.00913847	0.00752651	10
BP	DOWN.Human	GO:0097485	neuron projection guidance	0.000197824	0.00930099	0.00766036	10
BP	DOWN.Human	GO:0090092	regulation of transmembrane receptor protein serine/threonine kinase signaling pathway	0.000241056	0.0111508	0.00918386	11
BP	DOWN.Human	GO:0034368	protein-lipid complex remodeling	0.000253588	0.0113639	0.0093594	4
BP	DOWN.Human	GO:0034369	plasma lipoprotein particle remodeling	0.000253588	0.0113639	0.0093594	4
BP	DOWN.Human	GO:0048592	eye morphogenesis	0.000267391	0.0117981	0.00971701	8
BP	DOWN.Human	GO:0032092	positive regulation of protein binding	0.000279411	0.0121417	0.00999996	6
BP	DOWN.Human	GO:0002698	negative regulation of immune effector process	0.000292716	0.0122698	0.0101055	7
BP	DOWN.Human	GO:1900115	extracellular regulation of signal transduction	0.000295195	0.0122698	0.0101055	3
BP	DOWN.Human	GO:1900116	extracellular negative regulation of signal transduction	0.000295195	0.0122698	0.0101055	3
BP	DOWN.Human	GO:0016485	protein processing	0.000303437	0.0124287	0.0102364	10
BP	DOWN.Human	GO:0030203	glycosaminoglycan metabolic process	0.000307684	0.0124287	0.0102364	7
BP	DOWN.Human	GO:0034367	protein-containing complex remodeling	0.00032738	0.012862	0.0105932	4
BP	DOWN.Human	GO:0061384	heart trabecula morphogenesis	0.00032738	0.012862	0.0105932	4
BP	DOWN.Human	GO:0052547	regulation of peptidase activity	0.00033899	0.012935	0.0106534	14
BP	DOWN.Human	GO:0060350	endochondral bone morphogenesis	0.000342063	0.012935	0.0106534	5
BP	DOWN.Human	GO:0045216	cell-cell junction organization	0.000342769	0.012935	0.0106534	9
BP	DOWN.Human	GO:0018158	protein oxidation	0.000372824	0.0138865	0.011437	3
BP	DOWN.Human	GO:0002011	morphogenesis of an epithelial sheet	0.000400915	0.0147413	0.0121411	5
BP	DOWN.Human	GO:0007156	homophilic cell adhesion via plasma membrane adhesion molecules	0.000419312	0.0152226	0.0125375	8
BP	DOWN.Human	GO:0042063	gliogenesis	0.000424713	0.015226	0.0125402	11
BP	DOWN.Human	GO:0007179	transforming growth factor beta receptor signaling pathway	0.000451335	0.0155809	0.0128326	9
BP	DOWN.Human	GO:0070831	basement membrane assembly	0.000462462	0.0155809	0.0128326	3
BP	DOWN.Human	GO:0035633	maintenance of blood-brain barrier	0.0004652	0.0155809	0.0128326	4
BP	DOWN.Human	GO:0022617	extracellular matrix disassembly	0.000467103	0.0155809	0.0128326	5
BP	DOWN.Human	GO:0035904	aorta development	0.000467103	0.0155809	0.0128326	5
BP	DOWN.Human	GO:0006956	complement activation	0.000471994	0.0155809	0.0128326	7
BP	DOWN.Human	GO:0034109	homotypic cell-cell adhesion	0.000478076	0.0155809	0.0128326	6
BP	DOWN.Human	GO:1903510	mucopolysaccharide metabolic process	0.000478076	0.0155809	0.0128326	6
BP	DOWN.Human	GO:0006022	aminoglycan metabolic process	0.000516594	0.0165425	0.0136245	7
BP	DOWN.Human	GO:0018149	peptide cross-linking	0.000519116	0.0165425	0.0136245	4
BP	DOWN.Human	GO:0072001	renal system development	0.000525525	0.0165627	0.0136412	11
BP	DOWN.Human	GO:0006959	humoral immune response	0.000553638	0.016843	0.013872	11
BP	DOWN.Human	GO:0060349	bone morphogenesis	0.000564304	0.016843	0.013872	6
BP	DOWN.Human	GO:0010715	regulation of extracellular matrix disassembly	0.000564827	0.016843	0.013872	3
BP	DOWN.Human	GO:0034375	high-density lipoprotein particle remodeling	0.000564827	0.016843	0.013872	3
BP	DOWN.Human	GO:0071560	cellular response to transforming growth factor beta stimulus	0.000571519	0.016843	0.013872	10
BP	DOWN.Human	GO:0045785	positive regulation of cell adhesion	0.000573835	0.016843	0.013872	14
BP	DOWN.Human	GO:0031100	animal organ regeneration	0.0005814	0.016843	0.013872	5
BP	DOWN.Human	GO:0050435	amyloid-beta metabolic process	0.0005814	0.016843	0.013872	5
BP	DOWN.Human	GO:0140448	signaling receptor ligand precursor processing	0.000640034	0.0181751	0.0149692	4
BP	DOWN.Human	GO:0001894	tissue homeostasis	0.000640059	0.0181751	0.0149692	10
BP	DOWN.Human	GO:0007266	Rho protein signal transduction	0.000670856	0.0188629	0.0155356	7
BP	DOWN.Human	GO:0072378	blood coagulation, fibrin clot formation	0.000680614	0.0189515	0.0156086	3
BP	DOWN.Human	GO:0032373	positive regulation of sterol transport	0.000707416	0.0191767	0.0157941	4
BP	DOWN.Human	GO:0032376	positive regulation of cholesterol transport	0.000707416	0.0191767	0.0157941	4
BP	DOWN.Human	GO:0008037	cell recognition	0.000708763	0.0191767	0.0157941	9
BP	DOWN.Human	GO:0043542	endothelial cell migration	0.000755506	0.0202504	0.0166784	10
BP	DOWN.Human	GO:0098742	cell-cell adhesion via plasma-membrane adhesion molecules	0.000776319	0.0204476	0.0168408	10
BP	DOWN.Human	GO:0060348	bone development	0.000777124	0.0204476	0.0168408	9
BP	DOWN.Human	GO:0030193	regulation of blood coagulation	0.000816914	0.0212992	0.0175422	5
BP	DOWN.Human	GO:0033344	cholesterol efflux	0.000871465	0.0221182	0.0182167	5
BP	DOWN.Human	GO:0051057	positive regulation of small GTPase mediated signal transduction	0.000871465	0.0221182	0.0182167	5
BP	DOWN.Human	GO:0070527	platelet aggregation	0.000871465	0.0221182	0.0182167	5
BP	DOWN.Human	GO:0002683	negative regulation of immune system process	0.000891993	0.0224407	0.0184823	13
BP	DOWN.Human	GO:1900046	regulation of hemostasis	0.000928683	0.0230564	0.0189894	5
BP	DOWN.Human	GO:0031099	regeneration	0.000932546	0.0230564	0.0189894	8
BP	DOWN.Human	GO:0060977	coronary vasculature morphogenesis	0.000955103	0.0234123	0.0192825	3
BP	DOWN.Human	GO:0048880	sensory system development	0.000991415	0.0240964	0.019846	12
BP	DOWN.Human	GO:0015850	organic hydroxy compound transport	0.00101168	0.0243823	0.0200815	10
BP	DOWN.Human	GO:0046718	viral entry into host cell	0.0010469	0.0250208	0.0206073	7
BP	DOWN.Human	GO:0006491	N-glycan processing	0.00111507	0.0255133	0.021013	3
BP	DOWN.Human	GO:0043691	reverse cholesterol transport	0.00111507	0.0255133	0.021013	3
BP	DOWN.Human	GO:0072376	protein activation cascade	0.00111507	0.0255133	0.021013	3
BP	DOWN.Human	GO:1900221	regulation of amyloid-beta clearance	0.00111507	0.0255133	0.021013	3
BP	DOWN.Human	GO:0050818	regulation of coagulation	0.00111715	0.0255133	0.021013	5
BP	DOWN.Human	GO:0044262	cellular carbohydrate metabolic process	0.00112088	0.0255133	0.021013	10
BP	DOWN.Human	GO:0001649	osteoblast differentiation	0.00113835	0.0257069	0.0211724	9
BP	DOWN.Human	GO:0033002	muscle cell proliferation	0.00117097	0.026237	0.021609	9
BP	DOWN.Human	GO:0071827	plasma lipoprotein particle organization	0.00122062	0.0271375	0.0223506	4
BP	DOWN.Human	GO:0044409	entry into host	0.00136145	0.0300358	0.0247377	7
BP	DOWN.Human	GO:0001655	urogenital system development	0.00144067	0.0315408	0.0259772	11
BP	DOWN.Human	GO:0007162	negative regulation of cell adhesion	0.00150768	0.0327579	0.0269796	10
BP	DOWN.Human	GO:0001822	kidney development	0.00154428	0.0328096	0.0270222	10
BP	DOWN.Human	GO:0001974	blood vessel remodeling	0.00155582	0.0328096	0.0270222	4
BP	DOWN.Human	GO:0060976	coronary vasculature development	0.00155582	0.0328096	0.0270222	4
BP	DOWN.Human	GO:0071825	protein-lipid complex subunit organization	0.00155582	0.0328096	0.0270222	4
BP	DOWN.Human	GO:0016032	viral process	0.00159652	0.0334221	0.0275267	12
BP	DOWN.Human	GO:0050673	epithelial cell proliferation	0.00165463	0.034367	0.0283049	13
BP	DOWN.Human	GO:0051149	positive regulation of muscle cell differentiation	0.00166563	0.034367	0.0283049	5
BP	DOWN.Human	GO:0030301	cholesterol transport	0.00169207	0.0346633	0.028549	6
BP	DOWN.Human	GO:0010466	negative regulation of peptidase activity	0.00180419	0.0363391	0.0299291	9
BP	DOWN.Human	GO:0030195	negative regulation of blood coagulation	0.00181189	0.0363391	0.0299291	4
BP	DOWN.Human	GO:0120009	intermembrane lipid transfer	0.00181189	0.0363391	0.0299291	4
BP	DOWN.Human	GO:1900047	negative regulation of hemostasis	0.00195026	0.0386007	0.0317918	4
BP	DOWN.Human	GO:0019058	viral life cycle	0.00195157	0.0386007	0.0317918	10
BP	DOWN.Human	GO:0010811	positive regulation of cell-substrate adhesion	0.00199574	0.039204	0.0322887	6
BP	DOWN.Human	GO:0006869	lipid transport	0.00201702	0.0393525	0.032411	12
BP	DOWN.Human	GO:0010543	regulation of platelet activation	0.00209578	0.0406127	0.0334489	4
BP	DOWN.Human	GO:0003018	vascular process in circulatory system	0.00215594	0.0411244	0.0338704	9
BP	DOWN.Human	GO:0002697	regulation of immune effector process	0.00215662	0.0411244	0.0338704	11
BP	DOWN.Human	GO:0008211	glucocorticoid metabolic process	0.0021652	0.0411244	0.0338704	3
BP	DOWN.Human	GO:1903034	regulation of response to wounding	0.0022089	0.0416784	0.0343266	7
BP	DOWN.Human	GO:0010874	regulation of cholesterol efflux	0.00224862	0.0420865	0.0346627	4
BP	DOWN.Human	GO:0033627	cell adhesion mediated by integrin	0.00227455	0.0420865	0.0346627	5
BP	DOWN.Human	GO:0035023	regulation of Rho protein signal transduction	0.00227455	0.0420865	0.0346627	5
BP	DOWN.Human	GO:0050819	negative regulation of coagulation	0.00240898	0.0442881	0.036476	4
BP	DOWN.Human	GO:0034377	plasma lipoprotein particle assembly	0.00242897	0.0443713	0.0365445	3
BP	DOWN.Human	GO:0001654	eye development	0.00258471	0.0469174	0.0386415	11
BP	DOWN.Human	GO:0060249	anatomical structure homeostasis	0.00266336	0.047147	0.0388306	10
BP	DOWN.Human	GO:0071772	response to BMP	0.00267715	0.047147	0.0388306	7
BP	DOWN.Human	GO:0071773	cellular response to BMP stimulus	0.00267715	0.047147	0.0388306	7
BP	DOWN.Human	GO:0010001	glial cell differentiation	0.00267956	0.047147	0.0388306	8
BP	DOWN.Human	GO:0048705	skeletal system morphogenesis	0.00267956	0.047147	0.0388306	8
BP	DOWN.Human	GO:0018126	protein hydroxylation	0.00271179	0.0474233	0.0390582	3
BP	DOWN.Human	GO:0048659	smooth muscle cell proliferation	0.00276209	0.0477209	0.0393032	7
BP	DOWN.Human	GO:0048771	tissue remodeling	0.00276209	0.0477209	0.0393032	7
BP	DOWN.Human	GO:0150063	visual system development	0.00279585	0.048015	0.0395455	11
BP	DOWN.Human	GO:0045185	maintenance of protein location	0.00289417	0.049231	0.040547	5
BP	DOWN.Human	GO:0070482	response to oxygen levels	0.00290099	0.049231	0.040547	10
BP	DOWN.Human	GO:0015918	sterol transport	0.00293475	0.0495109	0.0407775	6
BP	DOWN.Rhesus	GO:0030198	extracellular matrix organization	5.15494e-31	9.08906e-28	6.7429e-28	46
BP	DOWN.Rhesus	GO:0043062	extracellular structure organization	5.9444e-31	9.08906e-28	6.7429e-28	46
BP	DOWN.Rhesus	GO:0045229	external encapsulating structure organization	7.8921e-31	9.08906e-28	6.7429e-28	46
BP	DOWN.Rhesus	GO:0030199	collagen fibril organization	1.30098e-19	9.07095e-17	6.72946e-17	19
BP	DOWN.Rhesus	GO:0052547	regulation of peptidase activity	1.31273e-19	9.07095e-17	6.72946e-17	41
BP	DOWN.Rhesus	GO:0010466	negative regulation of peptidase activity	1.89226e-19	1.08963e-16	8.08362e-17	32
BP	DOWN.Rhesus	GO:0010951	negative regulation of endopeptidase activity	5.17485e-19	2.55416e-16	1.89485e-16	31
BP	DOWN.Rhesus	GO:0031589	cell-substrate adhesion	1.48773e-18	6.42513e-16	4.7666e-16	36
BP	DOWN.Rhesus	GO:0042060	wound healing	1.68279e-18	6.46004e-16	4.79251e-16	39
BP	DOWN.Rhesus	GO:0045861	negative regulation of proteolysis	2.51575e-18	8.69191e-16	6.44826e-16	35
BP	DOWN.Rhesus	GO:0007596	blood coagulation	2.08983e-17	6.56397e-15	4.86961e-15	28
BP	DOWN.Rhesus	GO:0050817	coagulation	3.75383e-17	1.08079e-14	8.01805e-15	28
BP	DOWN.Rhesus	GO:0007599	hemostasis	4.21265e-17	1.11959e-14	8.30591e-15	28
BP	DOWN.Rhesus	GO:0051346	negative regulation of hydrolase activity	1.14863e-16	2.83465e-14	2.10294e-14	34
BP	DOWN.Rhesus	GO:0052548	regulation of endopeptidase activity	1.77543e-16	4.08942e-14	3.03381e-14	36
BP	DOWN.Rhesus	GO:0050878	regulation of body fluid levels	1.89159e-14	4.08466e-12	3.03028e-12	32
BP	DOWN.Rhesus	GO:0050818	regulation of coagulation	3.24824e-14	6.60157e-12	4.8975e-12	16
BP	DOWN.Rhesus	GO:0030193	regulation of blood coagulation	1.9498e-13	3.74252e-11	2.77646e-11	15
BP	DOWN.Rhesus	GO:1900046	regulation of hemostasis	3.03615e-13	5.521e-11	4.09586e-11	15
BP	DOWN.Rhesus	GO:0061041	regulation of wound healing	4.7068e-13	8.131e-11	6.03214e-11	19
BP	DOWN.Rhesus	GO:0050819	negative regulation of coagulation	1.63262e-12	2.68604e-10	1.99269e-10	13
BP	DOWN.Rhesus	GO:0043542	endothelial cell migration	2.63884e-12	4.14418e-10	3.07444e-10	25
BP	DOWN.Rhesus	GO:1903034	regulation of response to wounding	3.26167e-12	4.8996e-10	3.63486e-10	20
BP	DOWN.Rhesus	GO:0010631	epithelial cell migration	4.84082e-12	6.96876e-10	5.16991e-10	28
BP	DOWN.Rhesus	GO:0090132	epithelium migration	5.88635e-12	8.13494e-10	6.03506e-10	28
BP	DOWN.Rhesus	GO:0090130	tissue migration	8.11837e-12	1.07881e-09	8.00334e-10	28
BP	DOWN.Rhesus	GO:0001667	ameboidal-type cell migration	1.02766e-11	1.31502e-09	9.75574e-10	32
BP	DOWN.Rhesus	GO:0030195	negative regulation of blood coagulation	1.24247e-11	1.53312e-09	1.13738e-09	12
BP	DOWN.Rhesus	GO:1900047	negative regulation of hemostasis	1.60226e-11	1.88296e-09	1.39691e-09	12
BP	DOWN.Rhesus	GO:0061045	negative regulation of wound healing	1.63499e-11	1.88296e-09	1.39691e-09	14
BP	DOWN.Rhesus	GO:1903035	negative regulation of response to wounding	1.79346e-11	1.99884e-09	1.48288e-09	15
BP	DOWN.Rhesus	GO:0006956	complement activation	2.75523e-11	2.97479e-09	2.20691e-09	17
BP	DOWN.Rhesus	GO:0061564	axon development	4.45042e-11	4.65945e-09	3.4567e-09	31
BP	DOWN.Rhesus	GO:0042730	fibrinolysis	1.83527e-10	1.86496e-08	1.38356e-08	9
BP	DOWN.Rhesus	GO:0035987	endodermal cell differentiation	1.98065e-10	1.95519e-08	1.45049e-08	11
BP	DOWN.Rhesus	GO:0034329	cell junction assembly	2.1205e-10	2.03509e-08	1.50977e-08	28
BP	DOWN.Rhesus	GO:0007229	integrin-mediated signaling pathway	2.67502e-10	2.49789e-08	1.85311e-08	15
BP	DOWN.Rhesus	GO:0032102	negative regulation of response to external stimulus	2.91076e-10	2.6465e-08	1.96335e-08	28
BP	DOWN.Rhesus	GO:0007409	axonogenesis	3.23082e-10	2.86218e-08	2.12336e-08	28
BP	DOWN.Rhesus	GO:0051216	cartilage development	4.28526e-10	3.7014e-08	2.74595e-08	19
BP	DOWN.Rhesus	GO:0007492	endoderm development	5.19421e-10	4.37707e-08	3.24721e-08	13
BP	DOWN.Rhesus	GO:0051604	protein maturation	6.97914e-10	5.74117e-08	4.2592e-08	24
BP	DOWN.Rhesus	GO:0007160	cell-matrix adhesion	1.18563e-09	9.52639e-08	7.06733e-08	20
BP	DOWN.Rhesus	GO:0032963	collagen metabolic process	1.29381e-09	1.01594e-07	7.53693e-08	14
BP	DOWN.Rhesus	GO:0001706	endoderm formation	1.36591e-09	1.04872e-07	7.7801e-08	11
BP	DOWN.Rhesus	GO:0007369	gastrulation	1.98828e-09	1.49337e-07	1.10789e-07	18
BP	DOWN.Rhesus	GO:0045785	positive regulation of cell adhesion	3.0295e-09	2.22701e-07	1.65215e-07	28
BP	DOWN.Rhesus	GO:0071711	basement membrane organization	3.25778e-09	2.34492e-07	1.73962e-07	9
BP	DOWN.Rhesus	GO:0045216	cell-cell junction organization	5.13471e-09	3.6205e-07	2.68594e-07	18
BP	DOWN.Rhesus	GO:0007411	axon guidance	6.32397e-09	4.36986e-07	3.24187e-07	19
BP	DOWN.Rhesus	GO:0097485	neuron projection guidance	6.77915e-09	4.59254e-07	3.40707e-07	19
BP	DOWN.Rhesus	GO:0010811	positive regulation of cell-substrate adhesion	1.01276e-08	6.72901e-07	4.99204e-07	14
BP	DOWN.Rhesus	GO:0001704	formation of primary germ layer	1.24516e-08	8.117e-07	6.02175e-07	14
BP	DOWN.Rhesus	GO:0061448	connective tissue development	1.33541e-08	8.54413e-07	6.33863e-07	20
BP	DOWN.Rhesus	GO:0072376	protein activation cascade	1.40022e-08	8.79594e-07	6.52543e-07	7
BP	DOWN.Rhesus	GO:0010810	regulation of cell-substrate adhesion	1.43078e-08	8.82741e-07	6.54878e-07	18
BP	DOWN.Rhesus	GO:0016485	protein processing	1.62033e-08	9.82148e-07	7.28625e-07	19
BP	DOWN.Rhesus	GO:0008037	cell recognition	2.48008e-08	1.47736e-06	1.096e-06	18
BP	DOWN.Rhesus	GO:0002062	chondrocyte differentiation	2.75931e-08	1.5889e-06	1.17876e-06	13
BP	DOWN.Rhesus	GO:0002526	acute inflammatory response	2.75931e-08	1.5889e-06	1.17876e-06	13
BP	DOWN.Rhesus	GO:0085029	extracellular matrix assembly	3.32356e-08	1.88244e-06	1.39653e-06	9
BP	DOWN.Rhesus	GO:0006953	acute-phase response	4.92246e-08	2.74308e-06	2.03501e-06	9
BP	DOWN.Rhesus	GO:0001894	tissue homeostasis	7.44305e-08	4.08186e-06	3.02821e-06	19
BP	DOWN.Rhesus	GO:0044403	biological process involved in symbiotic interaction	8.82533e-08	4.7643e-06	3.53449e-06	20
BP	DOWN.Rhesus	GO:0006898	receptor-mediated endocytosis	1.34661e-07	7.15773e-06	5.3101e-06	18
BP	DOWN.Rhesus	GO:0072378	blood coagulation, fibrin clot formation	1.50025e-07	7.85356e-06	5.82632e-06	6
BP	DOWN.Rhesus	GO:0034446	substrate adhesion-dependent cell spreading	1.72503e-07	8.89548e-06	6.59928e-06	12
BP	DOWN.Rhesus	GO:0006022	aminoglycan metabolic process	1.90431e-07	9.67556e-06	7.178e-06	13
BP	DOWN.Rhesus	GO:0051917	regulation of fibrinolysis	2.22085e-07	1.11203e-05	8.24982e-06	6
BP	DOWN.Rhesus	GO:1903053	regulation of extracellular matrix organization	2.3341e-07	1.15205e-05	8.54668e-06	9
BP	DOWN.Rhesus	GO:0001655	urogenital system development	2.67978e-07	1.30403e-05	9.67421e-06	21
BP	DOWN.Rhesus	GO:0060249	anatomical structure homeostasis	3.27286e-07	1.57052e-05	1.16512e-05	20
BP	DOWN.Rhesus	GO:0031099	regeneration	3.78373e-07	1.7908e-05	1.32854e-05	15
BP	DOWN.Rhesus	GO:0090287	regulation of cellular response to growth factor stimulus	4.14621e-07	1.93583e-05	1.43613e-05	20
BP	DOWN.Rhesus	GO:0007162	negative regulation of cell adhesion	4.32127e-07	1.99066e-05	1.47681e-05	19
BP	DOWN.Rhesus	GO:0007413	axonal fasciculation	6.23965e-07	2.79974e-05	2.07704e-05	6
BP	DOWN.Rhesus	GO:0106030	neuron projection fasciculation	6.23965e-07	2.79974e-05	2.07704e-05	6
BP	DOWN.Rhesus	GO:0043171	peptide catabolic process	6.48047e-07	2.87052e-05	2.12955e-05	7
BP	DOWN.Rhesus	GO:0001867	complement activation, lectin pathway	6.58854e-07	2.88144e-05	2.13765e-05	5
BP	DOWN.Rhesus	GO:0008038	neuron recognition	7.20563e-07	3.11193e-05	2.30865e-05	8
BP	DOWN.Rhesus	GO:0006959	humoral immune response	7.71154e-07	3.2893e-05	2.44023e-05	19
BP	DOWN.Rhesus	GO:0007178	transmembrane receptor protein serine/threonine kinase signaling pathway	9.88708e-07	4.1654e-05	3.09019e-05	21
BP	DOWN.Rhesus	GO:0016049	cell growth	1.00066e-06	4.1654e-05	3.09019e-05	24
BP	DOWN.Rhesus	GO:2001046	positive regulation of integrin-mediated signaling pathway	1.05693e-06	4.34726e-05	3.2251e-05	5
BP	DOWN.Rhesus	GO:0034332	adherens junction organization	1.16743e-06	4.74526e-05	3.52037e-05	8
BP	DOWN.Rhesus	GO:0001503	ossification	1.22392e-06	4.91702e-05	3.64778e-05	22
BP	DOWN.Rhesus	GO:0002253	activation of immune response	1.31468e-06	5.22095e-05	3.87326e-05	21
BP	DOWN.Rhesus	GO:0050808	synapse organization	1.37305e-06	5.39077e-05	3.99924e-05	22
BP	DOWN.Rhesus	GO:0007565	female pregnancy	1.7555e-06	6.8149e-05	5.05577e-05	14
BP	DOWN.Rhesus	GO:0140448	signaling receptor ligand precursor processing	1.79031e-06	6.82779e-05	5.06532e-05	7
BP	DOWN.Rhesus	GO:1903317	regulation of protein maturation	1.79835e-06	6.82779e-05	5.06532e-05	9
BP	DOWN.Rhesus	GO:1903510	mucopolysaccharide metabolic process	2.37968e-06	8.93674e-05	6.62989e-05	10
BP	DOWN.Rhesus	GO:0010954	positive regulation of protein processing	2.47841e-06	9.20744e-05	6.83072e-05	6
BP	DOWN.Rhesus	GO:0030203	glycosaminoglycan metabolic process	3.75516e-06	0.000138022	0.000102394	11
BP	DOWN.Rhesus	GO:0030194	positive regulation of blood coagulation	3.95011e-06	0.000140697	0.000104379	6
BP	DOWN.Rhesus	GO:1900048	positive regulation of hemostasis	3.95011e-06	0.000140697	0.000104379	6
BP	DOWN.Rhesus	GO:1903319	positive regulation of protein maturation	3.95011e-06	0.000140697	0.000104379	6
BP	DOWN.Rhesus	GO:0051701	biological process involved in interaction with host	4.06513e-06	0.000142537	0.000105744	14
BP	DOWN.Rhesus	GO:0044089	positive regulation of cellular component biogenesis	4.08427e-06	0.000142537	0.000105744	23
BP	DOWN.Rhesus	GO:1901888	regulation of cell junction assembly	4.30414e-06	0.000148708	0.000110322	14
BP	DOWN.Rhesus	GO:0043534	blood vessel endothelial cell migration	4.52544e-06	0.000154806	0.000114846	13
BP	DOWN.Rhesus	GO:0090303	positive regulation of wound healing	5.34032e-06	0.00018089	0.000134197	8
BP	DOWN.Rhesus	GO:0044703	multi-organism reproductive process	5.69692e-06	0.000191096	0.000141768	14
BP	DOWN.Rhesus	GO:0034368	protein-lipid complex remodeling	6.06388e-06	0.000197648	0.000146629	6
BP	DOWN.Rhesus	GO:0034369	plasma lipoprotein particle remodeling	6.06388e-06	0.000197648	0.000146629	6
BP	DOWN.Rhesus	GO:0050820	positive regulation of coagulation	6.06388e-06	0.000197648	0.000146629	6
BP	DOWN.Rhesus	GO:0006958	complement activation, classical pathway	6.44796e-06	0.000206275	0.000153029	10
BP	DOWN.Rhesus	GO:1901890	positive regulation of cell junction assembly	6.44796e-06	0.000206275	0.000153029	10
BP	DOWN.Rhesus	GO:0044000	movement in host	6.51879e-06	0.000206628	0.000153291	13
BP	DOWN.Rhesus	GO:0097006	regulation of plasma lipoprotein particle levels	6.60176e-06	0.000207355	0.000153831	9
BP	DOWN.Rhesus	GO:0034367	protein-containing complex remodeling	9.01396e-06	0.000278097	0.000206312	6
BP	DOWN.Rhesus	GO:0051962	positive regulation of nervous system development	9.01501e-06	0.000278097	0.000206312	16
BP	DOWN.Rhesus	GO:0044706	multi-multicellular organism process	9.238e-06	0.000282454	0.000209544	14
BP	DOWN.Rhesus	GO:0018108	peptidyl-tyrosine phosphorylation	9.48236e-06	0.000286481	0.000212531	19
BP	DOWN.Rhesus	GO:0031638	zymogen activation	9.62764e-06	0.000286481	0.000212531	8
BP	DOWN.Rhesus	GO:0070613	regulation of protein processing	9.62764e-06	0.000286481	0.000212531	8
BP	DOWN.Rhesus	GO:0033627	cell adhesion mediated by integrin	9.70138e-06	0.000286481	0.000212531	9
BP	DOWN.Rhesus	GO:0018212	peptidyl-tyrosine modification	1.02114e-05	0.000298985	0.000221808	19
BP	DOWN.Rhesus	GO:0098742	cell-cell adhesion via plasma-membrane adhesion molecules	1.03062e-05	0.000299226	0.000221986	16
BP	DOWN.Rhesus	GO:0006029	proteoglycan metabolic process	1.16691e-05	0.000335971	0.000249247	9
BP	DOWN.Rhesus	GO:0072001	renal system development	1.19003e-05	0.000339798	0.000252086	17
BP	DOWN.Rhesus	GO:0032964	collagen biosynthetic process	1.20671e-05	0.000341737	0.000253524	7
BP	DOWN.Rhesus	GO:0035633	maintenance of blood-brain barrier	1.55209e-05	0.00043552	0.000323099	6
BP	DOWN.Rhesus	GO:0048013	ephrin receptor signaling pathway	1.57363e-05	0.00043552	0.000323099	7
BP	DOWN.Rhesus	GO:0007156	homophilic cell adhesion via plasma membrane adhesion molecules	1.57569e-05	0.00043552	0.000323099	12
BP	DOWN.Rhesus	GO:0010632	regulation of epithelial cell migration	1.58847e-05	0.00043557	0.000323136	16
BP	DOWN.Rhesus	GO:0048588	developmental cell growth	1.61178e-05	0.00043848	0.000325295	14
BP	DOWN.Rhesus	GO:0019062	virion attachment to host cell	1.7828e-05	0.000475102	0.000352464	4
BP	DOWN.Rhesus	GO:0110011	regulation of basement membrane organization	1.7828e-05	0.000475102	0.000352464	4
BP	DOWN.Rhesus	GO:0034381	plasma lipoprotein particle clearance	1.78903e-05	0.000475102	0.000352464	7
BP	DOWN.Rhesus	GO:0002455	humoral immune response mediated by circulating immunoglobulin	1.8014e-05	0.000475102	0.000352464	10
BP	DOWN.Rhesus	GO:0016486	peptide hormone processing	1.83819e-05	0.000477514	0.000354253	6
BP	DOWN.Rhesus	GO:0018149	peptide cross-linking	1.83819e-05	0.000477514	0.000354253	6
BP	DOWN.Rhesus	GO:0030449	regulation of complement activation	1.92622e-05	0.000492971	0.00036572	5
BP	DOWN.Rhesus	GO:2001044	regulation of integrin-mediated signaling pathway	1.92622e-05	0.000492971	0.00036572	5
BP	DOWN.Rhesus	GO:0045807	positive regulation of endocytosis	1.97385e-05	0.000501444	0.000372006	9
BP	DOWN.Rhesus	GO:0045862	positive regulation of proteolysis	2.5225e-05	0.000636148	0.000471938	18
BP	DOWN.Rhesus	GO:0046718	viral entry into host cell	2.65719e-05	0.000665259	0.000493535	11
BP	DOWN.Rhesus	GO:1903036	positive regulation of response to wounding	2.71321e-05	0.000674398	0.000500315	8
BP	DOWN.Rhesus	GO:0070371	ERK1 and ERK2 cascade	2.80484e-05	0.000692195	0.000513518	17
BP	DOWN.Rhesus	GO:0007043	cell-cell junction assembly	2.82523e-05	0.000692282	0.000513583	11
BP	DOWN.Rhesus	GO:0060350	endochondral bone morphogenesis	3.2643e-05	0.000791092	0.000586887	7
BP	DOWN.Rhesus	GO:0048844	artery morphogenesis	3.27427e-05	0.000791092	0.000586887	8
BP	DOWN.Rhesus	GO:0071559	response to transforming growth factor beta	3.35184e-05	0.00080421	0.000596618	15
BP	DOWN.Rhesus	GO:0003081	regulation of systemic arterial blood pressure by renin-angiotensin	3.73943e-05	0.000885647	0.000657034	5
BP	DOWN.Rhesus	GO:0044650	adhesion of symbiont to host cell	3.76817e-05	0.000885647	0.000657034	4
BP	DOWN.Rhesus	GO:0051918	negative regulation of fibrinolysis	3.76817e-05	0.000885647	0.000657034	4
BP	DOWN.Rhesus	GO:0007179	transforming growth factor beta receptor signaling pathway	3.80506e-05	0.000888275	0.000658984	13
BP	DOWN.Rhesus	GO:0045765	regulation of angiogenesis	3.89621e-05	0.000899984	0.00066767	17
BP	DOWN.Rhesus	GO:0016032	viral process	3.90731e-05	0.000899984	0.00066767	19
BP	DOWN.Rhesus	GO:0044409	entry into host	4.03935e-05	0.000924236	0.000685662	11
BP	DOWN.Rhesus	GO:0031346	positive regulation of cell projection organization	4.33577e-05	0.000985532	0.000731136	17
BP	DOWN.Rhesus	GO:0006929	substrate-dependent cell migration	4.57076e-05	0.00102545	0.000760751	5
BP	DOWN.Rhesus	GO:0060343	trabecula formation	4.57076e-05	0.00102545	0.000760751	5
BP	DOWN.Rhesus	GO:0048762	mesenchymal cell differentiation	4.63795e-05	0.0010288	0.000763236	14
BP	DOWN.Rhesus	GO:0019058	viral life cycle	4.64524e-05	0.0010288	0.000763236	16
BP	DOWN.Rhesus	GO:0060840	artery development	4.69857e-05	0.00103398	0.000767081	9
BP	DOWN.Rhesus	GO:1901342	regulation of vasculature development	4.8187e-05	0.00105371	0.000781714	17
BP	DOWN.Rhesus	GO:0032092	positive regulation of protein binding	6.05892e-05	0.00131658	0.000976727	8
BP	DOWN.Rhesus	GO:0048705	skeletal system morphogenesis	6.34341e-05	0.00136978	0.0010162	13
BP	DOWN.Rhesus	GO:0071827	plasma lipoprotein particle organization	6.82996e-05	0.00146195	0.00108458	6
BP	DOWN.Rhesus	GO:0007586	digestion	6.8549e-05	0.00146195	0.00108458	10
BP	DOWN.Rhesus	GO:0032488	Cdc42 protein signal transduction	7.01784e-05	0.00147845	0.00109682	4
BP	DOWN.Rhesus	GO:0034384	high-density lipoprotein particle clearance	7.01784e-05	0.00147845	0.00109682	4
BP	DOWN.Rhesus	GO:0010594	regulation of endothelial cell migration	7.25061e-05	0.00150909	0.00111955	13
BP	DOWN.Rhesus	GO:0050920	regulation of chemotaxis	7.25061e-05	0.00150909	0.00111955	13
BP	DOWN.Rhesus	GO:0060348	bone development	8.2683e-05	0.00169623	0.00125838	13
BP	DOWN.Rhesus	GO:0060560	developmental growth involved in morphogenesis	8.2683e-05	0.00169623	0.00125838	13
BP	DOWN.Rhesus	GO:0050730	regulation of peptidyl-tyrosine phosphorylation	8.29704e-05	0.00169623	0.00125838	14
BP	DOWN.Rhesus	GO:0061383	trabecula morphogenesis	8.77085e-05	0.00178255	0.00132242	6
BP	DOWN.Rhesus	GO:0034375	high-density lipoprotein particle remodeling	9.24208e-05	0.00185648	0.00137726	4
BP	DOWN.Rhesus	GO:0044406	adhesion of symbiont to host	9.24208e-05	0.00185648	0.00137726	4
BP	DOWN.Rhesus	GO:0071825	protein-lipid complex subunit organization	9.89331e-05	0.0019758	0.00146579	6
BP	DOWN.Rhesus	GO:0071560	cellular response to transforming growth factor beta stimulus	0.000101101	0.00200749	0.0014893	14
BP	DOWN.Rhesus	GO:0010720	positive regulation of cell development	0.000107127	0.00209231	0.00155222	15
BP	DOWN.Rhesus	GO:0010634	positive regulation of epithelial cell migration	0.000107189	0.00209231	0.00155222	11
BP	DOWN.Rhesus	GO:1902905	positive regulation of supramolecular fiber organization	0.000107189	0.00209231	0.00155222	11
BP	DOWN.Rhesus	GO:0051960	regulation of nervous system development	0.000112554	0.00218468	0.00162075	19
BP	DOWN.Rhesus	GO:0001822	kidney development	0.0001151	0.00222162	0.00164815	15
BP	DOWN.Rhesus	GO:0042445	hormone metabolic process	0.000116088	0.00222326	0.00164937	13
BP	DOWN.Rhesus	GO:0040013	negative regulation of locomotion	0.000116472	0.00222326	0.00164937	18
BP	DOWN.Rhesus	GO:0030100	regulation of endocytosis	0.000118065	0.0022413	0.00166275	12
BP	DOWN.Rhesus	GO:2000146	negative regulation of cell motility	0.000121797	0.00229597	0.00170331	17
BP	DOWN.Rhesus	GO:0030301	cholesterol transport	0.000122364	0.00229597	0.00170331	9
BP	DOWN.Rhesus	GO:0007044	cell-substrate junction assembly	0.000122939	0.00229597	0.00170331	8
BP	DOWN.Rhesus	GO:0001558	regulation of cell growth	0.000127317	0.00236495	0.00175448	18
BP	DOWN.Rhesus	GO:0048675	axon extension	0.000130327	0.00240791	0.00178635	9
BP	DOWN.Rhesus	GO:0060485	mesenchyme development	0.00013261	0.00243706	0.00180798	15
BP	DOWN.Rhesus	GO:0070372	regulation of ERK1 and ERK2 cascade	0.000142203	0.00259952	0.00192851	15
BP	DOWN.Rhesus	GO:0060351	cartilage development involved in endochondral bone morphogenesis	0.00015077	0.00274164	0.00203394	5
BP	DOWN.Rhesus	GO:0006957	complement activation, alternative pathway	0.000151594	0.00274219	0.00203435	4
BP	DOWN.Rhesus	GO:0060349	bone morphogenesis	0.000152861	0.00275071	0.00204066	8
BP	DOWN.Rhesus	GO:0051496	positive regulation of stress fiber assembly	0.000155753	0.00278822	0.0020685	6
BP	DOWN.Rhesus	GO:0035924	cellular response to vascular endothelial growth factor stimulus	0.000157858	0.00281134	0.00208565	7
BP	DOWN.Rhesus	GO:0055094	response to lipoprotein particle	0.000174519	0.00309211	0.00229394	5
BP	DOWN.Rhesus	GO:0050770	regulation of axonogenesis	0.000178663	0.00314939	0.00233644	10
BP	DOWN.Rhesus	GO:0030324	lung development	0.000182951	0.00320861	0.00238037	11
BP	DOWN.Rhesus	GO:0150115	cell-substrate junction organization	0.00018854	0.00328993	0.0024407	8
BP	DOWN.Rhesus	GO:0048880	sensory system development	0.000192337	0.00333931	0.00247733	17
BP	DOWN.Rhesus	GO:0030212	hyaluronan metabolic process	0.000201018	0.00345532	0.00256339	5
BP	DOWN.Rhesus	GO:0050654	chondroitin sulfate proteoglycan metabolic process	0.000201018	0.00345532	0.00256339	5
BP	DOWN.Rhesus	GO:0008217	regulation of blood pressure	0.000219955	0.00374357	0.00277724	11
BP	DOWN.Rhesus	GO:0030323	respiratory tube development	0.000219955	0.00374357	0.00277724	11
BP	DOWN.Rhesus	GO:0050673	epithelial cell proliferation	0.000222905	0.00377518	0.00280069	19
BP	DOWN.Rhesus	GO:0003007	heart morphogenesis	0.000227409	0.00383267	0.00284334	13
BP	DOWN.Rhesus	GO:0006026	aminoglycan catabolic process	0.000230476	0.00384683	0.00285385	5
BP	DOWN.Rhesus	GO:0035909	aorta morphogenesis	0.000230476	0.00384683	0.00285385	5
BP	DOWN.Rhesus	GO:0043691	reverse cholesterol transport	0.000234169	0.00388968	0.00288563	4
BP	DOWN.Rhesus	GO:0001954	positive regulation of cell-matrix adhesion	0.000235735	0.00389696	0.00289103	6
BP	DOWN.Rhesus	GO:0050731	positive regulation of peptidyl-tyrosine phosphorylation	0.000240714	0.00396032	0.00293804	11
BP	DOWN.Rhesus	GO:0030336	negative regulation of cell migration	0.000242584	0.00397217	0.00294683	16
BP	DOWN.Rhesus	GO:0010975	regulation of neuron projection development	0.000251139	0.00409286	0.00303637	18
BP	DOWN.Rhesus	GO:0071230	cellular response to amino acid stimulus	0.000257294	0.00417348	0.00309618	7
BP	DOWN.Rhesus	GO:0022600	digestive system process	0.000263051	0.00422803	0.00313664	8
BP	DOWN.Rhesus	GO:0071402	cellular response to lipoprotein particle stimulus	0.000263104	0.00422803	0.00313664	5
BP	DOWN.Rhesus	GO:0042692	muscle cell differentiation	0.000264609	0.00423253	0.00313998	17
BP	DOWN.Rhesus	GO:0002683	negative regulation of immune system process	0.000272327	0.00433589	0.00321666	18
BP	DOWN.Rhesus	GO:0015918	sterol transport	0.000279929	0.00443649	0.0032913	9
BP	DOWN.Rhesus	GO:0070482	response to oxygen levels	0.000294606	0.00464778	0.00344805	15
BP	DOWN.Rhesus	GO:0050769	positive regulation of neurogenesis	0.000298712	0.00468763	0.00347761	12
BP	DOWN.Rhesus	GO:0051149	positive regulation of muscle cell differentiation	0.000299846	0.00468763	0.00347761	7
BP	DOWN.Rhesus	GO:0002697	regulation of immune effector process	0.000336547	0.00522506	0.00387631	16
BP	DOWN.Rhesus	GO:0001990	regulation of systemic arterial blood pressure by hormone	0.000338759	0.00522506	0.00387631	5
BP	DOWN.Rhesus	GO:0097242	amyloid-beta clearance	0.000338759	0.00522506	0.00387631	5
BP	DOWN.Rhesus	GO:0030277	maintenance of gastrointestinal epithelium	0.000344933	0.0052732	0.00391202	4
BP	DOWN.Rhesus	GO:0071404	cellular response to low-density lipoprotein particle stimulus	0.000344933	0.0052732	0.00391202	4
BP	DOWN.Rhesus	GO:0003158	endothelium development	0.000347611	0.00529073	0.00392503	9
BP	DOWN.Rhesus	GO:0007266	Rho protein signal transduction	0.00036649	0.00555361	0.00412005	9
BP	DOWN.Rhesus	GO:0021954	central nervous system neuron development	0.000374091	0.00564404	0.00418714	7
BP	DOWN.Rhesus	GO:0031348	negative regulation of defense response	0.000378343	0.00568337	0.00421631	13
BP	DOWN.Rhesus	GO:0036293	response to decreased oxygen levels	0.000390502	0.00584063	0.00433298	14
BP	DOWN.Rhesus	GO:0032233	positive regulation of actin filament bundle assembly	0.00041268	0.00610262	0.00452735	6
BP	DOWN.Rhesus	GO:0035904	aorta development	0.00041268	0.00610262	0.00452735	6
BP	DOWN.Rhesus	GO:0001542	ovulation from ovarian follicle	0.000420383	0.00610262	0.00452735	3
BP	DOWN.Rhesus	GO:0002002	regulation of angiotensin levels in blood	0.000420383	0.00610262	0.00452735	3
BP	DOWN.Rhesus	GO:0060346	bone trabecula formation	0.000420383	0.00610262	0.00452735	3
BP	DOWN.Rhesus	GO:1903596	regulation of gap junction assembly	0.000420383	0.00610262	0.00452735	3
BP	DOWN.Rhesus	GO:1905918	regulation of CoA-transferase activity	0.000420383	0.00610262	0.00452735	3
BP	DOWN.Rhesus	GO:0001654	eye development	0.00043536	0.00629359	0.00466902	16
BP	DOWN.Rhesus	GO:0006909	phagocytosis	0.000458309	0.00659775	0.00489466	14
BP	DOWN.Rhesus	GO:1901136	carbohydrate derivative catabolic process	0.000469954	0.0067373	0.0049982	10
BP	DOWN.Rhesus	GO:0050807	regulation of synapse organization	0.000474632	0.00677625	0.00502709	11
BP	DOWN.Rhesus	GO:0071604	transforming growth factor beta production	0.000481714	0.00684907	0.00508111	5
BP	DOWN.Rhesus	GO:0150063	visual system development	0.000486727	0.00689198	0.00511295	16
BP	DOWN.Rhesus	GO:0035988	chondrocyte proliferation	0.000488861	0.00689394	0.0051144	4
BP	DOWN.Rhesus	GO:0071229	cellular response to acid chemical	0.000495229	0.00695535	0.00515996	7
BP	DOWN.Rhesus	GO:0071772	response to BMP	0.000513537	0.00713353	0.00529215	10
BP	DOWN.Rhesus	GO:0071773	cellular response to BMP stimulus	0.000513537	0.00713353	0.00529215	10
BP	DOWN.Rhesus	GO:0060541	respiratory system development	0.00051411	0.00713353	0.00529215	11
BP	DOWN.Rhesus	GO:0035296	regulation of tube diameter	0.000523733	0.00720916	0.00534825	9
BP	DOWN.Rhesus	GO:0097746	blood vessel diameter maintenance	0.000523733	0.00720916	0.00534825	9
BP	DOWN.Rhesus	GO:0031100	animal organ regeneration	0.000533201	0.00728146	0.00540189	6
BP	DOWN.Rhesus	GO:0050435	amyloid-beta metabolic process	0.000533201	0.00728146	0.00540189	6
BP	DOWN.Rhesus	GO:0048771	tissue remodeling	0.000536554	0.0072984	0.00541446	10
BP	DOWN.Rhesus	GO:0043200	response to amino acid	0.000543083	0.00735824	0.00545885	8
BP	DOWN.Rhesus	GO:0035150	regulation of tube size	0.000550143	0.00742479	0.00550822	9
BP	DOWN.Rhesus	GO:0048251	elastic fiber assembly	0.000571341	0.00760967	0.00564538	3
BP	DOWN.Rhesus	GO:0098883	synapse pruning	0.000571341	0.00760967	0.00564538	3
BP	DOWN.Rhesus	GO:0003148	outflow tract septum morphogenesis	0.000574855	0.00760967	0.00564538	4
BP	DOWN.Rhesus	GO:0048745	smooth muscle tissue development	0.000574855	0.00760967	0.00564538	4
BP	DOWN.Rhesus	GO:1901071	glucosamine-containing compound metabolic process	0.000574855	0.00760967	0.00564538	4
BP	DOWN.Rhesus	GO:0016064	immunoglobulin mediated immune response	0.000601338	0.0078997	0.00586054	11
BP	DOWN.Rhesus	GO:0050803	regulation of synapse structure or activity	0.000601338	0.0078997	0.00586054	11
BP	DOWN.Rhesus	GO:0090288	negative regulation of cellular response to growth factor stimulus	0.000607297	0.00794777	0.0058962	8
BP	DOWN.Rhesus	GO:0031623	receptor internalization	0.000641628	0.00833393	0.00618269	8
BP	DOWN.Rhesus	GO:0045446	endothelial cell differentiation	0.000641628	0.00833393	0.00618269	8
BP	DOWN.Rhesus	GO:0030574	collagen catabolic process	0.000665903	0.00861683	0.00639256	5
BP	DOWN.Rhesus	GO:0034377	plasma lipoprotein particle assembly	0.000671063	0.00865121	0.00641806	4
BP	DOWN.Rhesus	GO:0019724	B cell mediated immunity	0.000674574	0.00866414	0.00642766	11
BP	DOWN.Rhesus	GO:0002698	negative regulation of immune effector process	0.000677509	0.00866961	0.00643172	8
BP	DOWN.Rhesus	GO:0090092	regulation of transmembrane receptor protein serine/threonine kinase signaling pathway	0.000690951	0.00880679	0.00653349	13
BP	DOWN.Rhesus	GO:0002040	sprouting angiogenesis	0.000693328	0.00880679	0.00653349	10
BP	DOWN.Rhesus	GO:0002449	lymphocyte mediated immunity	0.000715755	0.00905837	0.00672012	15
BP	DOWN.Rhesus	GO:0002920	regulation of humoral immune response	0.000737657	0.00930147	0.00690048	5
BP	DOWN.Rhesus	GO:0031639	plasminogen activation	0.000778139	0.00977405	0.00725107	4
BP	DOWN.Rhesus	GO:0061097	regulation of protein tyrosine kinase activity	0.000780793	0.00977405	0.00725107	7
BP	DOWN.Rhesus	GO:0051180	vitamin transport	0.000815032	0.0101658	0.00754171	5
BP	DOWN.Rhesus	GO:0001666	response to hypoxia	0.000834592	0.0103719	0.00769462	13
BP	DOWN.Rhesus	GO:0003206	cardiac chamber morphogenesis	0.000837561	0.0103719	0.00769462	8
BP	DOWN.Rhesus	GO:0010976	positive regulation of neuron projection development	0.000840651	0.010373	0.00769544	9
BP	DOWN.Rhesus	GO:0060562	epithelial tube morphogenesis	0.000863623	0.0106186	0.00787759	14
BP	DOWN.Rhesus	GO:0050678	regulation of epithelial cell proliferation	0.000872419	0.0106887	0.0079296	16
BP	DOWN.Rhesus	GO:0003416	endochondral bone growth	0.000896735	0.0108518	0.00805064	4
BP	DOWN.Rhesus	GO:0021952	central nervous system projection neuron axonogenesis	0.000896735	0.0108518	0.00805064	4
BP	DOWN.Rhesus	GO:0044331	cell-cell adhesion mediated by cadherin	0.000896735	0.0108518	0.00805064	4
BP	DOWN.Rhesus	GO:0060976	coronary vasculature development	0.000898299	0.0108518	0.00805064	5
BP	DOWN.Rhesus	GO:0050767	regulation of neurogenesis	0.00093946	0.0113095	0.00839019	15
BP	DOWN.Rhesus	GO:0048839	inner ear development	0.000959384	0.0114485	0.00849331	10
BP	DOWN.Rhesus	GO:0051147	regulation of muscle cell differentiation	0.000961437	0.0114485	0.00849331	9
BP	DOWN.Rhesus	GO:0045916	negative regulation of complement activation	0.000967575	0.0114485	0.00849331	3
BP	DOWN.Rhesus	GO:0061430	bone trabecula morphogenesis	0.000967575	0.0114485	0.00849331	3
BP	DOWN.Rhesus	GO:1903961	positive regulation of anion transmembrane transport	0.000967575	0.0114485	0.00849331	3
BP	DOWN.Rhesus	GO:0003044	regulation of systemic arterial blood pressure mediated by a chemical signal	0.000987734	0.0115962	0.00860286	5
BP	DOWN.Rhesus	GO:0042311	vasodilation	0.000987734	0.0115962	0.00860286	5
BP	DOWN.Rhesus	GO:0060415	muscle tissue morphogenesis	0.000990123	0.0115962	0.00860286	6
BP	DOWN.Rhesus	GO:0065005	protein-lipid complex assembly	0.00102751	0.011953	0.00886756	4
BP	DOWN.Rhesus	GO:1902547	regulation of cellular response to vascular endothelial growth factor stimulus	0.00102751	0.011953	0.00886756	4
BP	DOWN.Rhesus	GO:0050766	positive regulation of phagocytosis	0.00106356	0.0123166	0.0091373	6
BP	DOWN.Rhesus	GO:0002443	leukocyte mediated immunity	0.00106589	0.0123166	0.0091373	17
BP	DOWN.Rhesus	GO:0010595	positive regulation of endothelial cell migration	0.00107889	0.0124252	0.00921787	8
BP	DOWN.Rhesus	GO:0038084	vascular endothelial growth factor signaling pathway	0.00108362	0.0124382	0.0092275	5
BP	DOWN.Rhesus	GO:0030900	forebrain development	0.00110017	0.0125864	0.00933748	15
BP	DOWN.Rhesus	GO:1902903	regulation of supramolecular fiber organization	0.00112909	0.0128747	0.00955131	15
BP	DOWN.Rhesus	GO:0030204	chondroitin sulfate metabolic process	0.00117111	0.0133099	0.00987417	4
BP	DOWN.Rhesus	GO:0003018	vascular process in circulatory system	0.00118408	0.0134131	0.00995073	12
BP	DOWN.Rhesus	GO:0001101	response to acid chemical	0.00118972	0.013433	0.00996553	8
BP	DOWN.Rhesus	GO:0009313	oligosaccharide catabolic process	0.00121725	0.0135228	0.0100322	3
BP	DOWN.Rhesus	GO:0018158	protein oxidation	0.00121725	0.0135228	0.0100322	3
BP	DOWN.Rhesus	GO:0022038	corpus callosum development	0.00121725	0.0135228	0.0100322	3
BP	DOWN.Rhesus	GO:0046348	amino sugar catabolic process	0.00121725	0.0135228	0.0100322	3
BP	DOWN.Rhesus	GO:0070278	extracellular matrix constituent secretion	0.00121725	0.0135228	0.0100322	3
BP	DOWN.Rhesus	GO:0099173	postsynapse organization	0.00124529	0.0137899	0.0102303	9
BP	DOWN.Rhesus	GO:0043393	regulation of protein binding	0.00125605	0.0138647	0.0102858	10
BP	DOWN.Rhesus	GO:0003205	cardiac chamber development	0.00129857	0.014243	0.0105664	9
BP	DOWN.Rhesus	GO:0030509	BMP signaling pathway	0.00129857	0.014243	0.0105664	9
BP	DOWN.Rhesus	GO:0035767	endothelial cell chemotaxis	0.00132821	0.0144762	0.0107394	4
BP	DOWN.Rhesus	GO:0098868	bone growth	0.00132821	0.0144762	0.0107394	4
BP	DOWN.Rhesus	GO:0007568	aging	0.00141064	0.0152536	0.0113162	9
BP	DOWN.Rhesus	GO:0048260	positive regulation of receptor-mediated endocytosis	0.00141278	0.0152536	0.0113162	5
BP	DOWN.Rhesus	GO:0060071	Wnt signaling pathway, planar cell polarity pathway	0.00141278	0.0152536	0.0113162	5
BP	DOWN.Rhesus	GO:0031032	actomyosin structure organization	0.00145666	0.0156784	0.0116313	10
BP	DOWN.Rhesus	GO:0009100	glycoprotein metabolic process	0.0014919	0.0159398	0.0118252	15
BP	DOWN.Rhesus	GO:0010669	epithelial structure maintenance	0.00149944	0.0159398	0.0118252	4
BP	DOWN.Rhesus	GO:0034380	high-density lipoprotein particle assembly	0.00150402	0.0159398	0.0118252	3
BP	DOWN.Rhesus	GO:0070831	basement membrane assembly	0.00150402	0.0159398	0.0118252	3
BP	DOWN.Rhesus	GO:1903543	positive regulation of exosomal secretion	0.00150402	0.0159398	0.0118252	3
BP	DOWN.Rhesus	GO:1990138	neuron projection extension	0.00159324	0.0167583	0.0124324	9
BP	DOWN.Rhesus	GO:0003151	outflow tract morphogenesis	0.00159579	0.0167583	0.0124324	6
BP	DOWN.Rhesus	GO:0048644	muscle organ morphogenesis	0.00159579	0.0167583	0.0124324	6
BP	DOWN.Rhesus	GO:0050900	leukocyte migration	0.0016063	0.0168175	0.0124764	15
BP	DOWN.Rhesus	GO:1904645	response to amyloid-beta	0.0016697	0.0174285	0.0129296	5
BP	DOWN.Rhesus	GO:0098801	regulation of renal system process	0.00168546	0.01754	0.0130124	4
BP	DOWN.Rhesus	GO:0010718	positive regulation of epithelial to mesenchymal transition	0.00181029	0.0187824	0.0139341	5
BP	DOWN.Rhesus	GO:0034374	low-density lipoprotein particle remodeling	0.00182977	0.0188712	0.014	3
BP	DOWN.Rhesus	GO:0042159	lipoprotein catabolic process	0.00182977	0.0188712	0.014	3
BP	DOWN.Rhesus	GO:0033002	muscle cell proliferation	0.00184725	0.0189947	0.0140916	11
BP	DOWN.Rhesus	GO:0048259	regulation of receptor-mediated endocytosis	0.0019209	0.0196935	0.01461	7
BP	DOWN.Rhesus	GO:0051099	positive regulation of binding	0.00193934	0.0198237	0.0147066	9
BP	DOWN.Rhesus	GO:0022407	regulation of cell-cell adhesion	0.00194879	0.0198521	0.0147276	17
BP	DOWN.Rhesus	GO:0008347	glial cell migration	0.00195935	0.0198521	0.0147276	5
BP	DOWN.Rhesus	GO:0090175	regulation of establishment of planar polarity	0.00195935	0.0198521	0.0147276	5
BP	DOWN.Rhesus	GO:0048659	smooth muscle cell proliferation	0.00209356	0.0211498	0.0156904	9
BP	DOWN.Rhesus	GO:0044344	cellular response to fibroblast growth factor stimulus	0.00212493	0.0214042	0.0158791	7
BP	DOWN.Rhesus	GO:0001991	regulation of systemic arterial blood pressure by circulatory renin-angiotensin	0.00219628	0.021805	0.0161765	3
BP	DOWN.Rhesus	GO:0002921	negative regulation of humoral immune response	0.00219628	0.021805	0.0161765	3
BP	DOWN.Rhesus	GO:0033631	cell-cell adhesion mediated by integrin	0.00219628	0.021805	0.0161765	3
BP	DOWN.Rhesus	GO:1903541	regulation of exosomal secretion	0.00219628	0.021805	0.0161765	3
BP	DOWN.Rhesus	GO:1903729	regulation of plasma membrane organization	0.00219628	0.021805	0.0161765	3
BP	DOWN.Rhesus	GO:0001755	neural crest cell migration	0.0022841	0.022483	0.0166795	5
BP	DOWN.Rhesus	GO:0007566	embryo implantation	0.0022841	0.022483	0.0166795	5
BP	DOWN.Rhesus	GO:0061098	positive regulation of protein tyrosine kinase activity	0.0022841	0.022483	0.0166795	5
BP	DOWN.Rhesus	GO:0001569	branching involved in blood vessel morphogenesis	0.0023387	0.0228508	0.0169523	4
BP	DOWN.Rhesus	GO:0019068	virion assembly	0.0023387	0.0228508	0.0169523	4
BP	DOWN.Rhesus	GO:0051702	biological process involved in interaction with symbiont	0.00234532	0.0228508	0.0169523	7
BP	DOWN.Rhesus	GO:0050727	regulation of inflammatory response	0.00234791	0.0228508	0.0169523	15
BP	DOWN.Rhesus	GO:0021537	telencephalon development	0.00236841	0.0229695	0.0170404	11
BP	DOWN.Rhesus	GO:0002573	myeloid leukocyte differentiation	0.00237341	0.0229695	0.0170404	10
BP	DOWN.Rhesus	GO:0002460	adaptive immune response based on somatic recombination of immune receptors built from immunoglobulin superfamily domains	0.00248014	0.0239355	0.017757	14
BP	DOWN.Rhesus	GO:0007416	synapse assembly	0.00252213	0.0242729	0.0180073	9
BP	DOWN.Rhesus	GO:0030010	establishment of cell polarity	0.00254381	0.0244135	0.0181116	8
BP	DOWN.Rhesus	GO:0021955	central nervous system neuron axonogenesis	0.00259029	0.024526	0.0181951	4
BP	DOWN.Rhesus	GO:0002693	positive regulation of cellular extravasation	0.00260522	0.024526	0.0181951	3
BP	DOWN.Rhesus	GO:0010755	regulation of plasminogen activation	0.00260522	0.024526	0.0181951	3
BP	DOWN.Rhesus	GO:0010958	regulation of amino acid import across plasma membrane	0.00260522	0.024526	0.0181951	3
BP	DOWN.Rhesus	GO:0016264	gap junction assembly	0.00260522	0.024526	0.0181951	3
BP	DOWN.Rhesus	GO:1902548	negative regulation of cellular response to vascular endothelial growth factor stimulus	0.00260522	0.024526	0.0181951	3
BP	DOWN.Rhesus	GO:1903789	regulation of amino acid transmembrane transport	0.00260522	0.024526	0.0181951	3
BP	DOWN.Rhesus	GO:0043583	ear development	0.00262003	0.0245984	0.0182488	10
BP	DOWN.Rhesus	GO:0090497	mesenchymal cell migration	0.00264634	0.024778	0.0183821	5
BP	DOWN.Rhesus	GO:0070374	positive regulation of ERK1 and ERK2 cascade	0.00279555	0.0261044	0.019366	10
BP	DOWN.Rhesus	GO:0045766	positive regulation of angiogenesis	0.00281093	0.0261069	0.0193679	9
BP	DOWN.Rhesus	GO:1904018	positive regulation of vasculature development	0.00281093	0.0261069	0.0193679	9
BP	DOWN.Rhesus	GO:0045927	positive regulation of growth	0.00283274	0.0261172	0.0193755	11
BP	DOWN.Rhesus	GO:0071774	response to fibroblast growth factor	0.00283861	0.0261172	0.0193755	7
BP	DOWN.Rhesus	GO:0022617	extracellular matrix disassembly	0.00284227	0.0261172	0.0193755	5
BP	DOWN.Rhesus	GO:0031102	neuron projection regeneration	0.00284227	0.0261172	0.0193755	5
BP	DOWN.Rhesus	GO:0043010	camera-type eye development	0.00285393	0.0261396	0.0193921	13
BP	DOWN.Rhesus	GO:0090504	epiboly	0.00285984	0.0261396	0.0193921	4
BP	DOWN.Rhesus	GO:0090100	positive regulation of transmembrane receptor protein serine/threonine kinase signaling pathway	0.00297351	0.0271068	0.0201097	7
BP	DOWN.Rhesus	GO:0051965	positive regulation of synapse assembly	0.00304849	0.0275153	0.0204127	5
BP	DOWN.Rhesus	GO:0003417	growth plate cartilage development	0.00305814	0.0275153	0.0204127	3
BP	DOWN.Rhesus	GO:0010744	positive regulation of macrophage derived foam cell differentiation	0.00305814	0.0275153	0.0204127	3
BP	DOWN.Rhesus	GO:0030299	intestinal cholesterol absorption	0.00305814	0.0275153	0.0204127	3
BP	DOWN.Rhesus	GO:0060977	coronary vasculature morphogenesis	0.00305814	0.0275153	0.0204127	3
BP	DOWN.Rhesus	GO:0050777	negative regulation of immune response	0.00312528	0.0280315	0.0207957	9
BP	DOWN.Rhesus	GO:0032373	positive regulation of sterol transport	0.00314797	0.0280315	0.0207957	4
BP	DOWN.Rhesus	GO:0032376	positive regulation of cholesterol transport	0.00314797	0.0280315	0.0207957	4
BP	DOWN.Rhesus	GO:0071634	regulation of transforming growth factor beta production	0.00314797	0.0280315	0.0207957	4
BP	DOWN.Rhesus	GO:0097581	lamellipodium organization	0.00324121	0.0287876	0.0213567	6
BP	DOWN.Rhesus	GO:0000768	syncytium formation by plasma membrane fusion	0.00326528	0.028853	0.0214052	5
BP	DOWN.Rhesus	GO:0140253	cell-cell fusion	0.00326528	0.028853	0.0214052	5
BP	DOWN.Rhesus	GO:1990000	amyloid fibril formation	0.00345527	0.030454	0.0225928	4
BP	DOWN.Rhesus	GO:0001885	endothelial cell development	0.00349295	0.0307078	0.0227811	5
BP	DOWN.Rhesus	GO:0002837	regulation of immune response to tumor cell	0.00355648	0.0309283	0.0229447	3
BP	DOWN.Rhesus	GO:0006144	purine nucleobase metabolic process	0.00355648	0.0309283	0.0229447	3
BP	DOWN.Rhesus	GO:1990182	exosomal secretion	0.00355648	0.0309283	0.0229447	3
BP	DOWN.Rhesus	GO:0001952	regulation of cell-matrix adhesion	0.00356279	0.0309283	0.0229447	7
BP	DOWN.Rhesus	GO:0003014	renal system process	0.00356279	0.0309283	0.0229447	7
BP	DOWN.Rhesus	GO:0010952	positive regulation of peptidase activity	0.00358684	0.0310589	0.0230417	9
BP	DOWN.Rhesus	GO:0002042	cell migration involved in sprouting angiogenesis	0.00360646	0.0310731	0.0230522	6
BP	DOWN.Rhesus	GO:0051492	regulation of stress fiber assembly	0.00360646	0.0310731	0.0230522	6
BP	DOWN.Rhesus	GO:0060041	retina development in camera-type eye	0.00363578	0.0312478	0.0231818	8
BP	DOWN.Rhesus	GO:0042063	gliogenesis	0.00370635	0.0317753	0.0235731	12
BP	DOWN.Rhesus	GO:0060389	pathway-restricted SMAD protein phosphorylation	0.00373181	0.0319143	0.0236763	5
BP	DOWN.Rhesus	GO:0006040	amino sugar metabolic process	0.00378234	0.0322667	0.0239376	4
BP	DOWN.Rhesus	GO:0090596	sensory organ morphogenesis	0.00387328	0.0329611	0.0244528	11
BP	DOWN.Rhesus	GO:0022604	regulation of cell morphogenesis	0.00390095	0.033115	0.024567	12
BP	DOWN.Rhesus	GO:0007163	establishment or maintenance of cell polarity	0.00393622	0.0333325	0.0247283	10
BP	DOWN.Rhesus	GO:0015909	long-chain fatty acid transport	0.00398214	0.0335557	0.024894	5
BP	DOWN.Rhesus	GO:0001738	morphogenesis of a polarized epithelium	0.00400144	0.0335557	0.024894	6
BP	DOWN.Rhesus	GO:0003073	regulation of systemic arterial blood pressure	0.00400144	0.0335557	0.024894	6
BP	DOWN.Rhesus	GO:0014033	neural crest cell differentiation	0.00400144	0.0335557	0.024894	6
BP	DOWN.Rhesus	GO:0048706	embryonic skeletal system development	0.00406011	0.0339653	0.0251978	7
BP	DOWN.Rhesus	GO:0002834	regulation of response to tumor cell	0.00410161	0.0341471	0.0253327	3
BP	DOWN.Rhesus	GO:0097734	extracellular exosome biogenesis	0.00410161	0.0341471	0.0253327	3
BP	DOWN.Rhesus	GO:0050892	intestinal absorption	0.00412978	0.034299	0.0254454	4
BP	DOWN.Rhesus	GO:2000027	regulation of animal organ morphogenesis	0.00423704	0.0349974	0.0259635	7
BP	DOWN.Rhesus	GO:0001935	endothelial cell proliferation	0.00423723	0.0349974	0.0259635	9
BP	DOWN.Rhesus	GO:0006949	syncytium formation	0.00424426	0.0349974	0.0259635	5
BP	DOWN.Rhesus	GO:0016339	calcium-dependent cell-cell adhesion via plasma membrane cell adhesion molecules	0.00449815	0.0369147	0.0273859	4
BP	DOWN.Rhesus	GO:0042596	fear response	0.00449815	0.0369147	0.0273859	4
BP	DOWN.Rhesus	GO:0050922	negative regulation of chemotaxis	0.00451846	0.0369333	0.0273997	5
BP	DOWN.Rhesus	GO:0009566	fertilization	0.00452179	0.0369333	0.0273997	9
BP	DOWN.Rhesus	GO:0031960	response to corticosteroid	0.00454461	0.0370322	0.027473	8
BP	DOWN.Rhesus	GO:0030728	ovulation	0.00469477	0.037987	0.0281814	3
BP	DOWN.Rhesus	GO:0031290	retinal ganglion cell axon guidance	0.00469477	0.037987	0.0281814	3
BP	DOWN.Rhesus	GO:0044062	regulation of excretion	0.00469477	0.037987	0.0281814	3
BP	DOWN.Rhesus	GO:0007009	plasma membrane organization	0.00471167	0.0380346	0.0282167	8
BP	DOWN.Rhesus	GO:0048738	cardiac muscle tissue development	0.00483552	0.0389434	0.0288909	10
BP	DOWN.Rhesus	GO:0030307	positive regulation of cell growth	0.0048834	0.0390785	0.0289912	8
BP	DOWN.Rhesus	GO:0010769	regulation of cell morphogenesis involved in differentiation	0.00488623	0.0390785	0.0289912	6
BP	DOWN.Rhesus	GO:0098869	cellular oxidant detoxification	0.00488623	0.0390785	0.0289912	6
BP	DOWN.Rhesus	GO:0048568	embryonic organ development	0.00498371	0.0397661	0.0295012	15
BP	DOWN.Rhesus	GO:0030168	platelet activation	0.00500368	0.0397795	0.0295111	7
BP	DOWN.Rhesus	GO:0032970	regulation of actin filament-based process	0.00500841	0.0397795	0.0295111	14
BP	DOWN.Rhesus	GO:0003208	cardiac ventricle morphogenesis	0.00510428	0.0403553	0.0299384	5
BP	DOWN.Rhesus	GO:0033344	cholesterol efflux	0.00510428	0.0403553	0.0299384	5
BP	DOWN.Rhesus	GO:0001837	epithelial to mesenchymal transition	0.00524121	0.0413433	0.0306713	8
BP	DOWN.Rhesus	GO:0010712	regulation of collagen metabolic process	0.00529992	0.0414376	0.0307413	4
BP	DOWN.Rhesus	GO:1904646	cellular response to amyloid-beta	0.00529992	0.0414376	0.0307413	4
BP	DOWN.Rhesus	GO:0002689	negative regulation of leukocyte chemotaxis	0.00533712	0.0414376	0.0307413	3
BP	DOWN.Rhesus	GO:0044241	lipid digestion	0.00533712	0.0414376	0.0307413	3
BP	DOWN.Rhesus	GO:0098856	intestinal lipid absorption	0.00533712	0.0414376	0.0307413	3
BP	DOWN.Rhesus	GO:0140112	extracellular vesicle biogenesis	0.00533712	0.0414376	0.0307413	3
BP	DOWN.Rhesus	GO:0150146	cell junction disassembly	0.00533712	0.0414376	0.0307413	3
BP	DOWN.Rhesus	GO:0035567	non-canonical Wnt signaling pathway	0.00541649	0.0417723	0.0309896	5
BP	DOWN.Rhesus	GO:0042698	ovulation cycle	0.00541649	0.0417723	0.0309896	5
BP	DOWN.Rhesus	GO:0060411	cardiac septum morphogenesis	0.00541649	0.0417723	0.0309896	5
BP	DOWN.Rhesus	GO:0001649	osteoblast differentiation	0.00557129	0.0428704	0.0318042	10
BP	DOWN.Rhesus	GO:0050764	regulation of phagocytosis	0.00563844	0.0432907	0.032116	6
BP	DOWN.Rhesus	GO:0044788	modulation by host of viral process	0.00573443	0.0436971	0.0324175	4
BP	DOWN.Rhesus	GO:1900271	regulation of long-term synaptic potentiation	0.00573443	0.0436971	0.0324175	4
BP	DOWN.Rhesus	GO:0030032	lamellipodium assembly	0.00574196	0.0436971	0.0324175	5
BP	DOWN.Rhesus	GO:0042246	tissue regeneration	0.00574196	0.0436971	0.0324175	5
BP	DOWN.Rhesus	GO:0051963	regulation of synapse assembly	0.00590701	0.0447559	0.0332031	6
BP	DOWN.Rhesus	GO:0110020	regulation of actomyosin structure organization	0.00590701	0.0447559	0.0332031	6
BP	DOWN.Rhesus	GO:0007159	leukocyte cell-cell adhesion	0.00592047	0.0447598	0.0332059	14
BP	DOWN.Rhesus	GO:0061484	hematopoietic stem cell homeostasis	0.00602973	0.0454757	0.033737	3
BP	DOWN.Rhesus	GO:0045926	negative regulation of growth	0.00605307	0.0454757	0.033737	10
BP	DOWN.Rhesus	GO:0001736	establishment of planar polarity	0.00608097	0.0454757	0.033737	5
BP	DOWN.Rhesus	GO:0007164	establishment of tissue polarity	0.00608097	0.0454757	0.033737	5
BP	DOWN.Rhesus	GO:0045123	cellular extravasation	0.00608097	0.0454757	0.033737	5
BP	DOWN.Rhesus	GO:0021953	central nervous system neuron differentiation	0.00622347	0.0464408	0.034453	8
BP	DOWN.Rhesus	GO:0048660	regulation of smooth muscle cell proliferation	0.00643564	0.0479206	0.0355508	8
BP	DOWN.Rhesus	GO:0015850	organic hydroxy compound transport	0.00653124	0.0485278	0.0360013	11
BP	DOWN.Rhesus	GO:0048813	dendrite morphogenesis	0.00659041	0.0488624	0.0362495	7
BP	DOWN.Rhesus	GO:0001974	blood vessel remodeling	0.00667329	0.0490623	0.0363978	4
BP	DOWN.Rhesus	GO:0007528	neuromuscular junction development	0.00667329	0.0490623	0.0363978	4
BP	DOWN.Rhesus	GO:1902003	regulation of amyloid-beta formation	0.00667329	0.0490623	0.0363978	4
BP	DOWN.Rhesus	GO:0032103	positive regulation of response to external stimulus	0.00668171	0.0490623	0.0363978	15
BP	DOWN.Rhesus	GO:0003279	cardiac septum development	0.00676869	0.0490623	0.0363978	6
BP	DOWN.Rhesus	GO:0010717	regulation of epithelial to mesenchymal transition	0.00676869	0.0490623	0.0363978	6
BP	DOWN.Rhesus	GO:0003071	renal system process involved in regulation of systemic arterial blood pressure	0.00677358	0.0490623	0.0363978	3
BP	DOWN.Rhesus	GO:0031579	membrane raft organization	0.00677358	0.0490623	0.0363978	3
BP	DOWN.Rhesus	GO:0046033	AMP metabolic process	0.00677358	0.0490623	0.0363978	3
BP	DOWN.Rhesus	GO:1902993	positive regulation of amyloid precursor protein catabolic process	0.00677358	0.0490623	0.0363978	3
BP	DOWN.Rhesus	GO:2000114	regulation of establishment of cell polarity	0.00677358	0.0490623	0.0363978	3
BP	DOWN.Rhesus	GO:0048562	embryonic organ morphogenesis	0.00686075	0.0495897	0.0367891	11
BP	UP.Human	GO:0010466	negative regulation of peptidase activity	1.06061e-16	3.25396e-13	2.81118e-13	26
BP	UP.Human	GO:0010951	negative regulation of endopeptidase activity	3.91918e-16	5.44738e-13	4.70614e-13	25
BP	UP.Human	GO:0052547	regulation of peptidase activity	6.90851e-16	5.44738e-13	4.70614e-13	32
BP	UP.Human	GO:0052548	regulation of endopeptidase activity	7.1022e-16	5.44738e-13	4.70614e-13	31
BP	UP.Human	GO:0051346	negative regulation of hydrolase activity	1.03391e-15	6.34406e-13	5.4808e-13	29
BP	UP.Human	GO:0045861	negative regulation of proteolysis	1.86914e-15	9.55755e-13	8.25702e-13	28
BP	UP.Human	GO:0030216	keratinocyte differentiation	2.14654e-11	9.40799e-09	8.12782e-09	17
BP	UP.Human	GO:0018149	peptide cross-linking	2.9102e-10	1.11606e-07	9.64196e-08	9
BP	UP.Human	GO:0060249	anatomical structure homeostasis	5.5981e-10	1.90833e-07	1.64866e-07	21
BP	UP.Human	GO:0044706	multi-multicellular organism process	1.07293e-09	3.29174e-07	2.84382e-07	17
BP	UP.Human	GO:0008544	epidermis development	2.51647e-09	7.01868e-07	6.06362e-07	21
BP	UP.Human	GO:0009913	epidermal cell differentiation	3.37411e-09	8.62647e-07	7.45263e-07	17
BP	UP.Human	GO:0031424	keratinization	4.61214e-09	1.08846e-06	9.40353e-07	11
BP	UP.Human	GO:0007565	female pregnancy	8.3291e-09	1.82526e-06	1.57689e-06	15
BP	UP.Human	GO:0042060	wound healing	1.69748e-08	3.47191e-06	2.99947e-06	22
BP	UP.Human	GO:0043588	skin development	2.40213e-08	4.60608e-06	3.97931e-06	18
BP	UP.Human	GO:0044703	multi-organism reproductive process	3.22908e-08	5.82754e-06	5.03457e-06	15
BP	UP.Human	GO:0016052	carbohydrate catabolic process	4.38066e-08	7.46659e-06	6.45058e-06	13
BP	UP.Human	GO:0001906	cell killing	6.32833e-08	1.02186e-05	8.8281e-06	14
BP	UP.Human	GO:0001894	tissue homeostasis	2.05369e-07	3.15035e-05	2.72167e-05	16
BP	UP.Human	GO:0001895	retina homeostasis	4.55408e-07	6.65329e-05	5.74796e-05	9
BP	UP.Human	GO:0042742	defense response to bacterium	7.95976e-07	0.000111002	9.58979e-05	18
BP	UP.Human	GO:2000116	regulation of cysteine-type endopeptidase activity	9.10668e-07	0.000121475	0.000104946	14
BP	UP.Human	GO:0010755	regulation of plasminogen activation	1.72574e-06	0.000220607	0.000190589	5
BP	UP.Human	GO:0019730	antimicrobial humoral response	2.5134e-06	0.000308444	0.000266473	10
BP	UP.Human	GO:2001233	regulation of apoptotic signaling pathway	2.64671e-06	0.000312312	0.000269815	17
BP	UP.Human	GO:0098869	cellular oxidant detoxification	3.0409e-06	0.000345536	0.000298518	9
BP	UP.Human	GO:0044403	biological process involved in symbiotic interaction	4.36887e-06	0.000478704	0.000413565	15
BP	UP.Human	GO:0006090	pyruvate metabolic process	5.75921e-06	0.000609285	0.000526377	9
BP	UP.Human	GO:0006096	glycolytic process	6.51689e-06	0.000657886	0.000568365	8
BP	UP.Human	GO:0043281	regulation of cysteine-type endopeptidase activity involved in apoptotic process	6.64748e-06	0.000657886	0.000568365	12
BP	UP.Human	GO:0006757	ATP generation from ADP	7.12985e-06	0.000669836	0.000578689	8
BP	UP.Human	GO:0006959	humoral immune response	7.20488e-06	0.000669836	0.000578689	15
BP	UP.Human	GO:0098742	cell-cell adhesion via plasma-membrane adhesion molecules	7.64459e-06	0.000689811	0.000595946	14
BP	UP.Human	GO:0045454	cell redox homeostasis	8.44528e-06	0.000740289	0.000639555	6
BP	UP.Human	GO:0005996	monosaccharide metabolic process	9.09352e-06	0.00077497	0.000669517	13
BP	UP.Human	GO:1990748	cellular detoxification	9.63589e-06	0.000798997	0.000690275	9
BP	UP.Human	GO:0016485	protein processing	9.9116e-06	0.000800232	0.000691341	13
BP	UP.Human	GO:2000117	negative regulation of cysteine-type endopeptidase activity	1.29428e-05	0.00101816	0.000879618	8
BP	UP.Human	GO:0046031	ADP metabolic process	1.40318e-05	0.00103893	0.00089756	8
BP	UP.Human	GO:0032496	response to lipopolysaccharide	1.42948e-05	0.00103893	0.00089756	15
BP	UP.Human	GO:0031638	zymogen activation	1.46227e-05	0.00103893	0.00089756	7
BP	UP.Human	GO:0070613	regulation of protein processing	1.46227e-05	0.00103893	0.00089756	7
BP	UP.Human	GO:0031639	plasminogen activation	1.48999e-05	0.00103893	0.00089756	5
BP	UP.Human	GO:0006006	glucose metabolic process	1.62397e-05	0.00110718	0.000956526	11
BP	UP.Human	GO:0097237	cellular response to toxic substance	1.66104e-05	0.00110784	0.000957094	9
BP	UP.Human	GO:0006979	response to oxidative stress	1.8633e-05	0.0012163	0.00105079	17
BP	UP.Human	GO:0019318	hexose metabolic process	2.02453e-05	0.00129401	0.00111793	12
BP	UP.Human	GO:1903317	regulation of protein maturation	2.35537e-05	0.00147436	0.00127374	7
BP	UP.Human	GO:2001234	negative regulation of apoptotic signaling pathway	2.4028e-05	0.00147436	0.00127374	12
BP	UP.Human	GO:0006027	glycosaminoglycan catabolic process	2.55477e-05	0.00152568	0.00131807	5
BP	UP.Human	GO:0006165	nucleoside diphosphate phosphorylation	2.58589e-05	0.00152568	0.00131807	8
BP	UP.Human	GO:0002237	response to molecule of bacterial origin	2.87938e-05	0.00166678	0.00143997	15
BP	UP.Human	GO:0046939	nucleotide phosphorylation	2.98597e-05	0.00169647	0.00146563	8
BP	UP.Human	GO:0007157	heterophilic cell-cell adhesion via plasma membrane cell adhesion molecules	3.0633e-05	0.00170876	0.00147625	6
BP	UP.Human	GO:0009135	purine nucleoside diphosphate metabolic process	3.43659e-05	0.00184973	0.00159803	8
BP	UP.Human	GO:0009179	purine ribonucleoside diphosphate metabolic process	3.43659e-05	0.00184973	0.00159803	8
BP	UP.Human	GO:0017014	protein nitrosylation	4.11839e-05	0.00213321	0.00184293	4
BP	UP.Human	GO:0018119	peptidyl-cysteine S-nitrosylation	4.11839e-05	0.00213321	0.00184293	4
BP	UP.Human	GO:2001242	regulation of intrinsic apoptotic signaling pathway	4.17185e-05	0.00213321	0.00184293	10
BP	UP.Human	GO:0061844	antimicrobial humoral immune response mediated by antimicrobial peptide	5.07861e-05	0.00255429	0.00220672	7
BP	UP.Human	GO:0048545	response to steroid hormone	5.86348e-05	0.00290148	0.00250666	14
BP	UP.Human	GO:0097193	intrinsic apoptotic signaling pathway	6.20586e-05	0.00302216	0.00261092	13
BP	UP.Human	GO:0006026	aminoglycan catabolic process	6.37703e-05	0.00305699	0.00264101	5
BP	UP.Human	GO:0009185	ribonucleoside diphosphate metabolic process	6.63307e-05	0.00313081	0.00270479	8
BP	UP.Human	GO:0006734	NADH metabolic process	7.30245e-05	0.00339453	0.00293263	5
BP	UP.Human	GO:0098754	detoxification	9.71948e-05	0.00445065	0.00384504	9
BP	UP.Human	GO:0097530	granulocyte migration	0.000118239	0.00533468	0.00460877	9
BP	UP.Human	GO:0045229	external encapsulating structure organization	0.000130873	0.00581912	0.00502729	13
BP	UP.Human	GO:0070664	negative regulation of leukocyte proliferation	0.000149746	0.00656316	0.00567009	7
BP	UP.Human	GO:0022408	negative regulation of cell-cell adhesion	0.000159153	0.00680413	0.00587827	10
BP	UP.Human	GO:0097529	myeloid leukocyte migration	0.00015968	0.00680413	0.00587827	11
BP	UP.Human	GO:0051701	biological process involved in interaction with host	0.000165685	0.00687083	0.00593589	10
BP	UP.Human	GO:0071621	granulocyte chemotaxis	0.000166417	0.00687083	0.00593589	8
BP	UP.Human	GO:0044275	cellular carbohydrate catabolic process	0.000170035	0.00687083	0.00593589	5
BP	UP.Human	GO:0051250	negative regulation of lymphocyte activation	0.000171882	0.00687083	0.00593589	9
BP	UP.Human	GO:0000302	response to reactive oxygen species	0.000172443	0.00687083	0.00593589	10
BP	UP.Human	GO:2001237	negative regulation of extrinsic apoptotic signaling pathway	0.00018149	0.00709049	0.00612566	7
BP	UP.Human	GO:0042130	negative regulation of T cell proliferation	0.00018482	0.00709049	0.00612566	6
BP	UP.Human	GO:0009132	nucleoside diphosphate metabolic process	0.000184889	0.00709049	0.00612566	8
BP	UP.Human	GO:0046716	muscle cell cellular homeostasis	0.000203132	0.00759688	0.00656315	4
BP	UP.Human	GO:0051604	protein maturation	0.000204975	0.00759688	0.00656315	13
BP	UP.Human	GO:2001243	negative regulation of intrinsic apoptotic signaling pathway	0.000205522	0.00759688	0.00656315	7
BP	UP.Human	GO:0031640	killing of cells of another organism	0.000210513	0.00764518	0.00660488	5
BP	UP.Human	GO:0009636	response to toxic substance	0.000211812	0.00764518	0.00660488	11
BP	UP.Human	GO:0010954	positive regulation of protein processing	0.000237836	0.00848468	0.00733014	4
BP	UP.Human	GO:0050878	regulation of body fluid levels	0.000253903	0.00895372	0.00773536	14
BP	UP.Human	GO:0050900	leukocyte migration	0.000311868	0.0107922	0.00932369	14
BP	UP.Human	GO:0018198	peptidyl-cysteine modification	0.000313073	0.0107922	0.00932369	5
BP	UP.Human	GO:1903319	positive regulation of protein maturation	0.000319715	0.0108987	0.00941571	4
BP	UP.Human	GO:0043154	negative regulation of cysteine-type endopeptidase activity involved in apoptotic process	0.000334587	0.0111557	0.00963773	6
BP	UP.Human	GO:0007162	negative regulation of cell adhesion	0.000336958	0.0111557	0.00963773	12
BP	UP.Human	GO:0005984	disaccharide metabolic process	0.000338163	0.0111557	0.00963773	3
BP	UP.Human	GO:0042744	hydrogen peroxide catabolic process	0.000420028	0.013709	0.0118436	4
BP	UP.Human	GO:0070486	leukocyte aggregation	0.000435758	0.0140727	0.0121578	3
BP	UP.Human	GO:0030198	extracellular matrix organization	0.00044882	0.0141886	0.0122579	12
BP	UP.Human	GO:0019058	viral life cycle	0.000461555	0.0141886	0.0122579	12
BP	UP.Human	GO:0043062	extracellular structure organization	0.000461555	0.0141886	0.0122579	12
BP	UP.Human	GO:0060326	cell chemotaxis	0.000461555	0.0141886	0.0122579	12
BP	UP.Human	GO:0007159	leukocyte cell-cell adhesion	0.000462472	0.0141886	0.0122579	14
BP	UP.Human	GO:0032148	activation of protein kinase B activity	0.000477785	0.0144221	0.0124596	4
BP	UP.Human	GO:0051702	biological process involved in interaction with symbiont	0.000479482	0.0144221	0.0124596	7
BP	UP.Human	GO:0042743	hydrogen peroxide metabolic process	0.000489856	0.0145911	0.0126056	5
BP	UP.Human	GO:0050832	defense response to fungus	0.000532728	0.0157155	0.013577	5
BP	UP.Human	GO:2001236	regulation of extrinsic apoptotic signaling pathway	0.000547048	0.0159842	0.0138092	8
BP	UP.Human	GO:0045921	positive regulation of exocytosis	0.000566051	0.0163834	0.0141541	6
BP	UP.Human	GO:0050672	negative regulation of lymphocyte proliferation	0.000602029	0.0172619	0.014913	6
BP	UP.Human	GO:0030595	leukocyte chemotaxis	0.00062605	0.0176817	0.0152757	10
BP	UP.Human	GO:0002695	negative regulation of leukocyte activation	0.000628195	0.0176817	0.0152757	9
BP	UP.Human	GO:0032945	negative regulation of mononuclear cell proliferation	0.000639756	0.0178434	0.0154154	6
BP	UP.Human	GO:0050829	defense response to Gram-negative bacterium	0.00067929	0.0183316	0.0158372	6
BP	UP.Human	GO:0030203	glycosaminoglycan metabolic process	0.00068103	0.0183316	0.0158372	7
BP	UP.Human	GO:0043129	surfactant homeostasis	0.000681162	0.0183316	0.0158372	3
BP	UP.Human	GO:1903543	positive regulation of exosomal secretion	0.000681162	0.0183316	0.0158372	3
BP	UP.Human	GO:0022407	regulation of cell-cell adhesion	0.000816297	0.0212463	0.0183553	15
BP	UP.Human	GO:0031960	response to corticosteroid	0.000824666	0.0212463	0.0183553	8
BP	UP.Human	GO:0006735	NADH regeneration	0.000831017	0.0212463	0.0183553	3
BP	UP.Human	GO:0044406	adhesion of symbiont to host	0.000831017	0.0212463	0.0183553	3
BP	UP.Human	GO:0061621	canonical glycolysis	0.000831017	0.0212463	0.0183553	3
BP	UP.Human	GO:0061718	glucose catabolic process to pyruvate	0.000831017	0.0212463	0.0183553	3
BP	UP.Human	GO:0050868	negative regulation of T cell activation	0.000862228	0.0218621	0.0188873	7
BP	UP.Human	GO:0009311	oligosaccharide metabolic process	0.000984628	0.0243557	0.0210415	5
BP	UP.Human	GO:0009251	glucan catabolic process	0.00100027	0.0243557	0.0210415	3
BP	UP.Human	GO:0048875	chemical homeostasis within a tissue	0.00100027	0.0243557	0.0210415	3
BP	UP.Human	GO:1903541	regulation of exosomal secretion	0.00100027	0.0243557	0.0210415	3
BP	UP.Human	GO:1903729	regulation of plasma membrane organization	0.00100027	0.0243557	0.0210415	3
BP	UP.Human	GO:0002683	negative regulation of immune system process	0.00101808	0.0245943	0.0212477	14
BP	UP.Human	GO:0051047	positive regulation of secretion	0.00108555	0.0259063	0.0223811	11
BP	UP.Human	GO:0050821	protein stabilization	0.00108928	0.0259063	0.0223811	9
BP	UP.Human	GO:0001909	leukocyte mediated cytotoxicity	0.0011277	0.0264106	0.0228168	7
BP	UP.Human	GO:0006022	aminoglycan metabolic process	0.0011277	0.0264106	0.0228168	7
BP	UP.Human	GO:0045927	positive regulation of growth	0.00118613	0.0268411	0.0231888	10
BP	UP.Human	GO:0042339	keratan sulfate metabolic process	0.00118983	0.0268411	0.0231888	3
BP	UP.Human	GO:0044247	cellular polysaccharide catabolic process	0.00118983	0.0268411	0.0231888	3
BP	UP.Human	GO:0061620	glycolytic process through glucose-6-phosphate	0.00118983	0.0268411	0.0231888	3
BP	UP.Human	GO:1905146	lysosomal protein catabolic process	0.00118983	0.0268411	0.0231888	3
BP	UP.Human	GO:0046034	ATP metabolic process	0.00120043	0.0268825	0.0232245	9
BP	UP.Human	GO:0009620	response to fungus	0.00121178	0.0269402	0.0232743	5
BP	UP.Human	GO:0050866	negative regulation of cell activation	0.0013627	0.0300774	0.0259847	9
BP	UP.Human	GO:0031341	regulation of cell killing	0.00138542	0.0302604	0.0261428	6
BP	UP.Human	GO:0061615	glycolytic process through fructose-6-phosphate	0.00140058	0.0302604	0.0261428	3
BP	UP.Human	GO:1902176	negative regulation of oxidative stress-induced intrinsic apoptotic signaling pathway	0.00140058	0.0302604	0.0261428	3
BP	UP.Human	GO:0006457	protein folding	0.00145022	0.0311138	0.0268801	9
BP	UP.Human	GO:0097191	extrinsic apoptotic signaling pathway	0.00149565	0.0318656	0.0275295	9
BP	UP.Human	GO:0071560	cellular response to transforming growth factor beta stimulus	0.0015696	0.0329126	0.028434	10
BP	UP.Human	GO:0061077	chaperone-mediated protein folding	0.00157217	0.0329126	0.028434	5
BP	UP.Human	GO:0051384	response to glucocorticoid	0.00157697	0.0329126	0.028434	7
BP	UP.Human	GO:0000272	polysaccharide catabolic process	0.00163335	0.0334075	0.0288616	3
BP	UP.Human	GO:0044794	positive regulation by host of viral process	0.00163335	0.0334075	0.0288616	3
BP	UP.Human	GO:1990182	exosomal secretion	0.00163335	0.0334075	0.0288616	3
BP	UP.Human	GO:0016032	viral process	0.00166806	0.0336138	0.0290398	13
BP	UP.Human	GO:0002251	organ or tissue specific immune response	0.00167631	0.0336138	0.0290398	4
BP	UP.Human	GO:0006739	NADP metabolic process	0.00167631	0.0336138	0.0290398	4
BP	UP.Human	GO:0045862	positive regulation of proteolysis	0.00173846	0.0346338	0.0299211	12
BP	UP.Human	GO:0071677	positive regulation of mononuclear cell migration	0.0017793	0.0352187	0.0304263	5
BP	UP.Human	GO:0032689	negative regulation of interferon-gamma production	0.00182693	0.0356323	0.0307837	4
BP	UP.Human	GO:0071559	response to transforming growth factor beta	0.00184432	0.0356323	0.0307837	10
BP	UP.Human	GO:0031647	regulation of protein stability	0.00184537	0.0356323	0.0307837	11
BP	UP.Human	GO:0007599	hemostasis	0.00184666	0.0356323	0.0307837	9
BP	UP.Human	GO:0090026	positive regulation of monocyte chemotaxis	0.00188895	0.0356428	0.0307927	3
BP	UP.Human	GO:0097734	extracellular exosome biogenesis	0.00188895	0.0356428	0.0307927	3
BP	UP.Human	GO:0007585	respiratory gaseous exchange by respiratory system	0.00189004	0.0356428	0.0307927	5
BP	UP.Human	GO:1903532	positive regulation of secretion by cell	0.00189367	0.0356428	0.0307927	10
BP	UP.Human	GO:1903038	negative regulation of leukocyte cell-cell adhesion	0.00192162	0.0359484	0.0310568	7
BP	UP.Human	GO:0072593	reactive oxygen species metabolic process	0.00207506	0.0385835	0.0333333	9
BP	UP.Human	GO:0044788	modulation by host of viral process	0.00215585	0.03936	0.0340041	4
BP	UP.Human	GO:0060443	mammary gland morphogenesis	0.00215585	0.03936	0.0340041	4
BP	UP.Human	GO:0007039	protein catabolic process in the vacuole	0.00216813	0.03936	0.0340041	3
BP	UP.Human	GO:0046128	purine ribonucleoside metabolic process	0.00216813	0.03936	0.0340041	3
BP	UP.Human	GO:0007160	cell-matrix adhesion	0.00226072	0.0407993	0.0352476	9
BP	UP.Human	GO:0034599	cellular response to oxidative stress	0.00244841	0.0439283	0.0379508	10
BP	UP.Human	GO:0140112	extracellular vesicle biogenesis	0.00247162	0.0440779	0.0380801	3
BP	UP.Human	GO:0051092	positive regulation of NF-kappaB transcription factor activity	0.00249903	0.0440779	0.0380801	7
BP	UP.Human	GO:0072524	pyridine-containing compound metabolic process	0.00252078	0.0440779	0.0380801	5
BP	UP.Human	GO:0061028	establishment of endothelial barrier	0.00252348	0.0440779	0.0380801	4
BP	UP.Human	GO:0009205	purine ribonucleoside triphosphate metabolic process	0.00252859	0.0440779	0.0380801	9
BP	UP.Human	GO:0009144	purine nucleoside triphosphate metabolic process	0.00289821	0.0499627	0.0431641	9
BP	UP.Human	GO:0050830	defense response to Gram-positive bacterium	0.00289875	0.0499627	0.0431641	6
BP	UP.Rhesus	GO:0010466	negative regulation of peptidase activity	1.03484e-21	3.63435e-18	3.04134e-18	33
BP	UP.Rhesus	GO:0010951	negative regulation of endopeptidase activity	3.4308e-20	6.02449e-17	5.04148e-17	31
BP	UP.Rhesus	GO:0045861	negative regulation of proteolysis	1.25683e-19	1.47133e-16	1.23125e-16	35
BP	UP.Rhesus	GO:0052547	regulation of peptidase activity	1.71689e-18	1.50743e-15	1.26146e-15	38
BP	UP.Rhesus	GO:0051346	negative regulation of hydrolase activity	6.56208e-18	4.60921e-15	3.85712e-15	34
BP	UP.Rhesus	GO:0052548	regulation of endopeptidase activity	6.33087e-17	3.70567e-14	3.10101e-14	35
BP	UP.Rhesus	GO:0019730	antimicrobial humoral response	3.17595e-10	1.59342e-07	1.33342e-07	15
BP	UP.Rhesus	GO:0019731	antibacterial humoral response	1.31503e-09	5.56733e-07	4.65891e-07	11
BP	UP.Rhesus	GO:0042742	defense response to bacterium	1.42671e-09	5.56733e-07	4.65891e-07	24
BP	UP.Rhesus	GO:0001558	regulation of cell growth	1.00561e-08	3.53171e-06	2.95544e-06	24
BP	UP.Rhesus	GO:0016049	cell growth	1.12558e-08	3.59368e-06	3.0073e-06	26
BP	UP.Rhesus	GO:0006457	protein folding	2.34709e-08	6.86916e-06	5.74832e-06	17
BP	UP.Rhesus	GO:0031638	zymogen activation	3.62614e-08	9.13403e-06	7.64363e-06	10
BP	UP.Rhesus	GO:0006959	humoral immune response	3.83496e-08	9.13403e-06	7.64363e-06	20
BP	UP.Rhesus	GO:1900047	negative regulation of hemostasis	3.90121e-08	9.13403e-06	7.64363e-06	9
BP	UP.Rhesus	GO:0050878	regulation of body fluid levels	4.91039e-08	1.07783e-05	9.01961e-06	22
BP	UP.Rhesus	GO:0031639	plasminogen activation	7.80571e-08	1.61257e-05	1.34944e-05	7
BP	UP.Rhesus	GO:1990748	cellular detoxification	9.44631e-08	1.84308e-05	1.54234e-05	12
BP	UP.Rhesus	GO:0044706	multi-multicellular organism process	1.03621e-07	1.91534e-05	1.60282e-05	16
BP	UP.Rhesus	GO:0016485	protein processing	1.24429e-07	2.18497e-05	1.82845e-05	17
BP	UP.Rhesus	GO:0098869	cellular oxidant detoxification	1.89715e-07	3.04088e-05	2.5447e-05	11
BP	UP.Rhesus	GO:0045229	external encapsulating structure organization	1.97978e-07	3.04088e-05	2.5447e-05	19
BP	UP.Rhesus	GO:0097237	cellular response to toxic substance	1.99147e-07	3.04088e-05	2.5447e-05	12
BP	UP.Rhesus	GO:0044703	multi-organism reproductive process	3.48832e-07	5.10457e-05	4.27166e-05	15
BP	UP.Rhesus	GO:2001233	regulation of apoptotic signaling pathway	4.76293e-07	6.69096e-05	5.5992e-05	20
BP	UP.Rhesus	GO:0030195	negative regulation of blood coagulation	4.98923e-07	6.7393e-05	5.63965e-05	8
BP	UP.Rhesus	GO:0007565	female pregnancy	5.89247e-07	7.66458e-05	6.41395e-05	14
BP	UP.Rhesus	GO:0018149	peptide cross-linking	6.57408e-07	8.24577e-05	6.90031e-05	7
BP	UP.Rhesus	GO:0061077	chaperone-mediated protein folding	7.44424e-07	9.01523e-05	7.54422e-05	9
BP	UP.Rhesus	GO:0030198	extracellular matrix organization	8.00704e-07	9.22175e-05	7.71704e-05	18
BP	UP.Rhesus	GO:0043062	extracellular structure organization	8.37839e-07	9.22175e-05	7.71704e-05	18
BP	UP.Rhesus	GO:1900046	regulation of hemostasis	8.40251e-07	9.22175e-05	7.71704e-05	9
BP	UP.Rhesus	GO:0007596	blood coagulation	8.93429e-07	9.50661e-05	7.95542e-05	15
BP	UP.Rhesus	GO:0050819	negative regulation of coagulation	9.20344e-07	9.50661e-05	7.95542e-05	8
BP	UP.Rhesus	GO:0050817	coagulation	1.17826e-06	0.000118095	9.88255e-05	15
BP	UP.Rhesus	GO:0008544	epidermis development	1.22641e-06	0.000118095	9.88255e-05	19
BP	UP.Rhesus	GO:0007599	hemostasis	1.24417e-06	0.000118095	9.88255e-05	15
BP	UP.Rhesus	GO:0042060	wound healing	1.6597e-06	0.000153391	0.000128362	21
BP	UP.Rhesus	GO:0051604	protein maturation	1.76142e-06	0.000158618	0.000132737	18
BP	UP.Rhesus	GO:0098754	detoxification	2.24005e-06	0.000196676	0.000164584	12
BP	UP.Rhesus	GO:0006979	response to oxidative stress	4.67131e-06	0.000400137	0.000334847	20
BP	UP.Rhesus	GO:0032102	negative regulation of response to external stimulus	5.00259e-06	0.000418312	0.000350056	20
BP	UP.Rhesus	GO:0006986	response to unfolded protein	5.88136e-06	0.000480357	0.000401977	11
BP	UP.Rhesus	GO:0030193	regulation of blood coagulation	6.85614e-06	0.000547245	0.000457951	8
BP	UP.Rhesus	GO:2001242	regulation of intrinsic apoptotic signaling pathway	7.05009e-06	0.000550221	0.000460441	12
BP	UP.Rhesus	GO:0043588	skin development	7.67954e-06	0.000586316	0.000490647	16
BP	UP.Rhesus	GO:1903035	negative regulation of response to wounding	7.98882e-06	0.000596952	0.000499547	9
BP	UP.Rhesus	GO:0006026	aminoglycan catabolic process	1.09174e-05	0.000798792	0.000668453	6
BP	UP.Rhesus	GO:0050818	regulation of coagulation	1.15216e-05	0.00082579	0.000691046	8
BP	UP.Rhesus	GO:0034975	protein folding in endoplasmic reticulum	1.2414e-05	0.000871958	0.000729681	4
BP	UP.Rhesus	GO:0051084	'de novo' post-translational protein folding	1.28755e-05	0.000886639	0.000741966	6
BP	UP.Rhesus	GO:0009636	response to toxic substance	1.54275e-05	0.0010226	0.000855746	14
BP	UP.Rhesus	GO:0061045	negative regulation of wound healing	1.54322e-05	0.0010226	0.000855746	8
BP	UP.Rhesus	GO:0007566	embryo implantation	2.03048e-05	0.00132056	0.00110509	7
BP	UP.Rhesus	GO:0035966	response to topologically incorrect protein	2.32375e-05	0.00146266	0.001224	11
BP	UP.Rhesus	GO:0051651	maintenance of location in cell	2.3476e-05	0.00146266	0.001224	13
BP	UP.Rhesus	GO:0006458	'de novo' protein folding	2.37391e-05	0.00146266	0.001224	6
BP	UP.Rhesus	GO:2001235	positive regulation of apoptotic signaling pathway	2.45917e-05	0.00148907	0.0012461	10
BP	UP.Rhesus	GO:0070486	leukocyte aggregation	2.62966e-05	0.00156532	0.0013099	4
BP	UP.Rhesus	GO:0043410	positive regulation of MAPK cascade	3.23836e-05	0.00189552	0.00158623	20
BP	UP.Rhesus	GO:0030216	keratinocyte differentiation	3.42961e-05	0.00197455	0.00165237	11
BP	UP.Rhesus	GO:0042026	protein refolding	3.57521e-05	0.00199304	0.00166784	5
BP	UP.Rhesus	GO:0042730	fibrinolysis	3.57521e-05	0.00199304	0.00166784	5
BP	UP.Rhesus	GO:0000302	response to reactive oxygen species	3.88709e-05	0.00213304	0.00178499	12
BP	UP.Rhesus	GO:2000117	negative regulation of cysteine-type endopeptidase activity	4.76794e-05	0.00257615	0.0021558	8
BP	UP.Rhesus	GO:0001890	placenta development	6.05749e-05	0.00319428	0.00267307	10
BP	UP.Rhesus	GO:0006027	glycosaminoglycan catabolic process	6.09387e-05	0.00319428	0.00267307	5
BP	UP.Rhesus	GO:0045926	negative regulation of growth	6.398e-05	0.00327409	0.00273986	13
BP	UP.Rhesus	GO:0030214	hyaluronan catabolic process	6.47107e-05	0.00327409	0.00273986	4
BP	UP.Rhesus	GO:0002237	response to molecule of bacterial origin	6.5258e-05	0.00327409	0.00273986	16
BP	UP.Rhesus	GO:0046660	female sex differentiation	7.34791e-05	0.00363463	0.00304156	9
BP	UP.Rhesus	GO:0051085	chaperone cofactor-dependent protein refolding	8.41273e-05	0.00410354	0.00343397	5
BP	UP.Rhesus	GO:0001906	cell killing	8.96856e-05	0.00431474	0.0036107	11
BP	UP.Rhesus	GO:0060249	anatomical structure homeostasis	9.50087e-05	0.00450906	0.00377332	15
BP	UP.Rhesus	GO:0034976	response to endoplasmic reticulum stress	0.000102921	0.00481946	0.00403307	13
BP	UP.Rhesus	GO:0097193	intrinsic apoptotic signaling pathway	0.000104388	0.0048238	0.0040367	14
BP	UP.Rhesus	GO:0010755	regulation of plasminogen activation	0.000106376	0.00485186	0.00406019	4
BP	UP.Rhesus	GO:0032496	response to lipopolysaccharide	0.000115763	0.00514632	0.00430659	15
BP	UP.Rhesus	GO:0048545	response to steroid hormone	0.000115763	0.00514632	0.00430659	15
BP	UP.Rhesus	GO:0051235	maintenance of location	0.000127547	0.00558123	0.00467054	15
BP	UP.Rhesus	GO:0030212	hyaluronan metabolic process	0.00013096	0.00558123	0.00467054	5
BP	UP.Rhesus	GO:0008585	female gonad development	0.000131748	0.00558123	0.00467054	8
BP	UP.Rhesus	GO:0002544	chronic inflammatory response	0.000133235	0.00558123	0.00467054	4
BP	UP.Rhesus	GO:0006022	aminoglycan metabolic process	0.000133492	0.00558123	0.00467054	9
BP	UP.Rhesus	GO:2001234	negative regulation of apoptotic signaling pathway	0.000138709	0.00573113	0.00479598	12
BP	UP.Rhesus	GO:0050832	defense response to fungus	0.000143321	0.00580024	0.00485382	6
BP	UP.Rhesus	GO:0001895	retina homeostasis	0.000146562	0.00580024	0.00485382	7
BP	UP.Rhesus	GO:0071560	cellular response to transforming growth factor beta stimulus	0.000149614	0.00580024	0.00485382	13
BP	UP.Rhesus	GO:0009913	epidermal cell differentiation	0.000150252	0.00580024	0.00485382	12
BP	UP.Rhesus	GO:2000116	regulation of cysteine-type endopeptidase activity	0.000150252	0.00580024	0.00485382	12
BP	UP.Rhesus	GO:0032963	collagen metabolic process	0.000150291	0.00580024	0.00485382	8
BP	UP.Rhesus	GO:0007568	aging	0.000163224	0.00623089	0.00521419	10
BP	UP.Rhesus	GO:0046545	development of primary female sexual characteristics	0.000170933	0.00645502	0.00540176	8
BP	UP.Rhesus	GO:0001894	tissue homeostasis	0.000172854	0.00645812	0.00540435	13
BP	UP.Rhesus	GO:0071559	response to transforming growth factor beta	0.000185594	0.00686112	0.00574159	13
BP	UP.Rhesus	GO:1901342	regulation of vasculature development	0.000191519	0.0070064	0.00586317	15
BP	UP.Rhesus	GO:0007617	mating behavior	0.000195538	0.00707969	0.0059245	5
BP	UP.Rhesus	GO:0055076	transition metal ion homeostasis	0.000218231	0.0078207	0.0065446	9
BP	UP.Rhesus	GO:0010038	response to metal ion	0.00022267	0.00789915	0.00661025	15
BP	UP.Rhesus	GO:1901136	carbohydrate derivative catabolic process	0.000226997	0.00795135	0.00665393	10
BP	UP.Rhesus	GO:0034113	heterotypic cell-cell adhesion	0.000230933	0.00795135	0.00665393	6
BP	UP.Rhesus	GO:0060135	maternal process involved in female pregnancy	0.000230933	0.00795135	0.00665393	6
BP	UP.Rhesus	GO:0005996	monosaccharide metabolic process	0.000247257	0.00843073	0.00705509	12
BP	UP.Rhesus	GO:0032387	negative regulation of intracellular transport	0.000252652	0.00853187	0.00713972	6
BP	UP.Rhesus	GO:0046916	cellular transition metal ion homeostasis	0.000262378	0.00877591	0.00734395	8
BP	UP.Rhesus	GO:0046688	response to copper ion	0.000281927	0.00934083	0.00781669	5
BP	UP.Rhesus	GO:0002718	regulation of cytokine production involved in immune response	0.000294819	0.00967666	0.00809772	8
BP	UP.Rhesus	GO:0034614	cellular response to reactive oxygen species	0.000311538	0.0101308	0.00847772	9
BP	UP.Rhesus	GO:0002367	cytokine production involved in immune response	0.000330464	0.0106476	0.00891024	8
BP	UP.Rhesus	GO:0050866	negative regulation of cell activation	0.000350889	0.0110815	0.00927331	11
BP	UP.Rhesus	GO:0001666	response to hypoxia	0.000352611	0.0110815	0.00927331	13
BP	UP.Rhesus	GO:0009266	response to temperature stimulus	0.000353396	0.0110815	0.00927331	10
BP	UP.Rhesus	GO:0002700	regulation of production of molecular mediator of immune response	0.000368755	0.0114001	0.00953991	10
BP	UP.Rhesus	GO:0070482	response to oxygen levels	0.000370047	0.0114001	0.00953991	14
BP	UP.Rhesus	GO:0051092	positive regulation of NF-kappaB transcription factor activity	0.000378241	0.0115026	0.00962571	9
BP	UP.Rhesus	GO:0030308	negative regulation of cell growth	0.000384666	0.0115026	0.00962571	10
BP	UP.Rhesus	GO:0009620	response to fungus	0.000386477	0.0115026	0.00962571	6
BP	UP.Rhesus	GO:0070613	regulation of protein processing	0.000386477	0.0115026	0.00962571	6
BP	UP.Rhesus	GO:0030203	glycosaminoglycan metabolic process	0.000390457	0.0115123	0.00963385	8
BP	UP.Rhesus	GO:0090317	negative regulation of intracellular protein transport	0.000394565	0.0115123	0.00963385	5
BP	UP.Rhesus	GO:0016052	carbohydrate catabolic process	0.000396637	0.0115123	0.00963385	9
BP	UP.Rhesus	GO:0034114	regulation of heterotypic cell-cell adhesion	0.000406489	0.0115128	0.00963427	4
BP	UP.Rhesus	GO:0043567	regulation of insulin-like growth factor receptor signaling pathway	0.000406489	0.0115128	0.00963427	4
BP	UP.Rhesus	GO:0046697	decidualization	0.000406489	0.0115128	0.00963427	4
BP	UP.Rhesus	GO:0034109	homotypic cell-cell adhesion	0.000425269	0.0118535	0.0099194	7
BP	UP.Rhesus	GO:1903510	mucopolysaccharide metabolic process	0.000425269	0.0118535	0.0099194	7
BP	UP.Rhesus	GO:0031642	negative regulation of myelination	0.000436809	0.0120385	0.0100742	3
BP	UP.Rhesus	GO:0019098	reproductive behavior	0.000438761	0.0120385	0.0100742	5
BP	UP.Rhesus	GO:0051238	sequestering of metal ion	0.000475037	0.0128333	0.0107393	4
BP	UP.Rhesus	GO:0060384	innervation	0.000475037	0.0128333	0.0107393	4
BP	UP.Rhesus	GO:0048608	reproductive structure development	0.000483155	0.012953	0.0108395	13
BP	UP.Rhesus	GO:0007178	transmembrane receptor protein serine/threonine kinase signaling pathway	0.000517883	0.0137755	0.0115278	15
BP	UP.Rhesus	GO:0045765	regulation of angiogenesis	0.000524056	0.0137755	0.0115278	14
BP	UP.Rhesus	GO:0070527	platelet aggregation	0.00052891	0.0137755	0.0115278	6
BP	UP.Rhesus	GO:0036293	response to decreased oxygen levels	0.000529526	0.0137755	0.0115278	13
BP	UP.Rhesus	GO:0042063	gliogenesis	0.000545797	0.0138331	0.011576	13
BP	UP.Rhesus	GO:0061458	reproductive system development	0.000545797	0.0138331	0.011576	13
BP	UP.Rhesus	GO:2001237	negative regulation of extrinsic apoptotic signaling pathway	0.000545943	0.0138331	0.011576	7
BP	UP.Rhesus	GO:0032967	positive regulation of collagen biosynthetic process	0.000551434	0.0138331	0.011576	4
BP	UP.Rhesus	GO:0044342	type B pancreatic cell proliferation	0.000551434	0.0138331	0.011576	4
BP	UP.Rhesus	GO:0042698	ovulation cycle	0.000570186	0.0141021	0.011801	6
BP	UP.Rhesus	GO:1903317	regulation of protein maturation	0.000570186	0.0141021	0.011801	6
BP	UP.Rhesus	GO:0034620	cellular response to unfolded protein	0.000579999	0.0142444	0.0119202	7
BP	UP.Rhesus	GO:0061448	connective tissue development	0.000605992	0.0147795	0.0123679	12
BP	UP.Rhesus	GO:2001243	negative regulation of intrinsic apoptotic signaling pathway	0.000615722	0.0149132	0.0124798	7
BP	UP.Rhesus	GO:0010714	positive regulation of collagen metabolic process	0.00063617	0.0152485	0.0127604	4
BP	UP.Rhesus	GO:0050900	leukocyte migration	0.000638249	0.0152485	0.0127604	15
BP	UP.Rhesus	GO:0001819	positive regulation of cytokine production	0.000656923	0.0153934	0.0128816	17
BP	UP.Rhesus	GO:0002702	positive regulation of production of molecular mediator of immune response	0.000657461	0.0153934	0.0128816	8
BP	UP.Rhesus	GO:0030168	platelet activation	0.000657461	0.0153934	0.0128816	8
BP	UP.Rhesus	GO:0032964	collagen biosynthetic process	0.000718019	0.0165344	0.0138365	5
BP	UP.Rhesus	GO:1902041	regulation of extrinsic apoptotic signaling pathway via death domain receptors	0.000718019	0.0165344	0.0138365	5
BP	UP.Rhesus	GO:0010955	negative regulation of protein processing	0.000729737	0.0165344	0.0138365	4
BP	UP.Rhesus	GO:1902175	regulation of oxidative stress-induced intrinsic apoptotic signaling pathway	0.000729737	0.0165344	0.0138365	4
BP	UP.Rhesus	GO:1903318	negative regulation of protein maturation	0.000729737	0.0165344	0.0138365	4
BP	UP.Rhesus	GO:0043568	positive regulation of insulin-like growth factor receptor signaling pathway	0.000741268	0.016688	0.013965	3
BP	UP.Rhesus	GO:0043281	regulation of cysteine-type endopeptidase activity involved in apoptotic process	0.000755767	0.0169061	0.0141475	10
BP	UP.Rhesus	GO:0002683	negative regulation of immune system process	0.000774374	0.0172127	0.0144041	16
BP	UP.Rhesus	GO:0022602	ovulation cycle process	0.000786892	0.0173809	0.0145449	5
BP	UP.Rhesus	GO:0061041	regulation of wound healing	0.000798753	0.0175326	0.0146718	8
BP	UP.Rhesus	GO:1903034	regulation of response to wounding	0.000840605	0.0183367	0.0153447	9
BP	UP.Rhesus	GO:0043154	negative regulation of cysteine-type endopeptidase activity involved in apoptotic process	0.000872996	0.0189257	0.0158376	6
BP	UP.Rhesus	GO:0003012	muscle system process	0.000890764	0.0191924	0.0160608	16
BP	UP.Rhesus	GO:0002720	positive regulation of cytokine production involved in immune response	0.000933623	0.0198805	0.0166366	6
BP	UP.Rhesus	GO:0034599	cellular response to oxidative stress	0.000936015	0.0198805	0.0166366	12
BP	UP.Rhesus	GO:0032148	activation of protein kinase B activity	0.000945342	0.0198805	0.0166366	4
BP	UP.Rhesus	GO:1902042	negative regulation of extrinsic apoptotic signaling pathway via death domain receptors	0.000945342	0.0198805	0.0166366	4
BP	UP.Rhesus	GO:0090092	regulation of transmembrane receptor protein serine/threonine kinase signaling pathway	0.000993545	0.0207698	0.0173808	12
BP	UP.Rhesus	GO:0014074	response to purine-containing compound	0.00100865	0.0208375	0.0174374	8
BP	UP.Rhesus	GO:0051384	response to glucocorticoid	0.00100865	0.0208375	0.0174374	8
BP	UP.Rhesus	GO:0061844	antimicrobial humoral immune response mediated by antimicrobial peptide	0.00106455	0.0218638	0.0182963	6
BP	UP.Rhesus	GO:0006875	cellular metal ion homeostasis	0.00109878	0.0224356	0.0187748	15
BP	UP.Rhesus	GO:0042743	hydrogen peroxide metabolic process	0.00111258	0.0225861	0.0189007	5
BP	UP.Rhesus	GO:0048708	astrocyte differentiation	0.00113508	0.0229104	0.0191721	6
BP	UP.Rhesus	GO:0034116	positive regulation of heterotypic cell-cell adhesion	0.00115461	0.0231714	0.0193905	3
BP	UP.Rhesus	GO:1902253	regulation of intrinsic apoptotic signaling pathway by p53 class mediator	0.00120222	0.0239611	0.0200514	4
BP	UP.Rhesus	GO:0060986	endocrine hormone secretion	0.00120761	0.0239611	0.0200514	5
BP	UP.Rhesus	GO:0009408	response to heat	0.00125959	0.0247318	0.0206963	7
BP	UP.Rhesus	GO:0035264	multicellular organism growth	0.00126053	0.0247318	0.0206963	8
BP	UP.Rhesus	GO:0016525	negative regulation of angiogenesis	0.00137432	0.0268145	0.0224392	8
BP	UP.Rhesus	GO:0006735	NADH regeneration	0.00140612	0.0269853	0.0225821	3
BP	UP.Rhesus	GO:0061621	canonical glycolysis	0.00140612	0.0269853	0.0225821	3
BP	UP.Rhesus	GO:0061718	glucose catabolic process to pyruvate	0.00140612	0.0269853	0.0225821	3
BP	UP.Rhesus	GO:0070374	positive regulation of ERK1 and ERK2 cascade	0.00142911	0.0272773	0.0228265	10
BP	UP.Rhesus	GO:2000181	negative regulation of blood vessel morphogenesis	0.00149612	0.0284021	0.0237677	8
BP	UP.Rhesus	GO:0001893	maternal placenta development	0.00150433	0.0284043	0.0237696	4
BP	UP.Rhesus	GO:0050830	defense response to Gram-positive bacterium	0.00153819	0.0288235	0.0241204	7
BP	UP.Rhesus	GO:0014910	regulation of smooth muscle cell migration	0.00154294	0.0288235	0.0241204	6
BP	UP.Rhesus	GO:1901343	negative regulation of vasculature development	0.00156015	0.0289908	0.0242604	8
BP	UP.Rhesus	GO:0044403	biological process involved in symbiotic interaction	0.0016121	0.0295375	0.0247179	12
BP	UP.Rhesus	GO:0032609	interferon-gamma production	0.00161481	0.0295375	0.0247179	7
BP	UP.Rhesus	GO:0032649	regulation of interferon-gamma production	0.00161481	0.0295375	0.0247179	7
BP	UP.Rhesus	GO:0010001	glial cell differentiation	0.00163075	0.0296747	0.0248326	10
BP	UP.Rhesus	GO:0017014	protein nitrosylation	0.00168951	0.0297531	0.0248983	3
BP	UP.Rhesus	GO:0018119	peptidyl-cysteine S-nitrosylation	0.00168951	0.0297531	0.0248983	3
BP	UP.Rhesus	GO:0020027	hemoglobin metabolic process	0.00168951	0.0297531	0.0248983	3
BP	UP.Rhesus	GO:1902165	regulation of intrinsic apoptotic signaling pathway in response to DNA damage by p53 class mediator	0.00168951	0.0297531	0.0248983	3
BP	UP.Rhesus	GO:0006936	muscle contraction	0.00168971	0.0297531	0.0248983	13
BP	UP.Rhesus	GO:0035967	cellular response to topologically incorrect protein	0.00169437	0.0297531	0.0248983	7
BP	UP.Rhesus	GO:0051897	positive regulation of protein kinase B signaling	0.00169437	0.0297531	0.0248983	7
BP	UP.Rhesus	GO:0050829	defense response to Gram-negative bacterium	0.00173407	0.0302501	0.0253142	6
BP	UP.Rhesus	GO:0019318	hexose metabolic process	0.0017399	0.0302501	0.0253142	10
BP	UP.Rhesus	GO:0070663	regulation of leukocyte proliferation	0.00175507	0.0303635	0.0254091	11
BP	UP.Rhesus	GO:2001236	regulation of extrinsic apoptotic signaling pathway	0.00176537	0.0303921	0.025433	8
BP	UP.Rhesus	GO:0046364	monosaccharide biosynthetic process	0.00183612	0.0314558	0.0263232	6
BP	UP.Rhesus	GO:0008406	gonad development	0.00197594	0.033687	0.0281903	10
BP	UP.Rhesus	GO:0061620	glycolytic process through glucose-6-phosphate	0.00200613	0.0338728	0.0283458	3
BP	UP.Rhesus	GO:0097067	cellular response to thyroid hormone stimulus	0.00200613	0.0338728	0.0283458	3
BP	UP.Rhesus	GO:2001244	positive regulation of intrinsic apoptotic signaling pathway	0.0020495	0.0339755	0.0284317	5
BP	UP.Rhesus	GO:0002369	T cell cytokine production	0.00205091	0.0339755	0.0284317	4
BP	UP.Rhesus	GO:0002724	regulation of T cell cytokine production	0.00205091	0.0339755	0.0284317	4
BP	UP.Rhesus	GO:0048009	insulin-like growth factor receptor signaling pathway	0.00205091	0.0339755	0.0284317	4
BP	UP.Rhesus	GO:0044060	regulation of endocrine process	0.00225997	0.0372629	0.0311827	4
BP	UP.Rhesus	GO:0030003	cellular cation homeostasis	0.00228982	0.0375788	0.0314471	16
BP	UP.Rhesus	GO:0045137	development of primary sexual characteristics	0.00230667	0.0376311	0.0314908	10
BP	UP.Rhesus	GO:0040014	regulation of multicellular organism growth	0.00235353	0.0376311	0.0314908	5
BP	UP.Rhesus	GO:0010544	negative regulation of platelet activation	0.0023573	0.0376311	0.0314908	3
BP	UP.Rhesus	GO:0031645	negative regulation of nervous system process	0.0023573	0.0376311	0.0314908	3
BP	UP.Rhesus	GO:0061615	glycolytic process through fructose-6-phosphate	0.0023573	0.0376311	0.0314908	3
BP	UP.Rhesus	GO:1902176	negative regulation of oxidative stress-induced intrinsic apoptotic signaling pathway	0.0023573	0.0376311	0.0314908	3
BP	UP.Rhesus	GO:0050670	regulation of lymphocyte proliferation	0.00237786	0.0377876	0.0316218	10
BP	UP.Rhesus	GO:0014909	smooth muscle cell migration	0.00241616	0.0382232	0.0319863	6
BP	UP.Rhesus	GO:0032965	regulation of collagen biosynthetic process	0.00248325	0.0391084	0.0327271	4
BP	UP.Rhesus	GO:0097529	myeloid leukocyte migration	0.00260211	0.040701	0.0340598	10
BP	UP.Rhesus	GO:0031960	response to corticosteroid	0.00260755	0.040701	0.0340598	8
BP	UP.Rhesus	GO:0007159	leukocyte cell-cell adhesion	0.00263399	0.0408251	0.0341636	14
BP	UP.Rhesus	GO:0051701	biological process involved in interaction with host	0.00263875	0.0408251	0.0341636	9
BP	UP.Rhesus	GO:0042542	response to hydrogen peroxide	0.00266873	0.0411079	0.0344003	7
BP	UP.Rhesus	GO:0032944	regulation of mononuclear cell proliferation	0.00268052	0.0411091	0.0344013	10
BP	UP.Rhesus	GO:0045454	cell redox homeostasis	0.00272123	0.0413721	0.0346214	4
BP	UP.Rhesus	GO:0072595	maintenance of protein localization in organelle	0.00272123	0.0413721	0.0346214	4
BP	UP.Rhesus	GO:0030307	positive regulation of cell growth	0.00280846	0.0425143	0.0355773	8
BP	UP.Rhesus	GO:0032103	positive regulation of response to external stimulus	0.00288028	0.0434144	0.0363305	15
BP	UP.Rhesus	GO:0040013	negative regulation of locomotion	0.0029342	0.0439402	0.0367705	14
BP	UP.Rhesus	GO:0014002	astrocyte development	0.00297438	0.0439402	0.0367705	4
BP	UP.Rhesus	GO:0019320	hexose catabolic process	0.00297438	0.0439402	0.0367705	4
BP	UP.Rhesus	GO:2000403	positive regulation of lymphocyte migration	0.00297438	0.0439402	0.0367705	4
BP	UP.Rhesus	GO:0007548	sex differentiation	0.00297772	0.0439402	0.0367705	11
BP	UP.Rhesus	GO:0016137	glycoside metabolic process	0.00316808	0.0465535	0.0389574	3
BP	UP.Rhesus	GO:0046879	hormone secretion	0.00322186	0.0471465	0.0394536	11
CC	DOWN.Human	GO:0062023	collagen-containing extracellular matrix	1.22367e-55	4.06258e-53	3.03985e-53	63
CC	DOWN.Human	GO:0005788	endoplasmic reticulum lumen	2.21835e-25	3.68247e-23	2.75543e-23	34
CC	DOWN.Human	GO:0005604	basement membrane	9.30817e-21	1.0301e-18	7.70782e-19	20
CC	DOWN.Human	GO:0005581	collagen trimer	3.15854e-16	2.62159e-14	1.96162e-14	16
CC	DOWN.Human	GO:0005583	fibrillar collagen trimer	8.4791e-10	4.69177e-08	3.51065e-08	6
CC	DOWN.Human	GO:0098643	banded collagen fibril	8.4791e-10	4.69177e-08	3.51065e-08	6
CC	DOWN.Human	GO:0098644	complex of collagen trimers	1.41443e-09	6.70844e-08	5.01963e-08	7
CC	DOWN.Human	GO:0005796	Golgi lumen	9.85882e-09	4.09141e-07	3.06142e-07	11
CC	DOWN.Human	GO:0072562	blood microparticle	2.7276e-08	1.00618e-06	7.5288e-07	12
CC	DOWN.Human	GO:0043256	laminin complex	7.35152e-08	2.4407e-06	1.82627e-06	5
CC	DOWN.Human	GO:0031983	vesicle lumen	2.21349e-07	6.68071e-06	4.99888e-06	16
CC	DOWN.Human	GO:0034774	secretory granule lumen	9.94368e-07	2.75108e-05	2.05852e-05	15
CC	DOWN.Human	GO:0060205	cytoplasmic vesicle lumen	1.11649e-06	2.85133e-05	2.13353e-05	15
CC	DOWN.Human	GO:0005775	vacuolar lumen	1.75835e-06	4.16981e-05	3.12009e-05	11
CC	DOWN.Human	GO:0030055	cell-substrate junction	1.90541e-06	4.21732e-05	3.15563e-05	17
CC	DOWN.Human	GO:0071682	endocytic vesicle lumen	2.85414e-06	5.92233e-05	4.43142e-05	5
CC	DOWN.Human	GO:0031093	platelet alpha granule lumen	4.91824e-06	9.60503e-05	7.18702e-05	7
CC	DOWN.Human	GO:0005925	focal adhesion	6.18594e-06	0.000105052	7.8606e-05	16
CC	DOWN.Human	GO:0034364	high-density lipoprotein particle	6.62709e-06	0.000105052	7.8606e-05	5
CC	DOWN.Human	GO:0001527	microfibril	6.63452e-06	0.000105052	7.8606e-05	4
CC	DOWN.Human	GO:0043202	lysosomal lumen	6.64487e-06	0.000105052	7.8606e-05	8
CC	DOWN.Human	GO:0034358	plasma lipoprotein particle	2.87527e-05	0.00041504	0.000310556	5
CC	DOWN.Human	GO:1990777	lipoprotein particle	2.87527e-05	0.00041504	0.000310556	5
CC	DOWN.Human	GO:0031091	platelet alpha granule	3.7348e-05	0.000516647	0.000386584	7
CC	DOWN.Human	GO:0032994	protein-lipid complex	4.28502e-05	0.000569051	0.000425796	5
CC	DOWN.Human	GO:0030667	secretory granule membrane	8.27642e-05	0.00105684	0.000790784	12
CC	DOWN.Human	GO:0098858	actin-based cell projection	9.10982e-05	0.00112017	0.000838174	10
CC	DOWN.Human	GO:0030175	filopodium	0.00011143	0.00132124	0.000988627	7
CC	DOWN.Human	GO:0009897	external side of plasma membrane	0.000256636	0.00293804	0.00219841	14
CC	DOWN.Human	GO:0042627	chylomicron	0.000266747	0.002952	0.00220885	3
CC	DOWN.Human	GO:0098637	protein complex involved in cell-matrix adhesion	0.000336982	0.00360897	0.00270044	3
CC	DOWN.Human	GO:0005903	brush border	0.000583006	0.00604868	0.00452596	6
CC	DOWN.Human	GO:0030139	endocytic vesicle	0.000740681	0.00740695	0.00554229	11
CC	DOWN.Human	GO:0031253	cell projection membrane	0.000758543	0.00740695	0.00554229	11
CC	DOWN.Human	GO:0030666	endocytic vesicle membrane	0.000799736	0.00758606	0.00567632	8
CC	DOWN.Human	GO:0034361	very-low-density lipoprotein particle	0.00100944	0.00905769	0.00677747	3
CC	DOWN.Human	GO:0034385	triglyceride-rich plasma lipoprotein particle	0.00100944	0.00905769	0.00677747	3
CC	DOWN.Human	GO:0098862	cluster of actin-based cell projections	0.00115954	0.0101308	0.0075804	7
CC	DOWN.Human	GO:0014704	intercalated disc	0.00159768	0.0136008	0.0101769	4
CC	DOWN.Human	GO:0098636	protein complex involved in cell adhesion	0.00184901	0.0153468	0.0114833	4
CC	DOWN.Human	GO:0042383	sarcolemma	0.00256902	0.0208028	0.0155658	6
CC	DOWN.Human	GO:0030027	lamellipodium	0.00456856	0.0361134	0.0270221	7
CC	DOWN.Human	GO:0042470	melanosome	0.00512689	0.0385362	0.0288349	5
CC	DOWN.Human	GO:0048770	pigment granule	0.00512689	0.0385362	0.0288349	5
CC	DOWN.Human	GO:0031074	nucleocytoplasmic transport complex	0.00522328	0.0385362	0.0288349	2
CC	DOWN.Human	GO:0042581	specific granule	0.0056877	0.0402997	0.0301545	6
CC	DOWN.Human	GO:0030669	clathrin-coated endocytic vesicle membrane	0.00601354	0.0402997	0.0301545	4
CC	DOWN.Human	GO:0044291	cell-cell contact zone	0.00601354	0.0402997	0.0301545	4
CC	DOWN.Human	GO:0098685	Schaffer collateral - CA1 synapse	0.00601354	0.0402997	0.0301545	4
CC	DOWN.Human	GO:0030140	trans-Golgi network transport vesicle	0.00606923	0.0402997	0.0301545	3
CC	DOWN.Human	GO:0034362	low-density lipoprotein particle	0.00622659	0.0405339	0.0303297	2
CC	DOWN.Human	GO:0042583	chromaffin granule	0.00731019	0.0466728	0.0349232	2
CC	DOWN.Rhesus	GO:0062023	collagen-containing extracellular matrix	4.33141e-86	1.42937e-83	9.75708e-84	96
CC	DOWN.Rhesus	GO:0072562	blood microparticle	2.01248e-36	3.32059e-34	2.26668e-34	38
CC	DOWN.Rhesus	GO:0005788	endoplasmic reticulum lumen	7.28506e-31	8.01357e-29	5.47019e-29	45
CC	DOWN.Rhesus	GO:0005604	basement membrane	4.36253e-28	3.59909e-26	2.4568e-26	28
CC	DOWN.Rhesus	GO:0031983	vesicle lumen	1.08361e-23	7.15181e-22	4.88194e-22	39
CC	DOWN.Rhesus	GO:0034774	secretory granule lumen	6.17015e-23	3.39358e-21	2.31651e-21	38
CC	DOWN.Rhesus	GO:0060205	cytoplasmic vesicle lumen	8.6237e-23	4.06546e-21	2.77514e-21	38
CC	DOWN.Rhesus	GO:0005581	collagen trimer	1.60218e-18	6.609e-17	4.5114e-17	20
CC	DOWN.Rhesus	GO:0031091	platelet alpha granule	5.34675e-18	1.96048e-16	1.33825e-16	20
CC	DOWN.Rhesus	GO:0031093	platelet alpha granule lumen	1.26498e-16	4.17443e-15	2.84953e-15	17
CC	DOWN.Rhesus	GO:0005775	vacuolar lumen	2.63126e-16	7.89378e-15	5.38842e-15	24
CC	DOWN.Rhesus	GO:0043202	lysosomal lumen	2.11829e-11	5.68224e-10	3.87878e-10	15
CC	DOWN.Rhesus	GO:0030055	cell-substrate junction	2.23846e-11	5.68224e-10	3.87878e-10	29
CC	DOWN.Rhesus	GO:0005925	focal adhesion	6.62152e-11	1.56079e-09	1.06542e-09	28
CC	DOWN.Rhesus	GO:0005583	fibrillar collagen trimer	1.26794e-10	2.61513e-09	1.78513e-09	7
CC	DOWN.Rhesus	GO:0098643	banded collagen fibril	1.26794e-10	2.61513e-09	1.78513e-09	7
CC	DOWN.Rhesus	GO:0098644	complex of collagen trimers	6.7242e-10	1.30529e-08	8.91008e-09	8
CC	DOWN.Rhesus	GO:0005796	Golgi lumen	7.7165e-09	1.41469e-07	9.65691e-08	13
CC	DOWN.Rhesus	GO:0043256	laminin complex	9.84468e-09	1.70987e-07	1.16718e-07	6
CC	DOWN.Rhesus	GO:0009897	external side of plasma membrane	1.04535e-08	1.72483e-07	1.17739e-07	26
CC	DOWN.Rhesus	GO:0098637	protein complex involved in cell-matrix adhesion	3.1187e-08	4.90081e-07	3.34537e-07	6
CC	DOWN.Rhesus	GO:0005766	primary lysosome	1.05932e-07	1.45178e-06	9.91007e-07	14
CC	DOWN.Rhesus	GO:0042582	azurophil granule	1.05932e-07	1.45178e-06	9.91007e-07	14
CC	DOWN.Rhesus	GO:0042470	melanosome	1.09983e-07	1.45178e-06	9.91007e-07	12
CC	DOWN.Rhesus	GO:0048770	pigment granule	1.09983e-07	1.45178e-06	9.91007e-07	12
CC	DOWN.Rhesus	GO:0034364	high-density lipoprotein particle	1.16963e-07	1.48453e-06	1.01336e-06	7
CC	DOWN.Rhesus	GO:0034358	plasma lipoprotein particle	9.78226e-07	1.15291e-05	7.86994e-06	7
CC	DOWN.Rhesus	GO:1990777	lipoprotein particle	9.78226e-07	1.15291e-05	7.86994e-06	7
CC	DOWN.Rhesus	GO:0098636	protein complex involved in cell adhesion	1.06654e-06	1.21364e-05	8.28452e-06	8
CC	DOWN.Rhesus	GO:0032994	protein-lipid complex	1.73364e-06	1.907e-05	1.30175e-05	7
CC	DOWN.Rhesus	GO:0031225	anchored component of membrane	1.90015e-06	2.02274e-05	1.38076e-05	13
CC	DOWN.Rhesus	GO:0045121	membrane raft	2.68744e-06	2.77143e-05	1.89182e-05	18
CC	DOWN.Rhesus	GO:0098857	membrane microdomain	2.80559e-06	2.80559e-05	1.91514e-05	18
CC	DOWN.Rhesus	GO:0005903	brush border	3.41704e-06	3.31654e-05	2.26392e-05	10
CC	DOWN.Rhesus	GO:0016342	catenin complex	6.15493e-06	5.80322e-05	3.96137e-05	6
CC	DOWN.Rhesus	GO:0035578	azurophil granule lumen	9.85282e-06	9.03175e-05	6.16522e-05	9
CC	DOWN.Rhesus	GO:0019897	extrinsic component of plasma membrane	1.28401e-05	0.00011452	7.81731e-05	12
CC	DOWN.Rhesus	GO:0005912	adherens junction	1.91641e-05	0.000166425	0.000113604	12
CC	DOWN.Rhesus	GO:0030139	endocytic vesicle	2.08206e-05	0.000176174	0.000120259	17
CC	DOWN.Rhesus	GO:0098862	cluster of actin-based cell projections	3.18612e-05	0.000262855	0.000179429	11
CC	DOWN.Rhesus	GO:0042383	sarcolemma	4.33937e-05	0.000349266	0.000238414	10
CC	DOWN.Rhesus	GO:0031594	neuromuscular junction	7.51015e-05	0.000590084	0.0004028	7
CC	DOWN.Rhesus	GO:0030667	secretory granule membrane	9.27762e-05	0.000712003	0.000486024	15
CC	DOWN.Rhesus	GO:0031092	platelet alpha granule membrane	0.000105156	0.000788673	0.000538361	4
CC	DOWN.Rhesus	GO:1904813	ficolin-1-rich granule lumen	0.000115455	0.000846672	0.000577951	9
CC	DOWN.Rhesus	GO:0045177	apical part of cell	0.00012413	0.0008905	0.000607869	18
CC	DOWN.Rhesus	GO:0016324	apical plasma membrane	0.000168353	0.00116116	0.000792628	16
CC	DOWN.Rhesus	GO:0042581	specific granule	0.000168896	0.00116116	0.000792628	10
CC	DOWN.Rhesus	GO:0034361	very-low-density lipoprotein particle	0.000206528	0.00136309	0.000930464	4
CC	DOWN.Rhesus	GO:0034385	triglyceride-rich plasma lipoprotein particle	0.000206528	0.00136309	0.000930464	4
CC	DOWN.Rhesus	GO:0030864	cortical actin cytoskeleton	0.000210858	0.00136437	0.000931343	7
CC	DOWN.Rhesus	GO:0042827	platelet dense granule	0.000252095	0.00159983	0.00109207	4
CC	DOWN.Rhesus	GO:0071682	endocytic vesicle lumen	0.000364186	0.00226758	0.00154788	4
CC	DOWN.Rhesus	GO:0098978	glutamatergic synapse	0.000453433	0.00277098	0.00189152	14
CC	DOWN.Rhesus	GO:0005614	interstitial matrix	0.000519004	0.00311403	0.00212568	3
CC	DOWN.Rhesus	GO:0101002	ficolin-1-rich granule	0.00053922	0.00317755	0.00216904	10
CC	DOWN.Rhesus	GO:0034362	low-density lipoprotein particle	0.000684266	0.00382982	0.0026143	3
CC	DOWN.Rhesus	GO:0005765	lysosomal membrane	0.000684725	0.00382982	0.0026143	16
CC	DOWN.Rhesus	GO:0098852	lytic vacuole membrane	0.000684725	0.00382982	0.0026143	16
CC	DOWN.Rhesus	GO:0044291	cell-cell contact zone	0.000776854	0.00421464	0.00287698	6
CC	DOWN.Rhesus	GO:0030666	endocytic vesicle membrane	0.000779069	0.00421464	0.00287698	10
CC	DOWN.Rhesus	GO:0042627	chylomicron	0.000879603	0.00468176	0.00319584	3
CC	DOWN.Rhesus	GO:0031089	platelet dense granule lumen	0.00110699	0.00579853	0.00395817	3
CC	DOWN.Rhesus	GO:0042641	actomyosin	0.00118419	0.006106	0.00416805	6
CC	DOWN.Rhesus	GO:0030863	cortical cytoskeleton	0.00129245	0.00656169	0.00447911	7
CC	DOWN.Rhesus	GO:0005901	caveola	0.00153521	0.00767604	0.00523978	6
CC	DOWN.Rhesus	GO:0005774	vacuolar membrane	0.0018883	0.00930057	0.00634872	16
CC	DOWN.Rhesus	GO:0043083	synaptic cleft	0.00237279	0.011515	0.00786032	3
CC	DOWN.Rhesus	GO:0035580	specific granule lumen	0.00246737	0.0116319	0.00794012	5
CC	DOWN.Rhesus	GO:0046658	anchored component of plasma membrane	0.00246737	0.0116319	0.00794012	5
CC	DOWN.Rhesus	GO:0005938	cell cortex	0.00300498	0.0139668	0.00953396	12
CC	DOWN.Rhesus	GO:0019898	extrinsic component of membrane	0.00332951	0.0152602	0.0104169	12
CC	DOWN.Rhesus	GO:0030496	midbody	0.00390174	0.017638	0.01204	9
CC	DOWN.Rhesus	GO:0001725	stress fiber	0.00418465	0.0184125	0.0125686	5
CC	DOWN.Rhesus	GO:0097517	contractile actin filament bundle	0.00418465	0.0184125	0.0125686	5
CC	DOWN.Rhesus	GO:0030669	clathrin-coated endocytic vesicle membrane	0.00472093	0.0204988	0.0139928	5
CC	DOWN.Rhesus	GO:0014704	intercalated disc	0.00687925	0.0294825	0.0201252	4
CC	DOWN.Rhesus	GO:0032432	actin filament bundle	0.00698267	0.0295421	0.0201659	5
CC	DOWN.Rhesus	GO:0044853	plasma membrane raft	0.00751676	0.0313991	0.0214335	6
CC	DOWN.Rhesus	GO:1905369	endopeptidase complex	0.0081508	0.033622	0.0229509	5
CC	DOWN.Rhesus	GO:0043296	apical junction complex	0.00827328	0.033706	0.0230082	7
CC	DOWN.Rhesus	GO:0032154	cleavage furrow	0.00901304	0.036272	0.0247598	4
CC	DOWN.Rhesus	GO:0043220	Schmidt-Lanterman incisure	0.00949919	0.0377401	0.025762	2
CC	DOWN.Rhesus	GO:1904724	tertiary granule lumen	0.00960658	0.0377401	0.025762	4
CC	DOWN.Rhesus	GO:0031526	brush border membrane	0.0108685	0.0421955	0.0288033	4
CC	DOWN.Rhesus	GO:0098936	intrinsic component of postsynaptic membrane	0.0111649	0.0423049	0.028878	6
CC	DOWN.Rhesus	GO:0002116	semaphorin receptor complex	0.0114948	0.0423049	0.028878	2
CC	DOWN.Rhesus	GO:0005832	chaperonin-containing T-complex	0.0114948	0.0423049	0.028878	2
CC	DOWN.Rhesus	GO:1905370	serine-type endopeptidase complex	0.0114948	0.0423049	0.028878	2
CC	DOWN.Rhesus	GO:0035577	azurophil granule membrane	0.0115377	0.0423049	0.028878	4
CC	DOWN.Rhesus	GO:0045334	clathrin-coated endocytic vesicle	0.0119142	0.0432054	0.0294927	5
CC	DOWN.Rhesus	GO:0099240	intrinsic component of synaptic membrane	0.0134574	0.0482709	0.0329505	7
CC	UP.Human	GO:0034774	secretory granule lumen	6.45341e-28	1.08621e-25	8.33032e-26	39
CC	UP.Human	GO:0060205	cytoplasmic vesicle lumen	9.20424e-28	1.08621e-25	8.33032e-26	39
CC	UP.Human	GO:0031983	vesicle lumen	1.16379e-27	1.08621e-25	8.33032e-26	39
CC	UP.Human	GO:0001533	cornified envelope	2.79529e-24	1.9567e-22	1.50063e-22	20
CC	UP.Human	GO:0070820	tertiary granule	1.17384e-20	6.57352e-19	5.04134e-19	25
CC	UP.Human	GO:0101002	ficolin-1-rich granule	2.41459e-19	1.12681e-17	8.64168e-18	25
CC	UP.Human	GO:1904724	tertiary granule lumen	2.26566e-15	9.06265e-14	6.9503e-14	14
CC	UP.Human	GO:0005775	vacuolar lumen	2.62861e-15	9.20015e-14	7.05575e-14	21
CC	UP.Human	GO:0005766	primary lysosome	3.53387e-14	9.89485e-13	7.58853e-13	19
CC	UP.Human	GO:0042582	azurophil granule	3.53387e-14	9.89485e-13	7.58853e-13	19
CC	UP.Human	GO:0062023	collagen-containing extracellular matrix	5.60386e-14	1.42644e-12	1.09396e-12	29
CC	UP.Human	GO:1904813	ficolin-1-rich granule lumen	1.25411e-13	2.92625e-12	2.24419e-12	17
CC	UP.Human	GO:0035580	specific granule lumen	8.00992e-12	1.72521e-10	1.3231e-10	12
CC	UP.Human	GO:0042581	specific granule	8.96131e-11	1.79226e-09	1.37452e-09	16
CC	UP.Human	GO:0030667	secretory granule membrane	1.24988e-09	2.33312e-08	1.78931e-08	20
CC	UP.Human	GO:0043202	lysosomal lumen	2.06396e-09	3.61193e-08	2.77005e-08	12
CC	UP.Human	GO:0035578	azurophil granule lumen	1.12814e-08	1.85811e-07	1.42501e-07	11
CC	UP.Human	GO:0030057	desmosome	1.25884e-08	1.95819e-07	1.50177e-07	7
CC	UP.Human	GO:0030055	cell-substrate junction	2.66926e-07	3.93364e-06	3.01678e-06	20
CC	UP.Human	GO:0035577	azurophil granule membrane	4.17533e-07	5.84546e-06	4.48299e-06	8
CC	UP.Human	GO:0101003	ficolin-1-rich granule membrane	6.22035e-07	8.29379e-06	6.36065e-06	8
CC	UP.Human	GO:0005925	focal adhesion	8.16512e-07	1.0392e-05	7.96978e-06	19
CC	UP.Human	GO:0005796	Golgi lumen	5.05141e-06	6.14955e-05	4.7162e-05	9
CC	UP.Human	GO:0042470	melanosome	6.85391e-06	7.67638e-05	5.88715e-05	9
CC	UP.Human	GO:0048770	pigment granule	6.85391e-06	7.67638e-05	5.88715e-05	9
CC	UP.Human	GO:0005771	multivesicular body	9.85665e-06	0.000106149	8.14071e-05	7
CC	UP.Human	GO:0042599	lamellar body	4.15753e-05	0.000431151	0.000330657	4
CC	UP.Human	GO:0031904	endosome lumen	5.61117e-05	0.000561117	0.00043033	5
CC	UP.Human	GO:0005788	endoplasmic reticulum lumen	0.000101657	0.000981517	0.000752742	13
CC	UP.Human	GO:0070821	tertiary granule membrane	0.000236202	0.00220456	0.00169071	6
CC	UP.Human	GO:0005912	adherens junction	0.000307711	0.00277932	0.00213151	9
CC	UP.Human	GO:0044754	autolysosome	0.000340473	0.00297914	0.00228475	3
CC	UP.Human	GO:0005770	late endosome	0.000715623	0.00607196	0.00465669	11
CC	UP.Human	GO:0005767	secondary lysosome	0.00119778	0.00980093	0.0075165	3
CC	UP.Human	GO:0031093	platelet alpha granule lumen	0.00122512	0.00980093	0.0075165	5
CC	UP.Human	GO:0005765	lysosomal membrane	0.00160689	0.0119875	0.00919345	13
CC	UP.Human	GO:0098852	lytic vacuole membrane	0.00160689	0.0119875	0.00919345	13
CC	UP.Human	GO:0016324	apical plasma membrane	0.00162688	0.0119875	0.00919345	12
CC	UP.Human	GO:0031430	M band	0.00248785	0.0178615	0.0136983	3
CC	UP.Human	GO:0005791	rough endoplasmic reticulum	0.00269153	0.0188407	0.0144493	5
CC	UP.Human	GO:0030139	endocytic vesicle	0.00286052	0.0195353	0.0149819	11
CC	UP.Human	GO:0005774	vacuolar membrane	0.00373484	0.024899	0.0190954	13
CC	UP.Human	GO:0045334	clathrin-coated endocytic vesicle	0.00447128	0.0291153	0.022329	5
CC	UP.Human	GO:0031091	platelet alpha granule	0.00468622	0.0298214	0.0228706	5
CC	UP.Human	GO:0098857	membrane microdomain	0.00608055	0.0378345	0.0290159	10
CC	UP.Human	GO:0045177	apical part of cell	0.00622426	0.0378868	0.029056	12
CC	UP.Human	GO:0005604	basement membrane	0.0066774	0.0397803	0.0305082	5
CC	UP.Human	GO:1904090	peptidase inhibitor complex	0.00725884	0.0423432	0.0324738	2
CC	UP.Rhesus	GO:0062023	collagen-containing extracellular matrix	7.57849e-28	1.86656e-25	1.44956e-25	47
CC	UP.Rhesus	GO:0005788	endoplasmic reticulum lumen	1.30529e-27	1.86656e-25	1.44956e-25	41
CC	UP.Rhesus	GO:0060205	cytoplasmic vesicle lumen	7.64337e-26	6.92685e-24	5.37934e-24	40
CC	UP.Rhesus	GO:0031983	vesicle lumen	9.68791e-26	6.92685e-24	5.37934e-24	40
CC	UP.Rhesus	GO:0034774	secretory granule lumen	5.98878e-25	3.42558e-23	2.66028e-23	39
CC	UP.Rhesus	GO:0005775	vacuolar lumen	8.97972e-13	4.28033e-11	3.32407e-11	20
CC	UP.Rhesus	GO:0035580	specific granule lumen	3.36026e-12	1.3729e-10	1.06619e-10	13
CC	UP.Rhesus	GO:1904724	tertiary granule lumen	1.40502e-11	5.02295e-10	3.90078e-10	12
CC	UP.Rhesus	GO:0070820	tertiary granule	2.29826e-11	7.30337e-10	5.67173e-10	18
CC	UP.Rhesus	GO:0001533	cornified envelope	3.4081e-11	9.74718e-10	7.56958e-10	12
CC	UP.Rhesus	GO:0101002	ficolin-1-rich granule	1.72347e-10	4.48103e-09	3.47993e-09	18
CC	UP.Rhesus	GO:0042581	specific granule	1.21525e-09	2.89635e-08	2.24928e-08	16
CC	UP.Rhesus	GO:0043202	lysosomal lumen	1.3765e-09	3.0283e-08	2.35175e-08	13
CC	UP.Rhesus	GO:1904813	ficolin-1-rich granule lumen	2.75211e-09	5.62216e-08	4.36612e-08	14
CC	UP.Rhesus	GO:0005766	primary lysosome	6.35564e-09	1.07795e-07	8.37125e-08	15
CC	UP.Rhesus	GO:0042582	azurophil granule	6.35564e-09	1.07795e-07	8.37125e-08	15
CC	UP.Rhesus	GO:0035578	azurophil granule lumen	6.40738e-09	1.07795e-07	8.37125e-08	12
CC	UP.Rhesus	GO:0005796	Golgi lumen	3.6976e-08	5.87508e-07	4.56254e-07	12
CC	UP.Rhesus	GO:0005925	focal adhesion	2.99347e-06	4.50596e-05	3.49929e-05	20
CC	UP.Rhesus	GO:0030055	cell-substrate junction	4.25492e-06	6.08453e-05	4.7252e-05	20
CC	UP.Rhesus	GO:0031091	platelet alpha granule	6.00216e-06	8.17437e-05	6.34815e-05	9
CC	UP.Rhesus	GO:0031904	endosome lumen	9.08206e-06	0.000118067	9.16897e-05	6
CC	UP.Rhesus	GO:0071682	endocytic vesicle lumen	1.54292e-05	0.000191859	0.000148996	5
CC	UP.Rhesus	GO:0031093	platelet alpha granule lumen	4.6274e-05	0.000551431	0.000428237	7
CC	UP.Rhesus	GO:0042599	lamellar body	8.28471e-05	0.000947771	0.000736031	4
CC	UP.Rhesus	GO:0005793	endoplasmic reticulum-Golgi intermediate compartment	0.000123946	0.0013634	0.00105881	9
CC	UP.Rhesus	GO:0032432	actin filament bundle	0.000133398	0.00141303	0.00109734	7
CC	UP.Rhesus	GO:0033116	endoplasmic reticulum-Golgi intermediate compartment membrane	0.000144433	0.00147528	0.00114569	7
CC	UP.Rhesus	GO:0005865	striated muscle thin filament	0.000199187	0.0019644	0.00152553	4
CC	UP.Rhesus	GO:0005771	multivesicular body	0.000272358	0.00259648	0.00201641	6
CC	UP.Rhesus	GO:0036379	myofilament	0.00040255	0.00371385	0.00288415	4
CC	UP.Rhesus	GO:0005604	basement membrane	0.000538233	0.00481046	0.00373576	7
CC	UP.Rhesus	GO:0030667	secretory granule membrane	0.000585472	0.00507409	0.0039405	13
CC	UP.Rhesus	GO:0009897	external side of plasma membrane	0.00102303	0.00860551	0.00668297	16
CC	UP.Rhesus	GO:0030139	endocytic vesicle	0.0013506	0.0110363	0.00857073	13
CC	UP.Rhesus	GO:0005581	collagen trimer	0.00143547	0.011404	0.00885624	6
CC	UP.Rhesus	GO:0030135	coated vesicle	0.00171676	0.0132701	0.0103055	12
CC	UP.Rhesus	GO:0030016	myofibril	0.00194311	0.0146244	0.0113572	10
CC	UP.Rhesus	GO:0030134	COPII-coated ER to Golgi transport vesicle	0.00238648	0.0175009	0.013591	6
CC	UP.Rhesus	GO:0043292	contractile fiber	0.00255931	0.0182991	0.0142109	10
CC	UP.Rhesus	GO:0001725	stress fiber	0.0032204	0.0219294	0.0170302	5
CC	UP.Rhesus	GO:0097517	contractile actin filament bundle	0.0032204	0.0219294	0.0170302	5
CC	UP.Rhesus	GO:0030017	sarcomere	0.00368615	0.0245172	0.0190399	9
CC	UP.Rhesus	GO:0072562	blood microparticle	0.00480957	0.030659	0.0238095	7
CC	UP.Rhesus	GO:0042470	melanosome	0.00493117	0.030659	0.0238095	6
CC	UP.Rhesus	GO:0048770	pigment granule	0.00493117	0.030659	0.0238095	6
CC	UP.Rhesus	GO:0042641	actomyosin	0.00512485	0.0311852	0.0242182	5
CC	UP.Rhesus	GO:0005791	rough endoplasmic reticulum	0.00570377	0.033985	0.0263924	5
CC	UP.Rhesus	GO:0002102	podosome	0.00873599	0.0499698	0.0388062	3
CC	UP.Rhesus	GO:0005790	smooth endoplasmic reticulum	0.00873599	0.0499698	0.0388062	3
KEGG	DOWN.Human	hsa04974	Protein digestion and absorption	3.68564e-11	6.67102e-09	5.97462e-09	14
KEGG	DOWN.Human	hsa04512	ECM-receptor interaction	7.60549e-11	6.88297e-09	6.16445e-09	13
KEGG	DOWN.Human	hsa05146	Amoebiasis	6.27535e-07	3.78613e-05	3.39089e-05	10
KEGG	DOWN.Human	hsa04610	Complement and coagulation cascades	1.35122e-06	6.11428e-05	5.476e-05	9
KEGG	DOWN.Human	hsa04510	Focal adhesion	1.73628e-06	6.28532e-05	5.62919e-05	13
KEGG	DOWN.Human	hsa04151	PI3K-Akt signaling pathway	4.8893e-05	0.00147494	0.00132097	15
KEGG	DOWN.Human	hsa05222	Small cell lung cancer	0.000167344	0.00423491	0.00379282	7
KEGG	DOWN.Human	hsa04614	Renin-angiotensin system	0.000187178	0.00423491	0.00379282	4
KEGG	DOWN.Human	hsa05165	Human papillomavirus infection	0.000297355	0.00598014	0.00535587	13
KEGG	DOWN.Human	hsa04979	Cholesterol metabolism	0.000462994	0.00838019	0.00750537	5
KEGG	DOWN.Human	hsa05145	Toxoplasmosis	0.000531671	0.0087484	0.00783515	7
KEGG	DOWN.Human	hsa05410	Hypertrophic cardiomyopathy	0.00100334	0.0151337	0.0135539	6
KEGG	DOWN.Human	hsa04350	TGF-beta signaling pathway	0.00256159	0.0356652	0.0319421	6
KEGG	DOWN.Human	hsa05133	Pertussis	0.00282741	0.0361205	0.0323499	5
KEGG	DOWN.Human	hsa05412	Arrhythmogenic right ventricular cardiomyopathy	0.00299341	0.0361205	0.0323499	5
KEGG	DOWN.Human	hsa04145	Phagosome	0.0032985	0.0373143	0.0334191	7
KEGG	DOWN.Rhesus	hsa04610	Complement and coagulation cascades	3.14943e-22	6.48783e-20	5.80159e-20	25
KEGG	DOWN.Rhesus	hsa04512	ECM-receptor interaction	8.13317e-22	8.37717e-20	7.49108e-20	25
KEGG	DOWN.Rhesus	hsa04510	Focal adhesion	1.34506e-14	9.23608e-13	8.25914e-13	27
KEGG	DOWN.Rhesus	hsa04974	Protein digestion and absorption	3.56419e-13	1.83556e-11	1.6414e-11	19
KEGG	DOWN.Rhesus	hsa05146	Amoebiasis	3.6048e-10	1.48518e-08	1.32809e-08	16
KEGG	DOWN.Rhesus	hsa04151	PI3K-Akt signaling pathway	5.66635e-07	1.94545e-05	1.73967e-05	24
KEGG	DOWN.Rhesus	hsa05222	Small cell lung cancer	3.65946e-06	0.000107693	9.63015e-05	11
KEGG	DOWN.Rhesus	hsa04614	Renin-angiotensin system	6.44815e-06	0.000159401	0.00014254	6
KEGG	DOWN.Rhesus	hsa05165	Human papillomavirus infection	6.96412e-06	0.000159401	0.00014254	21
KEGG	DOWN.Rhesus	hsa05150	Staphylococcus aureus infection	3.492e-05	0.000719351	0.000643262	10
KEGG	DOWN.Rhesus	hsa05205	Proteoglycans in cancer	0.000117272	0.00219618	0.00196388	14
KEGG	DOWN.Rhesus	hsa04520	Adherens junction	0.000153696	0.00263845	0.00235937	9
KEGG	DOWN.Rhesus	hsa04933	AGE-RAGE signaling pathway in diabetic complications	0.000267518	0.00423913	0.00379074	9
KEGG	DOWN.Rhesus	hsa04514	Cell adhesion molecules	0.000541347	0.00796553	0.00712298	11
KEGG	DOWN.Rhesus	hsa05145	Toxoplasmosis	0.000581551	0.00798664	0.00714186	9
KEGG	DOWN.Rhesus	hsa04670	Leukocyte transendothelial migration	0.000752494	0.00968836	0.00866358	9
KEGG	DOWN.Rhesus	hsa05133	Pertussis	0.00112738	0.0136612	0.0122162	7
KEGG	DOWN.Rhesus	hsa05415	Diabetic cardiomyopathy	0.00130445	0.0149287	0.0133496	12
KEGG	DOWN.Rhesus	hsa04975	Fat digestion and absorption	0.00207897	0.0225404	0.0201562	5
KEGG	DOWN.Rhesus	hsa05171	Coronavirus disease - COVID-19	0.00395995	0.0407875	0.0364732	12
KEGG	DOWN.Rhesus	hsa04979	Cholesterol metabolism	0.00442428	0.0434001	0.0388095	5
KEGG	DOWN.Rhesus	hsa04145	Phagosome	0.0051284	0.0480205	0.0429412	9
KEGG	DOWN.Rhesus	hsa04360	Axon guidance	0.00548075	0.0490885	0.0438962	10
KEGG	UP.Human	hsa00010	Glycolysis / Gluconeogenesis	1.81727e-09	3.83444e-07	3.50064e-07	11
KEGG	UP.Human	hsa04142	Lysosome	2.97121e-07	3.13463e-05	2.86175e-05	12
KEGG	UP.Human	hsa01200	Carbon metabolism	4.55984e-06	0.000320709	0.00029279	10
KEGG	UP.Human	hsa00500	Starch and sucrose metabolism	9.53605e-06	0.000503027	0.000459236	6
KEGG	UP.Human	hsa05146	Amoebiasis	1.23981e-05	0.000523201	0.000477654	9
KEGG	UP.Human	hsa00030	Pentose phosphate pathway	5.4993e-05	0.00193392	0.00176556	5
KEGG	UP.Human	hsa00052	Galactose metabolism	7.59803e-05	0.00219727	0.00200599	5
KEGG	UP.Human	hsa01230	Biosynthesis of amino acids	8.33089e-05	0.00219727	0.00200599	7
KEGG	UP.Human	hsa00620	Pyruvate metabolism	0.000488998	0.0114643	0.0104663	5
KEGG	UP.Human	hsa04066	HIF-1 signaling pathway	0.000843284	0.0177933	0.0162443	7
KEGG	UP.Human	hsa04970	Salivary secretion	0.00194341	0.0372781	0.0340329	6
KEGG	UP.Human	hsa00531	Glycosaminoglycan degradation	0.00224351	0.0394483	0.0360142	3
KEGG	UP.Rhesus	hsa04142	Lysosome	3.30535e-07	7.00735e-05	6.36716e-05	13
KEGG	UP.Rhesus	hsa04610	Complement and coagulation cascades	1.74286e-06	0.000184744	0.000167865	10
KEGG	UP.Rhesus	hsa00511	Other glycan degradation	0.000203943	0.0135114	0.012277	4
KEGG	UP.Rhesus	hsa00531	Glycosaminoglycan degradation	0.000254932	0.0135114	0.012277	4
KEGG	UP.Rhesus	hsa05418	Fluid shear stress and atherosclerosis	0.000583208	0.0218968	0.0198963	9
KEGG	UP.Rhesus	hsa04141	Protein processing in endoplasmic reticulum	0.00061972	0.0218968	0.0198963	10
KEGG	UP.Rhesus	hsa04512	ECM-receptor interaction	0.000766146	0.0232033	0.0210834	7
KEGG	UP.Rhesus	hsa00010	Glycolysis / Gluconeogenesis	0.000927504	0.0245789	0.0223333	6
KEGG	UP.Rhesus	hsa04657	IL-17 signaling pathway	0.00106072	0.0249859	0.0227032	7
KEGG	UP.Rhesus	hsa00604	Glycosphingolipid biosynthesis - ganglio series	0.00188633	0.0399902	0.0363367	3
MF	DOWN.Human	GO:0005201	extracellular matrix structural constituent	2.03499e-47	7.387e-45	5.46233e-45	43
MF	DOWN.Human	GO:0005518	collagen binding	2.99594e-13	5.43763e-11	4.02086e-11	13
MF	DOWN.Human	GO:0005539	glycosaminoglycan binding	6.83252e-11	7.77809e-09	5.75153e-09	18
MF	DOWN.Human	GO:0008235	metalloexopeptidase activity	8.5709e-11	7.77809e-09	5.75153e-09	11
MF	DOWN.Human	GO:0008237	metallopeptidase activity	1.09545e-10	7.95295e-09	5.88082e-09	16
MF	DOWN.Human	GO:0030020	extracellular matrix structural constituent conferring tensile strength	3.44769e-10	2.08585e-08	1.54239e-08	9
MF	DOWN.Human	GO:0008238	exopeptidase activity	4.84356e-10	2.51173e-08	1.85731e-08	12
MF	DOWN.Human	GO:0008201	heparin binding	3.27242e-08	1.48486e-06	1.09798e-06	13
MF	DOWN.Human	GO:0048407	platelet-derived growth factor binding	5.38401e-08	1.9544e-06	1.44518e-06	5
MF	DOWN.Human	GO:0097493	structural molecule activity conferring elasticity	5.38401e-08	1.9544e-06	1.44518e-06	5
MF	DOWN.Human	GO:0030021	extracellular matrix structural constituent conferring compression resistance	8.1596e-08	2.69267e-06	1.9911e-06	6
MF	DOWN.Human	GO:0005178	integrin binding	9.85391e-08	2.98081e-06	2.20416e-06	12
MF	DOWN.Human	GO:0050840	extracellular matrix binding	1.20175e-07	3.35565e-06	2.48134e-06	8
MF	DOWN.Human	GO:0004177	aminopeptidase activity	1.4851e-07	3.85065e-06	2.84737e-06	7
MF	DOWN.Human	GO:0030246	carbohydrate binding	2.31391e-07	5.51545e-06	4.07841e-06	15
MF	DOWN.Human	GO:0070006	metalloaminopeptidase activity	2.43105e-07	5.51545e-06	4.07841e-06	6
MF	DOWN.Human	GO:0070325	lipoprotein particle receptor binding	4.88578e-07	1.04326e-05	7.71439e-06	6
MF	DOWN.Human	GO:1901681	sulfur compound binding	1.08415e-06	2.18636e-05	1.61671e-05	14
MF	DOWN.Human	GO:0019838	growth factor binding	1.35767e-06	2.59386e-05	1.91804e-05	10
MF	DOWN.Human	GO:0048029	monosaccharide binding	1.06117e-05	0.000192602	0.00014242	7
MF	DOWN.Human	GO:0001618	virus receptor activity	1.65727e-05	0.00028647	0.000211831	7
MF	DOWN.Human	GO:0140272	exogenous protein binding	1.80461e-05	0.00029776	0.000220179	7
MF	DOWN.Human	GO:0019199	transmembrane receptor protein kinase activity	1.9626e-05	0.000309749	0.000229045	7
MF	DOWN.Human	GO:0038024	cargo receptor activity	2.50652e-05	0.000379111	0.000280334	7
MF	DOWN.Human	GO:0120020	cholesterol transfer activity	7.50207e-05	0.0010893	0.000805485	4
MF	DOWN.Human	GO:0120015	sterol transfer activity	9.00696e-05	0.00125751	0.000929868	4
MF	DOWN.Human	GO:0005540	hyaluronic acid binding	0.000107197	0.00138974	0.00102764	4
MF	DOWN.Human	GO:0050750	low-density lipoprotein particle receptor binding	0.000107197	0.00138974	0.00102764	4
MF	DOWN.Human	GO:0005044	scavenger receptor activity	0.000131437	0.00164523	0.00121657	5
MF	DOWN.Human	GO:0015026	coreceptor activity	0.000145478	0.00176028	0.00130164	5
MF	DOWN.Human	GO:0061134	peptidase regulator activity	0.000179759	0.0020786	0.00153703	10
MF	DOWN.Human	GO:0004222	metalloendopeptidase activity	0.000183238	0.0020786	0.00153703	7
MF	DOWN.Human	GO:0071813	lipoprotein particle binding	0.000263155	0.00280957	0.00207754	4
MF	DOWN.Human	GO:0071814	protein-lipid complex binding	0.000263155	0.00280957	0.00207754	4
MF	DOWN.Human	GO:0005319	lipid transporter activity	0.000310299	0.00321824	0.00237973	8
MF	DOWN.Human	GO:0004714	transmembrane receptor protein tyrosine kinase activity	0.000419039	0.00422531	0.00312441	5
MF	DOWN.Human	GO:0008252	nucleotidase activity	0.000475845	0.00466842	0.00345208	3
MF	DOWN.Human	GO:0015248	sterol transporter activity	0.000538448	0.00501171	0.00370592	4
MF	DOWN.Human	GO:0043394	proteoglycan binding	0.000538448	0.00501171	0.00370592	4
MF	DOWN.Human	GO:0004867	serine-type endopeptidase inhibitor activity	0.000593604	0.00531018	0.00392662	6
MF	DOWN.Human	GO:0004175	endopeptidase activity	0.000599772	0.00531018	0.00392662	13
MF	DOWN.Human	GO:0002020	protease binding	0.000680375	0.00588039	0.00434826	7
MF	DOWN.Human	GO:0016805	dipeptidase activity	0.000700207	0.00591105	0.00437093	3
MF	DOWN.Human	GO:0045296	cadherin binding	0.000830896	0.00685489	0.00506886	11
MF	DOWN.Human	GO:0061135	endopeptidase regulator activity	0.00106028	0.00855291	0.00632447	8
MF	DOWN.Human	GO:0031418	L-ascorbic acid binding	0.00114691	0.00897613	0.00663741	3
MF	DOWN.Human	GO:0004180	carboxypeptidase activity	0.0011622	0.00897613	0.00663741	4
MF	DOWN.Human	GO:0005537	mannose binding	0.00152555	0.0115369	0.00853102	3
MF	DOWN.Human	GO:0120013	lipid transfer activity	0.00187733	0.0139075	0.010284	4
MF	DOWN.Human	GO:0001540	amyloid-beta binding	0.00203701	0.0147887	0.0109355	5
MF	DOWN.Human	GO:0031406	carboxylic acid binding	0.00225623	0.0160591	0.0118749	7
MF	DOWN.Human	GO:0004866	endopeptidase inhibitor activity	0.00300522	0.0209788	0.0155128	7
MF	DOWN.Human	GO:0043236	laminin binding	0.00309834	0.0212207	0.0156917	3
MF	DOWN.Human	GO:0004181	metallocarboxypeptidase activity	0.00342931	0.0230526	0.0170463	3
MF	DOWN.Human	GO:0030414	peptidase inhibitor activity	0.00370897	0.0244792	0.0181012	7
MF	DOWN.Human	GO:0001968	fibronectin binding	0.00415412	0.0269276	0.0199117	3
MF	DOWN.Human	GO:0090482	vitamin transmembrane transporter activity	0.00454871	0.0288643	0.0213438	3
MF	DOWN.Human	GO:0008429	phosphatidylethanolamine binding	0.00469145	0.0288643	0.0213438	2
MF	DOWN.Human	GO:0016801	hydrolase activity, acting on ether bonds	0.00469145	0.0288643	0.0213438	2
MF	DOWN.Human	GO:0030276	clathrin binding	0.00603779	0.0365286	0.0270112	4
MF	DOWN.Human	GO:0008035	high-density lipoprotein particle binding	0.00678622	0.0403836	0.0298617	2
MF	DOWN.Human	GO:0005501	retinoid binding	0.00738801	0.042569	0.0314777	3
MF	DOWN.Human	GO:0019840	isoprenoid binding	0.00738801	0.042569	0.0314777	3
MF	DOWN.Human	GO:0005024	transforming growth factor beta receptor activity	0.00796485	0.0451756	0.0334052	2
MF	DOWN.Human	GO:0042277	peptide binding	0.00841169	0.0469761	0.0347365	9
MF	DOWN.Rhesus	GO:0005201	extracellular matrix structural constituent	6.33338e-52	2.71069e-49	2.05335e-49	52
MF	DOWN.Rhesus	GO:0005539	glycosaminoglycan binding	5.97119e-27	1.27783e-24	9.67961e-25	38
MF	DOWN.Rhesus	GO:0061134	peptidase regulator activity	8.22382e-22	1.17326e-19	8.8875e-20	33
MF	DOWN.Rhesus	GO:0030414	peptidase inhibitor activity	1.83695e-21	1.96554e-19	1.4889e-19	30
MF	DOWN.Rhesus	GO:0004866	endopeptidase inhibitor activity	7.80851e-21	6.68409e-19	5.0632e-19	29
MF	DOWN.Rhesus	GO:0004867	serine-type endopeptidase inhibitor activity	1.23136e-20	8.78368e-19	6.65365e-19	23
MF	DOWN.Rhesus	GO:0061135	endopeptidase regulator activity	6.73057e-20	4.11526e-18	3.11731e-18	29
MF	DOWN.Rhesus	GO:0008201	heparin binding	3.85636e-18	2.06315e-16	1.56284e-16	26
MF	DOWN.Rhesus	GO:0019838	growth factor binding	3.37558e-14	1.60528e-12	1.216e-12	20
MF	DOWN.Rhesus	GO:1901681	sulfur compound binding	3.88433e-14	1.66249e-12	1.25934e-12	27
MF	DOWN.Rhesus	GO:0030020	extracellular matrix structural constituent conferring tensile strength	4.46934e-14	1.73898e-12	1.31728e-12	13
MF	DOWN.Rhesus	GO:0004857	enzyme inhibitor activity	5.8472e-14	2.0855e-12	1.57977e-12	32
MF	DOWN.Rhesus	GO:0005178	integrin binding	8.52027e-14	2.80513e-12	2.12489e-12	21
MF	DOWN.Rhesus	GO:0008235	metalloexopeptidase activity	2.13959e-12	6.54102e-11	4.95483e-11	14
MF	DOWN.Rhesus	GO:0008238	exopeptidase activity	3.98833e-12	1.138e-10	8.62039e-11	16
MF	DOWN.Rhesus	GO:0008237	metallopeptidase activity	1.90466e-11	5.09497e-10	3.85945e-10	20
MF	DOWN.Rhesus	GO:0005518	collagen binding	6.5498e-11	1.64901e-09	1.24913e-09	13
MF	DOWN.Rhesus	GO:0015026	coreceptor activity	2.10298e-10	5.00042e-09	3.78782e-09	11
MF	DOWN.Rhesus	GO:0050840	extracellular matrix binding	1.23603e-09	2.78433e-08	2.10913e-08	11
MF	DOWN.Rhesus	GO:0005044	scavenger receptor activity	3.10204e-09	6.63837e-08	5.02857e-08	10
MF	DOWN.Rhesus	GO:0030246	carbohydrate binding	4.21947e-09	8.59968e-08	6.51427e-08	21
MF	DOWN.Rhesus	GO:0019199	transmembrane receptor protein kinase activity	4.80081e-09	9.33975e-08	7.07487e-08	12
MF	DOWN.Rhesus	GO:0048407	platelet-derived growth factor binding	7.18534e-09	1.32676e-07	1.00502e-07	6
MF	DOWN.Rhesus	GO:0038024	cargo receptor activity	7.43976e-09	1.32676e-07	1.00502e-07	12
MF	DOWN.Rhesus	GO:0008236	serine-type peptidase activity	1.48387e-08	2.54039e-07	1.92435e-07	17
MF	DOWN.Rhesus	GO:0017171	serine hydrolase activity	2.01913e-08	3.32379e-07	2.51778e-07	17
MF	DOWN.Rhesus	GO:0004252	serine-type endopeptidase activity	2.3241e-08	3.68413e-07	2.79073e-07	16
MF	DOWN.Rhesus	GO:0004175	endopeptidase activity	2.89859e-08	4.4307e-07	3.35626e-07	25
MF	DOWN.Rhesus	GO:0030021	extracellular matrix structural constituent conferring compression resistance	3.64298e-08	5.37654e-07	4.07273e-07	7
MF	DOWN.Rhesus	GO:0002020	protease binding	5.65152e-08	8.06284e-07	6.10761e-07	14
MF	DOWN.Rhesus	GO:0043394	proteoglycan binding	8.45811e-08	1.16777e-06	8.84584e-07	8
MF	DOWN.Rhesus	GO:0070006	metalloaminopeptidase activity	1.32952e-07	1.77823e-06	1.34701e-06	7
MF	DOWN.Rhesus	GO:0004177	aminopeptidase activity	1.649e-07	2.1387e-06	1.62007e-06	8
MF	DOWN.Rhesus	GO:0004180	carboxypeptidase activity	4.42963e-07	5.57613e-06	4.22392e-06	8
MF	DOWN.Rhesus	GO:0004714	transmembrane receptor protein tyrosine kinase activity	4.66744e-07	5.70761e-06	4.32352e-06	9
MF	DOWN.Rhesus	GO:0050431	transforming growth factor beta binding	2.27714e-06	2.70727e-05	2.05076e-05	6
MF	DOWN.Rhesus	GO:0019955	cytokine binding	3.82969e-06	4.43002e-05	3.35574e-05	12
MF	DOWN.Rhesus	GO:0016805	dipeptidase activity	5.54448e-06	6.24484e-05	4.73047e-05	5
MF	DOWN.Rhesus	GO:0070325	lipoprotein particle receptor binding	5.78532e-06	6.34902e-05	4.80939e-05	6
MF	DOWN.Rhesus	GO:0071813	lipoprotein particle binding	7.13431e-06	7.44753e-05	5.64151e-05	6
MF	DOWN.Rhesus	GO:0071814	protein-lipid complex binding	7.13431e-06	7.44753e-05	5.64151e-05	6
MF	DOWN.Rhesus	GO:0001968	fibronectin binding	8.72751e-06	8.89375e-05	6.73702e-05	6
MF	DOWN.Rhesus	GO:0001540	amyloid-beta binding	9.14369e-06	9.10116e-05	6.89414e-05	9
MF	DOWN.Rhesus	GO:0001846	opsonin binding	1.72929e-05	0.000168213	0.000127422	5
MF	DOWN.Rhesus	GO:0045296	cadherin binding	3.07969e-05	0.000292913	0.000221882	17
MF	DOWN.Rhesus	GO:0050750	low-density lipoprotein particle receptor binding	3.47167e-05	0.000323016	0.000244685	5
MF	DOWN.Rhesus	GO:0048306	calcium-dependent protein binding	4.80061e-05	0.000437162	0.000331151	8
MF	DOWN.Rhesus	GO:0001848	complement binding	5.2328e-05	0.000466592	0.000353444	5
MF	DOWN.Rhesus	GO:0005005	transmembrane-ephrin receptor activity	0.000133226	0.00114041	0.000863865	4
MF	DOWN.Rhesus	GO:0030169	low-density lipoprotein particle binding	0.000133226	0.00114041	0.000863865	4
MF	DOWN.Rhesus	GO:0048029	monosaccharide binding	0.00015811	0.00132688	0.00100511	7
MF	DOWN.Rhesus	GO:0043395	heparan sulfate proteoglycan binding	0.000169126	0.00139204	0.00105447	4
MF	DOWN.Rhesus	GO:0005003	ephrin receptor activity	0.00021152	0.00170813	0.00129391	4
MF	DOWN.Rhesus	GO:0001618	virus receptor activity	0.000241037	0.00191044	0.00144716	7
MF	DOWN.Rhesus	GO:0140272	exogenous protein binding	0.000261204	0.00203265	0.00153973	7
MF	DOWN.Rhesus	GO:0004869	cysteine-type endopeptidase inhibitor activity	0.000274618	0.00209887	0.0015899	6
MF	DOWN.Rhesus	GO:0120020	cholesterol transfer activity	0.000384273	0.00288542	0.00218571	4
MF	DOWN.Rhesus	GO:0004713	protein tyrosine kinase activity	0.000405174	0.0029899	0.00226485	9
MF	DOWN.Rhesus	GO:0008429	phosphatidylethanolamine binding	0.000456979	0.00324067	0.00245481	3
MF	DOWN.Rhesus	GO:0120015	sterol transfer activity	0.000459309	0.00324067	0.00245481	4
MF	DOWN.Rhesus	GO:0004222	metalloendopeptidase activity	0.000461871	0.00324067	0.00245481	8
MF	DOWN.Rhesus	GO:0005540	hyaluronic acid binding	0.000544228	0.00375693	0.00284588	4
MF	DOWN.Rhesus	GO:0097493	structural molecule activity conferring elasticity	0.000620869	0.00421797	0.00319511	3
MF	DOWN.Rhesus	GO:0004553	hydrolase activity, hydrolyzing O-glycosyl compounds	0.000813452	0.00530449	0.00401815	7
MF	DOWN.Rhesus	GO:0008035	high-density lipoprotein particle binding	0.000817981	0.00530449	0.00401815	3
MF	DOWN.Rhesus	GO:0046790	virion binding	0.000817981	0.00530449	0.00401815	3
MF	DOWN.Rhesus	GO:0042277	peptide binding	0.000981029	0.00626687	0.00474716	14
MF	DOWN.Rhesus	GO:0004859	phospholipase inhibitor activity	0.00105074	0.00651764	0.00493712	3
MF	DOWN.Rhesus	GO:0005024	transforming growth factor beta receptor activity	0.00105074	0.00651764	0.00493712	3
MF	DOWN.Rhesus	GO:0004181	metallocarboxypeptidase activity	0.00114185	0.00688325	0.00521407	4
MF	DOWN.Rhesus	GO:0046875	ephrin receptor binding	0.00114185	0.00688325	0.00521407	4
MF	DOWN.Rhesus	GO:0005319	lipid transporter activity	0.00122429	0.00727775	0.0055129	9
MF	DOWN.Rhesus	GO:0016798	hydrolase activity, acting on glycosyl bonds	0.00135749	0.00795897	0.00602893	8
MF	DOWN.Rhesus	GO:0048185	activin binding	0.00163219	0.00944025	0.007151	3
MF	DOWN.Rhesus	GO:0090482	vitamin transmembrane transporter activity	0.00166453	0.0094989	0.00719542	4
MF	DOWN.Rhesus	GO:0005543	phospholipid binding	0.00185332	0.0104371	0.00790614	17
MF	DOWN.Rhesus	GO:0015923	mannosidase activity	0.00198504	0.0110337	0.00835807	3
MF	DOWN.Rhesus	GO:0005324	long-chain fatty acid transporter activity	0.00238186	0.0129043	0.00977499	3
MF	DOWN.Rhesus	GO:0055102	lipase inhibitor activity	0.00238186	0.0129043	0.00977499	3
MF	DOWN.Rhesus	GO:0015248	sterol transporter activity	0.00259254	0.0138701	0.0105066	4
MF	DOWN.Rhesus	GO:0033218	amide binding	0.00267561	0.0141378	0.0107094	15
MF	DOWN.Rhesus	GO:0004675	transmembrane receptor protein serine/threonine kinase activity	0.00331432	0.0170907	0.0129462	3
MF	DOWN.Rhesus	GO:0030506	ankyrin binding	0.00331432	0.0170907	0.0129462	3
MF	DOWN.Rhesus	GO:0008375	acetylglucosaminyltransferase activity	0.00497414	0.0252967	0.0191623	4
MF	DOWN.Rhesus	GO:0005537	mannose binding	0.00508298	0.0252967	0.0191623	3
MF	DOWN.Rhesus	GO:0043027	cysteine-type endopeptidase inhibitor activity involved in apoptotic process	0.00508298	0.0252967	0.0191623	3
MF	DOWN.Rhesus	GO:0005160	transforming growth factor beta receptor binding	0.00652401	0.0320951	0.0243121	3
MF	DOWN.Rhesus	GO:0120013	lipid transfer activity	0.00850372	0.0409383	0.0310108	4
MF	DOWN.Rhesus	GO:0046332	SMAD binding	0.00851287	0.0409383	0.0310108	5
MF	DOWN.Rhesus	GO:0038187	pattern recognition receptor activity	0.00909957	0.0432735	0.0327797	3
MF	DOWN.Rhesus	GO:0043236	laminin binding	0.0100719	0.0473711	0.0358837	3
MF	DOWN.Rhesus	GO:0005114	type II transforming growth factor beta receptor binding	0.0106915	0.0492038	0.0372719	2
MF	DOWN.Rhesus	GO:0043121	neurotrophin binding	0.0106915	0.0492038	0.0372719	2
MF	UP.Human	GO:0030414	peptidase inhibitor activity	2.90905e-13	1.11708e-10	8.69654e-11	20
MF	UP.Human	GO:0004866	endopeptidase inhibitor activity	1.48018e-12	2.46686e-10	1.92047e-10	19
MF	UP.Human	GO:0061134	peptidase regulator activity	1.92723e-12	2.46686e-10	1.92047e-10	21
MF	UP.Human	GO:0061135	endopeptidase regulator activity	5.6562e-12	5.42996e-10	4.22727e-10	19
MF	UP.Human	GO:0048306	calcium-dependent protein binding	2.64343e-11	2.03015e-09	1.58049e-09	13
MF	UP.Human	GO:0004857	enzyme inhibitor activity	2.27033e-10	1.45301e-08	1.13118e-08	24
MF	UP.Human	GO:0045296	cadherin binding	2.75227e-10	1.50982e-08	1.17541e-08	22
MF	UP.Human	GO:0004867	serine-type endopeptidase inhibitor activity	4.43679e-08	2.12966e-06	1.65796e-06	11
MF	UP.Human	GO:0002020	protease binding	2.03294e-07	8.67386e-06	6.75267e-06	12
MF	UP.Human	GO:0004869	cysteine-type endopeptidase inhibitor activity	4.87052e-07	1.82647e-05	1.42193e-05	8
MF	UP.Human	GO:0004175	endopeptidase activity	5.23209e-07	1.82647e-05	1.42193e-05	20
MF	UP.Human	GO:0016209	antioxidant activity	1.2628e-06	4.04097e-05	3.14593e-05	9
MF	UP.Human	GO:0050786	RAGE receptor binding	4.92317e-06	0.000145423	0.000113213	4
MF	UP.Human	GO:0004601	peroxidase activity	5.70892e-06	0.000156587	0.000121905	7
MF	UP.Human	GO:0016684	oxidoreductase activity, acting on peroxide as acceptor	7.28012e-06	0.000186371	0.000145091	7
MF	UP.Human	GO:0044548	S100 protein binding	2.25503e-05	0.000541207	0.000421334	4
MF	UP.Human	GO:0005504	fatty acid binding	3.39636e-05	0.000731089	0.000569159	6
MF	UP.Human	GO:0008236	serine-type peptidase activity	3.42698e-05	0.000731089	0.000569159	11
MF	UP.Human	GO:0017171	serine hydrolase activity	4.13903e-05	0.000836519	0.000651237	11
MF	UP.Human	GO:0033293	monocarboxylic acid binding	7.40632e-05	0.00142201	0.00110705	7
MF	UP.Human	GO:0008083	growth factor activity	0.000223664	0.0039083	0.00304265	9
MF	UP.Human	GO:0005539	glycosaminoglycan binding	0.000223913	0.0039083	0.00304265	11
MF	UP.Human	GO:0016670	oxidoreductase activity, acting on a sulfur group of donors, oxygen as acceptor	0.000305272	0.00509671	0.00396784	3
MF	UP.Human	GO:0004252	serine-type endopeptidase activity	0.00037948	0.00607168	0.00472685	9
MF	UP.Human	GO:0001618	virus receptor activity	0.000429147	0.00654318	0.00509393	6
MF	UP.Human	GO:0016860	intramolecular oxidoreductase activity	0.000452329	0.00654318	0.00509393	5
MF	UP.Human	GO:0140272	exogenous protein binding	0.000460068	0.00654318	0.00509393	6
MF	UP.Human	GO:0098632	cell-cell adhesion mediator activity	0.000590553	0.00809902	0.00630516	5
MF	UP.Human	GO:0061783	peptidoglycan muralytic activity	0.000654813	0.00867063	0.00675016	3
MF	UP.Human	GO:0030246	carbohydrate binding	0.000782737	0.010019	0.00779991	11
MF	UP.Human	GO:0004197	cysteine-type endopeptidase activity	0.000836482	0.0101244	0.0078819	7
MF	UP.Human	GO:0016853	isomerase activity	0.000843696	0.0101244	0.0078819	8
MF	UP.Human	GO:0016667	oxidoreductase activity, acting on a sulfur group of donors	0.000888292	0.0103365	0.00804705	5
MF	UP.Human	GO:0005507	copper ion binding	0.00103423	0.0116807	0.00909354	5
MF	UP.Human	GO:0008484	sulfuric ester hydrolase activity	0.00118949	0.0129079	0.0100489	3
MF	UP.Human	GO:0004553	hydrolase activity, hydrolyzing O-glycosyl compounds	0.00123386	0.0129079	0.0100489	6
MF	UP.Human	GO:0098631	cell adhesion mediator activity	0.00128552	0.0129079	0.0100489	5
MF	UP.Human	GO:0005501	retinoid binding	0.00131096	0.0129079	0.0100489	4
MF	UP.Human	GO:0019840	isoprenoid binding	0.00131096	0.0129079	0.0100489	4
MF	UP.Human	GO:0098641	cadherin binding involved in cell-cell adhesion	0.00141414	0.0132247	0.0102956	3
MF	UP.Human	GO:0004177	aminopeptidase activity	0.00144646	0.0132247	0.0102956	4
MF	UP.Human	GO:0015035	protein-disulfide reductase activity	0.00144646	0.0132247	0.0102956	4
MF	UP.Human	GO:0031406	carboxylic acid binding	0.00152177	0.0135897	0.0105797	8
MF	UP.Human	GO:0015036	disulfide oxidoreductase activity	0.00227262	0.0198338	0.0154408	4
MF	UP.Human	GO:0001848	complement binding	0.00418277	0.0349171	0.0271832	3
MF	UP.Human	GO:0004190	aspartic-type endopeptidase activity	0.00418277	0.0349171	0.0271832	3
MF	UP.Human	GO:0050661	NADP binding	0.00448769	0.0366654	0.0285443	4
MF	UP.Human	GO:0070001	aspartic-type peptidase activity	0.00466219	0.0372975	0.0290364	3
MF	UP.Rhesus	GO:0061134	peptidase regulator activity	2.24302e-18	9.66742e-16	7.53183e-16	29
MF	UP.Rhesus	GO:0030414	peptidase inhibitor activity	9.5488e-18	2.05777e-15	1.60319e-15	26
MF	UP.Rhesus	GO:0004866	endopeptidase inhibitor activity	4.27827e-17	6.14645e-15	4.78866e-15	25
MF	UP.Rhesus	GO:0061135	endopeptidase regulator activity	2.6275e-16	2.83113e-14	2.20571e-14	25
MF	UP.Rhesus	GO:0004857	enzyme inhibitor activity	1.87393e-15	1.61533e-13	1.25849e-13	33
MF	UP.Rhesus	GO:0004867	serine-type endopeptidase inhibitor activity	1.71827e-12	1.23429e-10	9.6163e-11	16
MF	UP.Rhesus	GO:0005539	glycosaminoglycan binding	1.43415e-11	8.83029e-10	6.87962e-10	22
MF	UP.Rhesus	GO:0005201	extracellular matrix structural constituent	1.96941e-11	1.06102e-09	8.26634e-10	19
MF	UP.Rhesus	GO:0008201	heparin binding	1.37263e-10	6.57339e-09	5.12129e-09	18
MF	UP.Rhesus	GO:1901681	sulfur compound binding	1.12262e-09	4.83848e-08	3.76963e-08	21
MF	UP.Rhesus	GO:0016209	antioxidant activity	6.68125e-08	2.61783e-06	2.03954e-06	11
MF	UP.Rhesus	GO:0005518	collagen binding	8.89766e-08	3.19574e-06	2.48978e-06	10
MF	UP.Rhesus	GO:0005520	insulin-like growth factor binding	2.73345e-07	9.06244e-06	7.0605e-06	6
MF	UP.Rhesus	GO:0019838	growth factor binding	8.56684e-07	2.63736e-05	2.05475e-05	12
MF	UP.Rhesus	GO:0004601	peroxidase activity	1.72863e-06	4.96692e-05	3.86969e-05	8
MF	UP.Rhesus	GO:0016684	oxidoreductase activity, acting on peroxide as acceptor	2.28497e-06	6.15514e-05	4.79543e-05	8
MF	UP.Rhesus	GO:0045296	cadherin binding	3.86602e-06	9.8015e-05	7.63629e-05	18
MF	UP.Rhesus	GO:0001968	fibronectin binding	6.36006e-06	0.000152288	0.000118647	6
MF	UP.Rhesus	GO:0050786	RAGE receptor binding	1.03299e-05	0.000234326	0.000182562	4
MF	UP.Rhesus	GO:0004869	cysteine-type endopeptidase inhibitor activity	2.17508e-05	0.000468729	0.000365184	7
MF	UP.Rhesus	GO:0015035	protein-disulfide reductase activity	2.54419e-05	0.000522166	0.000406816	6
MF	UP.Rhesus	GO:0030546	signaling receptor activator activity	2.77304e-05	0.000543264	0.000423253	21
MF	UP.Rhesus	GO:0016667	oxidoreductase activity, acting on a sulfur group of donors	3.07731e-05	0.000567411	0.000442066	7
MF	UP.Rhesus	GO:0004175	endopeptidase activity	3.1596e-05	0.000567411	0.000442066	19
MF	UP.Rhesus	GO:0031994	insulin-like growth factor I binding	3.39213e-05	0.000584803	0.000455617	4
MF	UP.Rhesus	GO:0008083	growth factor activity	3.9729e-05	0.000658584	0.000513099	11
MF	UP.Rhesus	GO:0015036	disulfide oxidoreductase activity	5.16421e-05	0.00082436	0.000642254	6
MF	UP.Rhesus	GO:0048018	receptor ligand activity	6.96288e-05	0.00107179	0.000835022	20
MF	UP.Rhesus	GO:0004252	serine-type endopeptidase activity	7.60835e-05	0.00113076	0.000880967	11
MF	UP.Rhesus	GO:0005504	fatty acid binding	9.59824e-05	0.00137895	0.00107433	6
MF	UP.Rhesus	GO:0008238	exopeptidase activity	0.000126989	0.00176555	0.00137553	8
MF	UP.Rhesus	GO:0005178	integrin binding	0.000143441	0.00193197	0.00150518	10
MF	UP.Rhesus	GO:0008236	serine-type peptidase activity	0.000182125	0.00237867	0.00185321	11
MF	UP.Rhesus	GO:0050840	extracellular matrix binding	0.000203854	0.00258415	0.0020133	6
MF	UP.Rhesus	GO:0017171	serine hydrolase activity	0.000217917	0.00268349	0.00209069	11
MF	UP.Rhesus	GO:0048306	calcium-dependent protein binding	0.000235896	0.0028242	0.00220032	7
MF	UP.Rhesus	GO:0002020	protease binding	0.000285155	0.00332167	0.0025879	9
MF	UP.Rhesus	GO:0005507	copper ion binding	0.000327149	0.00371056	0.00289087	6
MF	UP.Rhesus	GO:0016670	oxidoreductase activity, acting on a sulfur group of donors, oxygen as acceptor	0.000528293	0.00569235	0.00443488	3
MF	UP.Rhesus	GO:0047134	protein-disulfide reductase (NAD(P)) activity	0.000528293	0.00569235	0.00443488	3
MF	UP.Rhesus	GO:0051082	unfolded protein binding	0.000632484	0.0066488	0.00518004	8
MF	UP.Rhesus	GO:0016668	oxidoreductase activity, acting on a sulfur group of donors, NAD(P) as acceptor	0.000895231	0.00918678	0.00715736	3
MF	UP.Rhesus	GO:0051787	misfolded protein binding	0.000929917	0.00932079	0.00726177	4
MF	UP.Rhesus	GO:0098632	cell-cell adhesion mediator activity	0.00136536	0.0133364	0.0103903	5
MF	UP.Rhesus	GO:0036041	long-chain fatty acid binding	0.00139243	0.0133364	0.0103903	3
MF	UP.Rhesus	GO:0005080	protein kinase C binding	0.00148346	0.0136101	0.0106035	5
MF	UP.Rhesus	GO:0033293	monocarboxylic acid binding	0.00148416	0.0136101	0.0106035	6
MF	UP.Rhesus	GO:0019955	cytokine binding	0.00166603	0.0149051	0.0116124	8
MF	UP.Rhesus	GO:0005092	GDP-dissociation inhibitor activity	0.00169454	0.0149051	0.0116124	3
MF	UP.Rhesus	GO:0043394	proteoglycan binding	0.00212146	0.018287	0.0142473	4
MF	UP.Rhesus	GO:0016853	isomerase activity	0.00274708	0.0232155	0.0180871	8
MF	UP.Rhesus	GO:0004653	polypeptide N-acetylgalactosaminyltransferase activity	0.00283476	0.0234958	0.0183055	3
MF	UP.Rhesus	GO:0098631	cell adhesion mediator activity	0.00290992	0.0236637	0.0184363	5
MF	UP.Rhesus	GO:0003779	actin binding	0.00315668	0.0247672	0.019296	15
MF	UP.Rhesus	GO:0004553	hydrolase activity, hydrolyzing O-glycosyl compounds	0.00316055	0.0247672	0.019296	6
MF	UP.Rhesus	GO:0030020	extracellular matrix structural constituent conferring tensile strength	0.0034366	0.0259855	0.0202452	4
MF	UP.Rhesus	GO:0140662	ATP-dependent protein folding chaperone	0.0034366	0.0259855	0.0202452	4
MF	UP.Rhesus	GO:0044183	protein folding chaperone	0.00378747	0.0281448	0.0219275	5
MF	UP.Rhesus	GO:0016798	hydrolase activity, acting on glycosyl bonds	0.00415149	0.030327	0.0236276	7
MF	UP.Rhesus	GO:0004860	protein kinase inhibitor activity	0.00429077	0.030822	0.0240133	5
MF	UP.Rhesus	GO:0031406	carboxylic acid binding	0.00479273	0.0335187	0.0261143	8
MF	UP.Rhesus	GO:0016504	peptidase activator activity	0.00482172	0.0335187	0.0261143	4
MF	UP.Rhesus	GO:0043177	organic acid binding	0.00508293	0.0347737	0.027092	7
MF	UP.Rhesus	GO:0019210	kinase inhibitor activity	0.00543744	0.0366177	0.0285286	5
MF	UP.Rhesus	GO:0016860	intramolecular oxidoreductase activity	0.00753273	0.0499478	0.038914	4

## Sheet: top_new
Functional categories enriched among AF proteins associated with GA.
Category	Cluster	ID	Description	pvalue	p.adjust	qvalue	Count
CC	DOWN.Rhesus	GO:0062023	collagen-containing extracellular matrix	4.33141e-86	1.42937e-83	9.75708e-84	96
CC	DOWN.Human	GO:0062023	collagen-containing extracellular matrix	1.22367e-55	4.06258e-53	3.03985e-53	63
MF	DOWN.Rhesus	GO:0005201	extracellular matrix structural constituent	6.33338e-52	2.71069e-49	2.05335e-49	52
MF	DOWN.Human	GO:0005201	extracellular matrix structural constituent	2.03499e-47	7.387e-45	5.46233e-45	43
BP	DOWN.Human	GO:0030198	extracellular matrix organization	2.9979e-34	4.26532e-31	3.51295e-31	42
BP	DOWN.Rhesus	GO:0030198	extracellular matrix organization	5.15494e-31	9.08906e-28	6.7429e-28	46
CC	UP.Human	GO:0034774	secretory granule lumen	6.45341e-28	1.08621e-25	8.33032e-26	39
CC	UP.Rhesus	GO:0062023	collagen-containing extracellular matrix	7.57849e-28	1.86656e-25	1.44956e-25	47
KEGG	DOWN.Rhesus	hsa04610	Complement and coagulation cascades	3.14943e-22	6.48783e-20	5.80159e-20	25
BP	UP.Rhesus	GO:0010466	negative regulation of peptidase activity	1.03484e-21	3.63435e-18	3.04134e-18	33
MF	UP.Rhesus	GO:0061134	peptidase regulator activity	2.24302e-18	9.66742e-16	7.53183e-16	29
BP	UP.Human	GO:0010466	negative regulation of peptidase activity	1.06061e-16	3.25396e-13	2.81118e-13	26
MF	UP.Human	GO:0030414	peptidase inhibitor activity	2.90905e-13	1.11708e-10	8.69654e-11	20
KEGG	DOWN.Human	hsa04974	Protein digestion and absorption	3.68564e-11	6.67102e-09	5.97462e-09	14
KEGG	UP.Human	hsa00010	Glycolysis / Gluconeogenesis	1.81727e-09	3.83444e-07	3.50064e-07	11
KEGG	UP.Rhesus	hsa04142	Lysosome	3.30535e-07	7.00735e-05	6.36716e-05	13

## Sheet: top_old
Functional categories enriched among AF proteins associated with GA.
Category	Cluster	ID	Description	pvalue	p.adjust	qvalue	Count		Category	Cluster	ID	Description	pvalue	p.adjust	qvalue	Count
Cellular Compartment	DOWN.Rhesus	GO:0062023	collagen-containing extracellular matrix	7.8537e-85	2.5446e-82	1.71955e-82	94		CC	DOWN.Rhesus	GO:0062023	collagen-containing extracellular matrix	4.33141e-86	1.42937e-83	9.75708e-84	96
Cellular Compartment	DOWN.Human	GO:0062023	collagen-containing extracellular matrix	1.38627e-55	4.02019e-53	2.94765e-53	61		CC	DOWN.Human	GO:0062023	collagen-containing extracellular matrix	1.22367e-55	4.06258e-53	3.03985e-53	63
Molecular Function	DOWN.Rhesus	GO:0005201	extracellular matrix structural constituent	9.54813e-53	4.01976e-50	3.02525e-50	52		MF	DOWN.Rhesus	GO:0005201	extracellular matrix structural constituent	6.33338e-52	2.71069e-49	2.05335e-49	52
Molecular Function	DOWN.Human	GO:0005201	extracellular matrix structural constituent	1.94426e-47	6.51326e-45	4.91181e-45	42		MF	DOWN.Human	GO:0005201	extracellular matrix structural constituent	2.03499e-47	7.387e-45	5.46233e-45	43
Biological Process	DOWN.Human	GO:0030198	extracellular matrix organization	1.07437e-34	1.40347e-31	1.16351e-31	41		BP	DOWN.Human	GO:0030198	extracellular matrix organization	2.9979e-34	4.26532e-31	3.51295e-31	42
Biological Process	DOWN.Rhesus	GO:0030198	extracellular matrix organization	1.06833e-31	1.86153e-28	1.40885e-28	46		BP	DOWN.Rhesus	GO:0030198	extracellular matrix organization	5.15494e-31	9.08906e-28	6.7429e-28	46
Cellular Compartment	UP.Rhesus	GO:0005788	endoplasmic reticulum lumen	2.25454e-28	6.33526e-26	4.8888e-26	41		CC	UP.Human	GO:0034774	secretory granule lumen	6.45341e-28	1.08621e-25	8.33032e-26	39
Cellular Compartment	UP.Human	GO:0034774	secretory granule lumen	6.34264e-26	9.64414e-24	7.47227e-24	35		CC	UP.Rhesus	GO:0062023	collagen-containing extracellular matrix	7.57849e-28	1.86656e-25	1.44956e-25	47
KEGG Pathway	DOWN.Rhesus	hsa04512	ECM-receptor interaction	4.53799e-22	8.53142e-20	7.59516e-20	25		KEGG	DOWN.Rhesus	hsa04610	Complement and coagulation cascades	3.14943e-22	6.48783e-20	5.80159e-20	25
Biological Process	UP.Rhesus	GO:0010466	negative regulation of peptidase activity	2.8206e-21	9.58156e-18	8.10847e-18	32		BP	UP.Rhesus	GO:0010466	negative regulation of peptidase activity	1.03484e-21	3.63435e-18	3.04134e-18	33
Molecular Function	UP.Rhesus	GO:0061134	peptidase regulator activity	7.15205e-18	3.01816e-15	2.36394e-15	28		MF	UP.Rhesus	GO:0061134	peptidase regulator activity	2.24302e-18	9.66742e-16	7.53183e-16	29
Biological Process	UP.Human	GO:0010466	negative regulation of peptidase activity	2.43545e-16	4.36109e-13	3.69597e-13	24		BP	UP.Human	GO:0010466	negative regulation of peptidase activity	1.06061e-16	3.25396e-13	2.81118e-13	26
Molecular Function	UP.Human	GO:0030414	peptidase inhibitor activity	1.89354e-13	6.70312e-11	5.04279e-11	19		MF	UP.Human	GO:0030414	peptidase inhibitor activity	2.90905e-13	1.11708e-10	8.69654e-11	20
KEGG Pathway	DOWN.Human	hsa04512	ECM-receptor interaction	3.81646e-11	5.99183e-09	5.34304e-09	13		KEGG	DOWN.Human	hsa04974	Protein digestion and absorption	3.68564e-11	6.67102e-09	5.97462e-09	14
KEGG Pathway	UP.Human	hsa04142	Lysosome	1.323e-07	1.9074e-05	1.74205e-05	12		KEGG	UP.Human	hsa00010	Glycolysis / Gluconeogenesis	1.81727e-09	3.83444e-07	3.50064e-07	11
KEGG Pathway	UP.Rhesus	hsa04142	Lysosome	1.57148e-07	3.14296e-05	2.84521e-05	13		KEGG	UP.Rhesus	hsa04142	Lysosome	3.30535e-07	7.00735e-05	6.36716e-05	13
